# Supplementary material for: A low-cost, open-source device to evaluate limb stiffness in a rabbit model of cerebral palsy
Source: Front Bioeng Biotechnol. 2025 Jun 5;13:1554775. doi: 10.3389/fbioe.2025.1554775 (PMC12177462; doi:10.3389/fbioe.2025.1554775)
Supplement: Supplementary file 2 [file DataSheet1.zip]

Archive with 46 entries (39 files):
- MarinManuel-TorqueMeter-772995c/
- MarinManuel-TorqueMeter-772995c/.gitignore
- MarinManuel-TorqueMeter-772995c/3D print/
- MarinManuel-TorqueMeter-772995c/3D print/3D printed pieces.FCStd
- MarinManuel-TorqueMeter-772995c/3D print/Bearing ring.stl
- MarinManuel-TorqueMeter-772995c/3D print/Holder-Large.stl
- MarinManuel-TorqueMeter-772995c/3D print/Holder-Small.stl
- MarinManuel-TorqueMeter-772995c/3D print/Shaft.stl
- MarinManuel-TorqueMeter-772995c/3D print/Spacer-2.stl
- MarinManuel-TorqueMeter-772995c/3D print/Spacer-3.stl
- MarinManuel-TorqueMeter-772995c/3D print/Spacer-strap.stl
- MarinManuel-TorqueMeter-772995c/3D print/Spacer.stl
- MarinManuel-TorqueMeter-772995c/3D print/Tbar.stl
- MarinManuel-TorqueMeter-772995c/ArduinoTorqueMeter/
- MarinManuel-TorqueMeter-772995c/ArduinoTorqueMeter/ArduinoTorqueMeter.ino
- MarinManuel-TorqueMeter-772995c/Assets/
- MarinManuel-TorqueMeter-772995c/Assets/Datasheets/
- MarinManuel-TorqueMeter-772995c/Assets/Datasheets/16-channel-pwm-servo-driver.pdf
- MarinManuel-TorqueMeter-772995c/Assets/Datasheets/5862K141_HIGH-PULL RARE EARTH MAGNETIC DISC specs.PDF
- MarinManuel-TorqueMeter-772995c/Assets/Datasheets/6455K270_GENERAL PURPOSE PLASTIC BALL BEARING specs.PDF
- MarinManuel-TorqueMeter-772995c/Assets/Datasheets/91292A312 18-8 Stainless Steel Socket Head Screw, M2.5x22mm.pdf
- MarinManuel-TorqueMeter-772995c/Assets/Datasheets/91828A211 18-8 Stainless Steel Hex Nut, M3.pdf
- MarinManuel-TorqueMeter-772995c/Assets/Datasheets/92095A187 18-8 Stainless Steel Socket Head Screw M3x30mm.pdf
- MarinManuel-TorqueMeter-772995c/Assets/Datasheets/9309K79_TIGHT-GRIP PUSH-IN BUMPERS specs.PDF
- MarinManuel-TorqueMeter-772995c/Assets/Datasheets/Load Cell Amplifier HX711 Breakout Hookup Guide.pdf
- MarinManuel-TorqueMeter-772995c/Assets/Datasheets/RP3502_Series.pdf
- MarinManuel-TorqueMeter-772995c/Assets/Datasheets/TAL221.pdf
- MarinManuel-TorqueMeter-772995c/Assets/Datasheets/sg90_datasheet.pdf
- MarinManuel-TorqueMeter-772995c/Assets/Figure 1.png
- MarinManuel-TorqueMeter-772995c/Assets/SparkFun_HX711_Load_Cell.brd
- MarinManuel-TorqueMeter-772995c/Assets/SparkFun_HX711_Load_Cell.sch
- MarinManuel-TorqueMeter-772995c/CalibTorqueMeter/
- MarinManuel-TorqueMeter-772995c/CalibTorqueMeter/CalibTorqueMeter.ino
- MarinManuel-TorqueMeter-772995c/LICENSE
- MarinManuel-TorqueMeter-772995c/LICENSE_HARDWARE
- MarinManuel-TorqueMeter-772995c/README.md
- MarinManuel-TorqueMeter-772995c/Schematics.fzz
- MarinManuel-TorqueMeter-772995c/Schematics.svg
- MarinManuel-TorqueMeter-772995c/Torque Meter 3D Model.FCStd
- MarinManuel-TorqueMeter-772995c/TorquePlotter/
- MarinManuel-TorqueMeter-772995c/TorquePlotter/.gitignore
- MarinManuel-TorqueMeter-772995c/TorquePlotter/MainWindow.ui
- MarinManuel-TorqueMeter-772995c/TorquePlotter/README.md
- MarinManuel-TorqueMeter-772995c/TorquePlotter/TorquePlotter.py
- MarinManuel-TorqueMeter-772995c/TorquePlotter/environment.yml
- MarinManuel-TorqueMeter-772995c/enclosure.svg
