# Supplementary material for: A low-cost, open-source device to evaluate limb stiffness in a rabbit model of cerebral palsy
Source: Front Bioeng Biotechnol. 2025 Jun 5;13:1554775. doi: 10.3389/fbioe.2025.1554775 (PMC12177462; doi:10.3389/fbioe.2025.1554775)
Supplement: Supplementary file 2 [file DataSheet1.zip › MarinManuel-TorqueMeter-772995c/Assets/SparkFun_HX711_Load_Cell.sch]

<?xml version="1.0" encoding="utf-8"?>
<!DOCTYPE eagle SYSTEM "eagle.dtd">
<eagle version="9.3.0">
<drawing>
<settings>
<setting alwaysvectorfont="no"/>
<setting keepoldvectorfont="yes"/>
<setting verticaltext="up"/>
</settings>
<grid distance="0.1" unitdist="inch" unit="inch" style="lines" multiple="1" display="no" altdistance="0.01" altunitdist="inch" altunit="inch"/>
<layers>
<layer number="1" name="Top" color="4" fill="1" visible="no" active="no"/>
<layer number="2" name="Route2" color="1" fill="3" visible="no" active="no"/>
<layer number="3" name="Route3" color="4" fill="3" visible="no" active="no"/>
<layer number="4" name="Route4" color="1" fill="4" visible="no" active="no"/>
<layer number="5" name="Route5" color="4" fill="4" visible="no" active="no"/>
<layer number="6" name="Route6" color="1" fill="8" visible="no" active="no"/>
<layer number="7" name="Route7" color="4" fill="8" visible="no" active="no"/>
<layer number="8" name="Route8" color="1" fill="2" visible="no" active="no"/>
<layer number="9" name="Route9" color="4" fill="2" visible="no" active="no"/>
<layer number="10" name="Route10" color="1" fill="7" visible="no" active="no"/>
<layer number="11" name="Route11" color="4" fill="7" visible="no" active="no"/>
<layer number="12" name="Route12" color="1" fill="5" visible="no" active="no"/>
<layer number="13" name="Route13" color="4" fill="5" visible="no" active="no"/>
<layer number="14" name="Route14" color="1" fill="6" visible="no" active="no"/>
<layer number="15" name="Route15" color="4" fill="6" visible="no" active="no"/>
<layer number="16" name="Bottom" color="1" fill="1" visible="no" active="no"/>
<layer number="17" name="Pads" color="2" fill="1" visible="no" active="no"/>
<layer number="18" name="Vias" color="2" fill="1" visible="no" active="no"/>
<layer number="19" name="Unrouted" color="6" fill="1" visible="no" active="no"/>
<layer number="20" name="Dimension" color="15" fill="1" visible="no" active="no"/>
<layer number="21" name="tPlace" color="16" fill="1" visible="no" active="no"/>
<layer number="22" name="bPlace" color="14" fill="1" visible="no" active="no"/>
<layer number="23" name="tOrigins" color="15" fill="1" visible="no" active="no"/>
<layer number="24" name="bOrigins" color="15" fill="1" visible="no" active="no"/>
<layer number="25" name="tNames" color="7" fill="1" visible="no" active="no"/>
<layer number="26" name="bNames" color="7" fill="1" visible="no" active="no"/>
<layer number="27" name="tValues" color="7" fill="1" visible="no" active="no"/>
<layer number="28" name="bValues" color="7" fill="1" visible="no" active="no"/>
<layer number="29" name="tStop" color="7" fill="3" visible="no" active="no"/>
<layer number="30" name="bStop" color="7" fill="6" visible="no" active="no"/>
<layer number="31" name="tCream" color="7" fill="4" visible="no" active="no"/>
<layer number="32" name="bCream" color="7" fill="5" visible="no" active="no"/>
<layer number="33" name="tFinish" color="6" fill="3" visible="no" active="no"/>
<layer number="34" name="bFinish" color="6" fill="6" visible="no" active="no"/>
<layer number="35" name="tGlue" color="7" fill="4" visible="no" active="no"/>
<layer number="36" name="bGlue" color="7" fill="5" visible="no" active="no"/>
<layer number="37" name="tTest" color="7" fill="1" visible="no" active="no"/>
<layer number="38" name="bTest" color="7" fill="1" visible="no" active="no"/>
<layer number="39" name="tKeepout" color="4" fill="11" visible="no" active="no"/>
<layer number="40" name="bKeepout" color="1" fill="11" visible="no" active="no"/>
<layer number="41" name="tRestrict" color="4" fill="10" visible="no" active="no"/>
<layer number="42" name="bRestrict" color="1" fill="10" visible="no" active="no"/>
<layer number="43" name="vRestrict" color="2" fill="10" visible="no" active="no"/>
<layer number="44" name="Drills" color="7" fill="1" visible="no" active="no"/>
<layer number="45" name="Holes" color="7" fill="1" visible="no" active="no"/>
<layer number="46" name="Milling" color="3" fill="1" visible="no" active="no"/>
<layer number="47" name="Measures" color="7" fill="1" visible="no" active="no"/>
<layer number="48" name="Document" color="7" fill="1" visible="no" active="no"/>
<layer number="49" name="Reference" color="7" fill="1" visible="no" active="no"/>
<layer number="50" name="dxf" color="7" fill="1" visible="no" active="no"/>
<layer number="51" name="tDocu" color="6" fill="1" visible="no" active="no"/>
<layer number="52" name="bDocu" color="7" fill="1" visible="no" active="no"/>
<layer number="53" name="tGND_GNDA" color="7" fill="9" visible="no" active="no"/>
<layer number="54" name="bGND_GNDA" color="1" fill="9" visible="no" active="no"/>
<layer number="56" name="wert" color="7" fill="1" visible="no" active="no"/>
<layer number="57" name="tCAD" color="7" fill="1" visible="no" active="no"/>
<layer number="59" name="tCarbon" color="7" fill="1" visible="no" active="no"/>
<layer number="60" name="bCarbon" color="7" fill="1" visible="no" active="no"/>
<layer number="90" name="Modules" color="5" fill="1" visible="yes" active="yes"/>
<layer number="91" name="Nets" color="2" fill="1" visible="yes" active="yes"/>
<layer number="92" name="Busses" color="1" fill="1" visible="yes" active="yes"/>
<layer number="93" name="Pins" color="2" fill="1" visible="no" active="yes"/>
<layer number="94" name="Symbols" color="4" fill="1" visible="yes" active="yes"/>
<layer number="95" name="Names" color="7" fill="1" visible="yes" active="yes"/>
<layer number="96" name="Values" color="7" fill="1" visible="yes" active="yes"/>
<layer number="97" name="Info" color="7" fill="1" visible="yes" active="yes"/>
<layer number="98" name="Guide" color="6" fill="1" visible="yes" active="yes"/>
<layer number="99" name="SpiceOrder" color="7" fill="1" visible="yes" active="yes"/>
<layer number="100" name="Muster" color="7" fill="1" visible="no" active="no"/>
<layer number="101" name="Patch_Top" color="12" fill="4" visible="no" active="yes"/>
<layer number="102" name="Vscore" color="7" fill="1" visible="no" active="yes"/>
<layer number="103" name="tMap" color="7" fill="1" visible="no" active="yes"/>
<layer number="104" name="Name" color="16" fill="1" visible="no" active="yes"/>
<layer number="105" name="tPlate" color="7" fill="1" visible="no" active="yes"/>
<layer number="106" name="bPlate" color="7" fill="1" visible="no" active="yes"/>
<layer number="107" name="Crop" color="7" fill="1" visible="no" active="yes"/>
<layer number="108" name="tplace-old" color="10" fill="1" visible="yes" active="yes"/>
<layer number="109" name="ref-old" color="11" fill="1" visible="yes" active="yes"/>
<layer number="110" name="fp0" color="7" fill="1" visible="yes" active="yes"/>
<layer number="111" name="LPC17xx" color="7" fill="1" visible="yes" active="yes"/>
<layer number="112" name="tSilk" color="7" fill="1" visible="yes" active="yes"/>
<layer number="113" name="IDFDebug" color="4" fill="1" visible="yes" active="yes"/>
<layer number="114" name="Badge_Outline" color="7" fill="1" visible="yes" active="yes"/>
<layer number="115" name="ReferenceISLANDS" color="7" fill="1" visible="yes" active="yes"/>
<layer number="116" name="Patch_BOT" color="9" fill="4" visible="no" active="yes"/>
<layer number="118" name="Rect_Pads" color="7" fill="1" visible="yes" active="yes"/>
<layer number="121" name="_tsilk" color="7" fill="1" visible="no" active="yes"/>
<layer number="122" name="_bsilk" color="7" fill="1" visible="no" active="yes"/>
<layer number="123" name="tTestmark" color="7" fill="1" visible="yes" active="yes"/>
<layer number="124" name="bTestmark" color="7" fill="1" visible="yes" active="yes"/>
<layer number="125" name="_tNames" color="7" fill="1" visible="no" active="yes"/>
<layer number="126" name="_bNames" color="7" fill="1" visible="yes" active="yes"/>
<layer number="127" name="_tValues" color="7" fill="1" visible="yes" active="yes"/>
<layer number="128" name="_bValues" color="7" fill="1" visible="yes" active="yes"/>
<layer number="129" name="Mask" color="7" fill="1" visible="yes" active="yes"/>
<layer number="131" name="tAdjust" color="7" fill="1" visible="yes" active="yes"/>
<layer number="132" name="bAdjust" color="7" fill="1" visible="yes" active="yes"/>
<layer number="144" name="Drill_legend" color="7" fill="1" visible="no" active="yes"/>
<layer number="150" name="Notes" color="7" fill="1" visible="yes" active="yes"/>
<layer number="151" name="HeatSink" color="7" fill="1" visible="no" active="yes"/>
<layer number="152" name="_bDocu" color="7" fill="1" visible="yes" active="yes"/>
<layer number="153" name="FabDoc1" color="7" fill="1" visible="yes" active="yes"/>
<layer number="154" name="FabDoc2" color="7" fill="1" visible="yes" active="yes"/>
<layer number="155" name="FabDoc3" color="7" fill="1" visible="yes" active="yes"/>
<layer number="199" name="Contour" color="7" fill="1" visible="yes" active="yes"/>
<layer number="200" name="200bmp" color="1" fill="10" visible="no" active="yes"/>
<layer number="201" name="201bmp" color="2" fill="10" visible="no" active="yes"/>
<layer number="202" name="202bmp" color="3" fill="10" visible="no" active="yes"/>
<layer number="203" name="203bmp" color="4" fill="10" visible="no" active="yes"/>
<layer number="204" name="204bmp" color="5" fill="10" visible="no" active="yes"/>
<layer number="205" name="205bmp" color="6" fill="10" visible="no" active="yes"/>
<layer number="206" name="206bmp" color="7" fill="10" visible="no" active="yes"/>
<layer number="207" name="207bmp" color="8" fill="10" visible="no" active="yes"/>
<layer number="208" name="208bmp" color="9" fill="10" visible="no" active="yes"/>
<layer number="209" name="209bmp" color="7" fill="1" visible="no" active="yes"/>
<layer number="210" name="210bmp" color="7" fill="1" visible="no" active="yes"/>
<layer number="211" name="211bmp" color="7" fill="1" visible="no" active="yes"/>
<layer number="212" name="212bmp" color="7" fill="1" visible="no" active="yes"/>
<layer number="213" name="213bmp" color="7" fill="1" visible="no" active="yes"/>
<layer number="214" name="214bmp" color="7" fill="1" visible="no" active="yes"/>
<layer number="215" name="215bmp" color="7" fill="1" visible="no" active="yes"/>
<layer number="216" name="216bmp" color="7" fill="1" visible="no" active="yes"/>
<layer number="217" name="217bmp" color="18" fill="1" visible="no" active="no"/>
<layer number="218" name="218bmp" color="19" fill="1" visible="no" active="no"/>
<layer number="219" name="219bmp" color="20" fill="1" visible="no" active="no"/>
<layer number="220" name="220bmp" color="21" fill="1" visible="no" active="no"/>
<layer number="221" name="221bmp" color="22" fill="1" visible="no" active="no"/>
<layer number="222" name="222bmp" color="23" fill="1" visible="no" active="no"/>
<layer number="223" name="223bmp" color="24" fill="1" visible="no" active="no"/>
<layer number="224" name="224bmp" color="25" fill="1" visible="no" active="no"/>
<layer number="225" name="225bmp" color="7" fill="1" visible="yes" active="yes"/>
<layer number="226" name="226bmp" color="7" fill="1" visible="yes" active="yes"/>
<layer number="227" name="227bmp" color="7" fill="1" visible="yes" active="yes"/>
<layer number="228" name="228bmp" color="7" fill="1" visible="yes" active="yes"/>
<layer number="229" name="229bmp" color="7" fill="1" visible="yes" active="yes"/>
<layer number="230" name="230bmp" color="7" fill="1" visible="yes" active="yes"/>
<layer number="231" name="231bmp" color="7" fill="1" visible="yes" active="yes"/>
<layer number="248" name="Housing" color="7" fill="1" visible="yes" active="yes"/>
<layer number="249" name="Edge" color="7" fill="1" visible="yes" active="yes"/>
<layer number="250" name="Descript" color="3" fill="1" visible="no" active="no"/>
<layer number="251" name="SMDround" color="12" fill="11" visible="no" active="no"/>
<layer number="254" name="cooling" color="7" fill="1" visible="no" active="yes"/>
<layer number="255" name="routoute" color="7" fill="1" visible="yes" active="yes"/>
</layers>
<schematic xreflabel="%F%N/%S" xrefpart="/%S.%C%R">
<libraries>
<library name="SparkFun-Aesthetics">
<description>&lt;h3&gt;SparkFun Electronics' preferred foot prints&lt;/h3&gt;
In this library you'll find non-functional items- supply symbols, logos, notations, frame blocks, etc.&lt;br&gt;&lt;br&gt;
We've spent an enormous amount of time creating and checking these footprints and parts, but it is the end user's responsibility to ensure correctness and suitablity for a given componet or application. If you enjoy using this library, please buy one of our products at www.sparkfun.com.
&lt;br&gt;&lt;br&gt;
&lt;b&gt;Licensing:&lt;/b&gt; CC v3.0 Share-Alike You are welcome to use this library for commercial purposes. For attribution, we ask that when you begin to sell your device using our footprint, you email us with a link to the product being sold. We want bragging rights that we helped (in a very small part) to create your 8th world wonder. We would like the opportunity to feature your device on our homepage.</description>
<packages>
<package name="OSHW-LOGO-S">
<polygon width="0.15" layer="21">
<vertex x="0.3947" y="-0.9528" curve="9.498218"/>
<vertex x="0.5465" y="-0.8746"/>
<vertex x="0.9235" y="-1.182"/>
<vertex x="1.182" y="-0.9235"/>
<vertex x="0.8746" y="-0.5465" curve="19.000773"/>
<vertex x="1.0049" y="-0.232"/>
<vertex x="1.4888" y="-0.1828"/>
<vertex x="1.4888" y="0.1828"/>
<vertex x="1.0049" y="0.232" curve="19.000773"/>
<vertex x="0.8746" y="0.5465"/>
<vertex x="1.182" y="0.9235"/>
<vertex x="0.9235" y="1.182"/>
<vertex x="0.5465" y="0.8746" curve="19.000773"/>
<vertex x="0.232" y="1.0049"/>
<vertex x="0.1828" y="1.4888"/>
<vertex x="-0.1828" y="1.4888"/>
<vertex x="-0.232" y="1.0049" curve="19.000773"/>
<vertex x="-0.5465" y="0.8746"/>
<vertex x="-0.9235" y="1.182"/>
<vertex x="-1.182" y="0.9235"/>
<vertex x="-0.8746" y="0.5465" curve="19.000773"/>
<vertex x="-1.0049" y="0.232"/>
<vertex x="-1.4888" y="0.1828"/>
<vertex x="-1.4888" y="-0.1828"/>
<vertex x="-1.0049" y="-0.232" curve="19.000773"/>
<vertex x="-0.8746" y="-0.5465"/>
<vertex x="-1.182" y="-0.9235"/>
<vertex x="-0.9235" y="-1.182"/>
<vertex x="-0.5465" y="-0.8746" curve="9.498218"/>
<vertex x="-0.3947" y="-0.9528"/>
<vertex x="-0.1794" y="-0.4331" curve="-67.514699"/>
<vertex x="-0.4688" y="0" curve="-247.473915"/>
<vertex x="0.1794" y="-0.4331"/>
</polygon>
</package>
<package name="OSHW-LOGO-L">
<polygon width="0.15" layer="21">
<vertex x="0.9209" y="-2.2231" curve="9.497479"/>
<vertex x="1.2751" y="-2.0407"/>
<vertex x="2.1548" y="-2.758"/>
<vertex x="2.758" y="-2.1548"/>
<vertex x="2.0407" y="-1.2751" curve="18.998791"/>
<vertex x="2.3446" y="-0.5413"/>
<vertex x="3.4739" y="-0.4265"/>
<vertex x="3.4739" y="0.4265"/>
<vertex x="2.3446" y="0.5413" curve="18.998791"/>
<vertex x="2.0407" y="1.2751"/>
<vertex x="2.758" y="2.1548"/>
<vertex x="2.1548" y="2.758"/>
<vertex x="1.2751" y="2.0407" curve="18.998791"/>
<vertex x="0.5413" y="2.3446"/>
<vertex x="0.4265" y="3.4739"/>
<vertex x="-0.4265" y="3.4739"/>
<vertex x="-0.5413" y="2.3446" curve="18.998791"/>
<vertex x="-1.2751" y="2.0407"/>
<vertex x="-2.1548" y="2.758"/>
<vertex x="-2.758" y="2.1548"/>
<vertex x="-2.0407" y="1.2751" curve="18.998791"/>
<vertex x="-2.3446" y="0.5413"/>
<vertex x="-3.4739" y="0.4265"/>
<vertex x="-3.4739" y="-0.4265"/>
<vertex x="-2.3446" y="-0.5413" curve="18.998791"/>
<vertex x="-2.0407" y="-1.2751"/>
<vertex x="-2.758" y="-2.1548"/>
<vertex x="-2.1548" y="-2.758"/>
<vertex x="-1.2751" y="-2.0407" curve="9.497479"/>
<vertex x="-0.9209" y="-2.2231"/>
<vertex x="-0.4186" y="-1.0105" curve="-67.504205"/>
<vertex x="-1.0938" y="0" curve="-247.497204"/>
<vertex x="0.4186" y="-1.0105"/>
</polygon>
</package>
<package name="SFE_LOGO_NAME_FLAME_.1">
<polygon width="0.0762" layer="21">
<vertex x="0.81" y="1.4"/>
<vertex x="0.81" y="1.34"/>
<vertex x="0.83" y="1.29"/>
<vertex x="0.86" y="1.25"/>
<vertex x="0.9" y="1.22"/>
<vertex x="0.94" y="1.19"/>
<vertex x="1" y="1.18"/>
<vertex x="1.05" y="1.17"/>
<vertex x="1.11" y="1.16"/>
<vertex x="1.15" y="1.17"/>
<vertex x="1.19" y="1.17"/>
<vertex x="1.23" y="1.18"/>
<vertex x="1.27" y="1.2"/>
<vertex x="1.31" y="1.23"/>
<vertex x="1.34" y="1.26"/>
<vertex x="1.35" y="1.3"/>
<vertex x="1.36" y="1.34"/>
<vertex x="1.35" y="1.38"/>
<vertex x="1.33" y="1.42"/>
<vertex x="1.29" y="1.45"/>
<vertex x="1.24" y="1.48"/>
<vertex x="1.18" y="1.5"/>
<vertex x="1.1" y="1.52"/>
<vertex x="1.02" y="1.54"/>
<vertex x="0.92" y="1.56"/>
<vertex x="0.83" y="1.58"/>
<vertex x="0.75" y="1.61"/>
<vertex x="0.68" y="1.64"/>
<vertex x="0.61" y="1.68"/>
<vertex x="0.55" y="1.72"/>
<vertex x="0.51" y="1.78"/>
<vertex x="0.48" y="1.85"/>
<vertex x="0.47" y="1.94"/>
<vertex x="0.48" y="2.06"/>
<vertex x="0.52" y="2.16"/>
<vertex x="0.59" y="2.24"/>
<vertex x="0.66" y="2.3"/>
<vertex x="0.76" y="2.35"/>
<vertex x="0.86" y="2.37"/>
<vertex x="0.97" y="2.39"/>
<vertex x="1.09" y="2.39"/>
<vertex x="1.2" y="2.39"/>
<vertex x="1.31" y="2.37"/>
<vertex x="1.41" y="2.34"/>
<vertex x="1.5" y="2.3"/>
<vertex x="1.58" y="2.24"/>
<vertex x="1.64" y="2.16"/>
<vertex x="1.69" y="2.06"/>
<vertex x="1.71" y="1.94"/>
<vertex x="1.66" y="1.94"/>
<vertex x="1.62" y="1.94"/>
<vertex x="1.57" y="1.94"/>
<vertex x="1.53" y="1.94"/>
<vertex x="1.48" y="1.94"/>
<vertex x="1.43" y="1.94"/>
<vertex x="1.39" y="1.94"/>
<vertex x="1.34" y="1.94"/>
<vertex x="1.33" y="1.99"/>
<vertex x="1.31" y="2.04"/>
<vertex x="1.29" y="2.07"/>
<vertex x="1.26" y="2.09"/>
<vertex x="1.22" y="2.11"/>
<vertex x="1.17" y="2.13"/>
<vertex x="1.13" y="2.13"/>
<vertex x="1.08" y="2.13"/>
<vertex x="1.04" y="2.13"/>
<vertex x="1" y="2.13"/>
<vertex x="0.97" y="2.12"/>
<vertex x="0.93" y="2.11"/>
<vertex x="0.9" y="2.1"/>
<vertex x="0.88" y="2.07"/>
<vertex x="0.86" y="2.04"/>
<vertex x="0.86" y="2"/>
<vertex x="0.87" y="1.96"/>
<vertex x="0.9" y="1.92"/>
<vertex x="0.94" y="1.89"/>
<vertex x="1" y="1.86"/>
<vertex x="1.06" y="1.84"/>
<vertex x="1.14" y="1.83"/>
<vertex x="1.22" y="1.81"/>
<vertex x="1.3" y="1.79"/>
<vertex x="1.38" y="1.77"/>
<vertex x="1.47" y="1.75"/>
<vertex x="1.54" y="1.71"/>
<vertex x="1.61" y="1.67"/>
<vertex x="1.67" y="1.62"/>
<vertex x="1.71" y="1.56"/>
<vertex x="1.74" y="1.49"/>
<vertex x="1.75" y="1.4"/>
<vertex x="1.73" y="1.27"/>
<vertex x="1.69" y="1.16"/>
<vertex x="1.63" y="1.08"/>
<vertex x="1.55" y="1.01"/>
<vertex x="1.45" y="0.96"/>
<vertex x="1.34" y="0.93"/>
<vertex x="1.22" y="0.91"/>
<vertex x="1.1" y="0.9"/>
<vertex x="0.98" y="0.91"/>
<vertex x="0.86" y="0.93"/>
<vertex x="0.75" y="0.96"/>
<vertex x="0.65" y="1.01"/>
<vertex x="0.57" y="1.08"/>
<vertex x="0.5" y="1.17"/>
<vertex x="0.46" y="1.27"/>
<vertex x="0.44" y="1.4"/>
<vertex x="0.48" y="1.4"/>
<vertex x="0.53" y="1.4"/>
<vertex x="0.58" y="1.4"/>
<vertex x="0.62" y="1.4"/>
<vertex x="0.67" y="1.4"/>
<vertex x="0.71" y="1.4"/>
<vertex x="0.76" y="1.4"/>
</polygon>
<polygon width="0.0762" layer="21">
<vertex x="2.91" y="1.4"/>
<vertex x="2.94" y="1.48"/>
<vertex x="2.95" y="1.56"/>
<vertex x="2.95" y="1.64"/>
<vertex x="3.34" y="1.63"/>
<vertex x="3.33" y="1.49"/>
<vertex x="3.3" y="1.36"/>
<vertex x="3.25" y="1.24"/>
</polygon>
<polygon width="0.0762" layer="21">
<vertex x="3.25" y="1.24"/>
<vertex x="3.19" y="1.13"/>
<vertex x="3.1" y="1.04"/>
<vertex x="2.99" y="0.96"/>
<vertex x="2.87" y="0.92"/>
<vertex x="2.72" y="0.9"/>
<vertex x="2.66" y="0.91"/>
<vertex x="2.6" y="0.92"/>
<vertex x="2.54" y="0.93"/>
<vertex x="2.48" y="0.96"/>
<vertex x="2.43" y="0.99"/>
<vertex x="2.38" y="1.02"/>
<vertex x="2.34" y="1.07"/>
<vertex x="2.3" y="1.12"/>
<vertex x="2.29" y="1.12"/>
<vertex x="2.29" y="0.99"/>
<vertex x="2.29" y="0.86"/>
<vertex x="2.29" y="0.74"/>
<vertex x="2.29" y="0.61"/>
<vertex x="2.29" y="0.48"/>
<vertex x="2.29" y="0.35"/>
<vertex x="2.29" y="0.23"/>
<vertex x="2.29" y="0.1"/>
<vertex x="2.25" y="0.14"/>
<vertex x="2.2" y="0.19"/>
<vertex x="2.15" y="0.23"/>
<vertex x="2.1" y="0.27"/>
<vertex x="2.05" y="0.31"/>
<vertex x="2" y="0.36"/>
<vertex x="1.96" y="0.4"/>
<vertex x="1.91" y="0.44"/>
<vertex x="1.91" y="0.68"/>
<vertex x="1.91" y="0.91"/>
<vertex x="1.91" y="1.14"/>
<vertex x="1.91" y="1.37"/>
<vertex x="1.91" y="1.6"/>
<vertex x="1.91" y="1.83"/>
<vertex x="1.91" y="2.06"/>
<vertex x="1.91" y="2.29"/>
<vertex x="1.95" y="2.3"/>
<vertex x="2" y="2.31"/>
<vertex x="2.05" y="2.31"/>
<vertex x="2.09" y="2.32"/>
<vertex x="2.14" y="2.33"/>
<vertex x="2.18" y="2.34"/>
<vertex x="2.23" y="2.35"/>
<vertex x="2.28" y="2.36"/>
<vertex x="2.28" y="2.33"/>
<vertex x="2.28" y="2.31"/>
<vertex x="2.28" y="2.29"/>
<vertex x="2.28" y="2.27"/>
<vertex x="2.28" y="2.24"/>
<vertex x="2.28" y="2.22"/>
<vertex x="2.28" y="2.2"/>
<vertex x="2.28" y="2.18"/>
<vertex x="2.32" y="2.23"/>
<vertex x="2.36" y="2.27"/>
<vertex x="2.41" y="2.31"/>
<vertex x="2.46" y="2.34"/>
<vertex x="2.51" y="2.37"/>
<vertex x="2.57" y="2.38"/>
<vertex x="2.63" y="2.39"/>
<vertex x="2.7" y="2.39"/>
<vertex x="2.85" y="2.38"/>
<vertex x="2.99" y="2.33"/>
<vertex x="3.1" y="2.26"/>
<vertex x="3.19" y="2.16"/>
<vertex x="3.26" y="2.05"/>
<vertex x="3.3" y="1.92"/>
<vertex x="3.33" y="1.78"/>
<vertex x="3.34" y="1.63"/>
<vertex x="2.95" y="1.64"/>
<vertex x="2.95" y="1.73"/>
<vertex x="2.94" y="1.81"/>
<vertex x="2.91" y="1.89"/>
<vertex x="2.88" y="1.96"/>
<vertex x="2.83" y="2.02"/>
<vertex x="2.77" y="2.06"/>
<vertex x="2.7" y="2.09"/>
<vertex x="2.61" y="2.1"/>
<vertex x="2.53" y="2.09"/>
<vertex x="2.45" y="2.06"/>
<vertex x="2.4" y="2.02"/>
<vertex x="2.35" y="1.96"/>
<vertex x="2.32" y="1.89"/>
<vertex x="2.29" y="1.81"/>
<vertex x="2.28" y="1.73"/>
<vertex x="2.28" y="1.64"/>
<vertex x="2.28" y="1.56"/>
<vertex x="2.3" y="1.48"/>
<vertex x="2.32" y="1.4"/>
<vertex x="2.35" y="1.33"/>
<vertex x="2.4" y="1.28"/>
<vertex x="2.46" y="1.23"/>
<vertex x="2.53" y="1.21"/>
<vertex x="2.62" y="1.2"/>
<vertex x="2.7" y="1.21"/>
<vertex x="2.78" y="1.23"/>
<vertex x="2.84" y="1.28"/>
<vertex x="2.88" y="1.33"/>
<vertex x="2.91" y="1.4"/>
</polygon>
<polygon width="0.0762" layer="21">
<vertex x="3.93" y="1.75"/>
<vertex x="4.02" y="1.76"/>
<vertex x="4.11" y="1.77"/>
<vertex x="4.18" y="1.78"/>
<vertex x="4.23" y="1.58"/>
<vertex x="4.21" y="1.57"/>
<vertex x="4.19" y="1.57"/>
<vertex x="4.16" y="1.56"/>
<vertex x="4.14" y="1.56"/>
<vertex x="4.12" y="1.56"/>
<vertex x="4.09" y="1.55"/>
<vertex x="4.07" y="1.55"/>
<vertex x="4.05" y="1.55"/>
<vertex x="4.03" y="1.54"/>
<vertex x="4.01" y="1.54"/>
</polygon>
<polygon width="0.0762" layer="21">
<vertex x="4.01" y="1.54"/>
<vertex x="3.98" y="1.53"/>
<vertex x="3.96" y="1.52"/>
<vertex x="3.95" y="1.51"/>
<vertex x="3.93" y="1.5"/>
<vertex x="3.91" y="1.49"/>
<vertex x="3.9" y="1.48"/>
<vertex x="3.88" y="1.47"/>
<vertex x="3.87" y="1.45"/>
<vertex x="3.86" y="1.43"/>
<vertex x="3.85" y="1.41"/>
<vertex x="3.85" y="1.39"/>
<vertex x="3.84" y="1.37"/>
<vertex x="3.84" y="1.34"/>
<vertex x="3.84" y="1.32"/>
<vertex x="3.85" y="1.29"/>
<vertex x="3.85" y="1.27"/>
<vertex x="3.86" y="1.25"/>
<vertex x="3.87" y="1.24"/>
<vertex x="3.88" y="1.22"/>
<vertex x="3.9" y="1.21"/>
<vertex x="3.91" y="1.2"/>
<vertex x="3.93" y="1.19"/>
<vertex x="3.95" y="1.18"/>
<vertex x="3.97" y="1.18"/>
<vertex x="3.99" y="1.17"/>
<vertex x="4.01" y="1.17"/>
<vertex x="4.03" y="1.16"/>
<vertex x="4.06" y="1.16"/>
<vertex x="4.08" y="1.16"/>
<vertex x="4.13" y="1.17"/>
<vertex x="4.18" y="1.17"/>
<vertex x="4.22" y="1.19"/>
<vertex x="4.26" y="1.2"/>
<vertex x="4.29" y="1.22"/>
<vertex x="4.31" y="1.24"/>
<vertex x="4.33" y="1.27"/>
<vertex x="4.35" y="1.29"/>
<vertex x="4.36" y="1.32"/>
<vertex x="4.37" y="1.35"/>
<vertex x="4.38" y="1.37"/>
<vertex x="4.39" y="1.4"/>
<vertex x="4.39" y="1.43"/>
<vertex x="4.39" y="1.45"/>
<vertex x="4.39" y="1.47"/>
<vertex x="4.39" y="1.49"/>
<vertex x="4.39" y="1.5"/>
<vertex x="4.39" y="1.51"/>
<vertex x="4.39" y="1.52"/>
<vertex x="4.39" y="1.53"/>
<vertex x="4.39" y="1.54"/>
<vertex x="4.39" y="1.55"/>
<vertex x="4.39" y="1.56"/>
<vertex x="4.39" y="1.57"/>
<vertex x="4.39" y="1.58"/>
<vertex x="4.39" y="1.59"/>
<vertex x="4.39" y="1.6"/>
<vertex x="4.39" y="1.61"/>
<vertex x="4.39" y="1.62"/>
<vertex x="4.39" y="1.63"/>
<vertex x="4.38" y="1.62"/>
<vertex x="4.37" y="1.61"/>
<vertex x="4.35" y="1.61"/>
<vertex x="4.33" y="1.6"/>
<vertex x="4.31" y="1.59"/>
<vertex x="4.29" y="1.59"/>
<vertex x="4.27" y="1.58"/>
<vertex x="4.25" y="1.58"/>
<vertex x="4.23" y="1.58"/>
<vertex x="4.18" y="1.78"/>
<vertex x="4.25" y="1.8"/>
<vertex x="4.31" y="1.82"/>
<vertex x="4.36" y="1.85"/>
<vertex x="4.39" y="1.89"/>
<vertex x="4.39" y="1.94"/>
<vertex x="4.39" y="1.97"/>
<vertex x="4.39" y="2"/>
<vertex x="4.38" y="2.02"/>
<vertex x="4.37" y="2.04"/>
<vertex x="4.36" y="2.06"/>
<vertex x="4.35" y="2.07"/>
<vertex x="4.34" y="2.09"/>
<vertex x="4.32" y="2.1"/>
<vertex x="4.3" y="2.11"/>
<vertex x="4.28" y="2.12"/>
<vertex x="4.26" y="2.12"/>
<vertex x="4.24" y="2.13"/>
<vertex x="4.22" y="2.13"/>
<vertex x="4.19" y="2.13"/>
<vertex x="4.17" y="2.13"/>
<vertex x="4.14" y="2.13"/>
<vertex x="4.12" y="2.13"/>
<vertex x="4.09" y="2.13"/>
<vertex x="4.06" y="2.13"/>
<vertex x="4.04" y="2.12"/>
<vertex x="4.02" y="2.11"/>
<vertex x="4" y="2.1"/>
<vertex x="3.98" y="2.09"/>
<vertex x="3.96" y="2.08"/>
<vertex x="3.95" y="2.07"/>
<vertex x="3.93" y="2.05"/>
<vertex x="3.92" y="2.04"/>
<vertex x="3.91" y="2.02"/>
<vertex x="3.9" y="1.99"/>
<vertex x="3.89" y="1.97"/>
<vertex x="3.89" y="1.95"/>
<vertex x="3.89" y="1.92"/>
<vertex x="3.86" y="1.92"/>
<vertex x="3.84" y="1.92"/>
<vertex x="3.81" y="1.92"/>
<vertex x="3.79" y="1.92"/>
<vertex x="3.76" y="1.92"/>
<vertex x="3.74" y="1.92"/>
<vertex x="3.72" y="1.92"/>
<vertex x="3.69" y="1.92"/>
<vertex x="3.67" y="1.92"/>
<vertex x="3.64" y="1.92"/>
<vertex x="3.62" y="1.92"/>
<vertex x="3.59" y="1.92"/>
<vertex x="3.57" y="1.92"/>
<vertex x="3.55" y="1.92"/>
<vertex x="3.52" y="1.92"/>
<vertex x="3.5" y="1.92"/>
<vertex x="3.51" y="1.98"/>
<vertex x="3.52" y="2.04"/>
<vertex x="3.54" y="2.1"/>
<vertex x="3.57" y="2.14"/>
<vertex x="3.6" y="2.19"/>
<vertex x="3.63" y="2.23"/>
<vertex x="3.67" y="2.26"/>
<vertex x="3.72" y="2.29"/>
<vertex x="3.77" y="2.32"/>
<vertex x="3.82" y="2.34"/>
<vertex x="3.87" y="2.35"/>
<vertex x="3.93" y="2.37"/>
<vertex x="3.99" y="2.38"/>
<vertex x="4.04" y="2.39"/>
<vertex x="4.1" y="2.39"/>
<vertex x="4.16" y="2.39"/>
<vertex x="4.22" y="2.39"/>
<vertex x="4.27" y="2.39"/>
<vertex x="4.32" y="2.38"/>
<vertex x="4.38" y="2.38"/>
<vertex x="4.43" y="2.37"/>
<vertex x="4.48" y="2.35"/>
<vertex x="4.53" y="2.34"/>
<vertex x="4.58" y="2.32"/>
<vertex x="4.62" y="2.29"/>
<vertex x="4.66" y="2.26"/>
<vertex x="4.7" y="2.23"/>
<vertex x="4.73" y="2.19"/>
<vertex x="4.75" y="2.15"/>
<vertex x="4.77" y="2.1"/>
<vertex x="4.78" y="2.05"/>
<vertex x="4.78" y="1.99"/>
<vertex x="4.78" y="1.94"/>
<vertex x="4.78" y="1.9"/>
<vertex x="4.78" y="1.85"/>
<vertex x="4.78" y="1.8"/>
<vertex x="4.78" y="1.76"/>
<vertex x="4.78" y="1.71"/>
<vertex x="4.78" y="1.67"/>
<vertex x="4.78" y="1.62"/>
<vertex x="4.78" y="1.57"/>
<vertex x="4.78" y="1.53"/>
<vertex x="4.78" y="1.48"/>
<vertex x="4.78" y="1.44"/>
<vertex x="4.78" y="1.39"/>
<vertex x="4.78" y="1.34"/>
<vertex x="4.78" y="1.3"/>
<vertex x="4.78" y="1.25"/>
<vertex x="4.78" y="1.23"/>
<vertex x="4.78" y="1.2"/>
<vertex x="4.78" y="1.18"/>
<vertex x="4.79" y="1.16"/>
<vertex x="4.79" y="1.13"/>
<vertex x="4.79" y="1.11"/>
<vertex x="4.79" y="1.09"/>
<vertex x="4.79" y="1.07"/>
<vertex x="4.8" y="1.05"/>
<vertex x="4.8" y="1.03"/>
<vertex x="4.81" y="1.01"/>
<vertex x="4.81" y="0.99"/>
<vertex x="4.81" y="0.98"/>
<vertex x="4.82" y="0.96"/>
<vertex x="4.83" y="0.95"/>
<vertex x="4.83" y="0.94"/>
<vertex x="4.81" y="0.94"/>
<vertex x="4.78" y="0.94"/>
<vertex x="4.76" y="0.94"/>
<vertex x="4.73" y="0.94"/>
<vertex x="4.71" y="0.94"/>
<vertex x="4.68" y="0.94"/>
<vertex x="4.66" y="0.94"/>
<vertex x="4.64" y="0.94"/>
<vertex x="4.61" y="0.94"/>
<vertex x="4.59" y="0.94"/>
<vertex x="4.56" y="0.94"/>
<vertex x="4.54" y="0.94"/>
<vertex x="4.51" y="0.94"/>
<vertex x="4.49" y="0.94"/>
<vertex x="4.46" y="0.94"/>
<vertex x="4.44" y="0.94"/>
<vertex x="4.44" y="0.95"/>
<vertex x="4.43" y="0.96"/>
<vertex x="4.43" y="0.97"/>
<vertex x="4.42" y="0.98"/>
<vertex x="4.42" y="0.99"/>
<vertex x="4.42" y="1"/>
<vertex x="4.42" y="1.01"/>
<vertex x="4.41" y="1.02"/>
<vertex x="4.41" y="1.03"/>
<vertex x="4.41" y="1.04"/>
<vertex x="4.41" y="1.05"/>
<vertex x="4.41" y="1.06"/>
<vertex x="4.41" y="1.07"/>
<vertex x="4.41" y="1.08"/>
<vertex x="4.39" y="1.05"/>
<vertex x="4.36" y="1.03"/>
<vertex x="4.34" y="1.01"/>
<vertex x="4.31" y="0.99"/>
<vertex x="4.28" y="0.98"/>
<vertex x="4.25" y="0.96"/>
<vertex x="4.22" y="0.95"/>
<vertex x="4.19" y="0.94"/>
<vertex x="4.16" y="0.93"/>
<vertex x="4.13" y="0.92"/>
<vertex x="4.1" y="0.92"/>
<vertex x="4.07" y="0.91"/>
<vertex x="4.03" y="0.91"/>
<vertex x="4" y="0.9"/>
<vertex x="3.97" y="0.9"/>
<vertex x="3.94" y="0.9"/>
<vertex x="3.89" y="0.9"/>
<vertex x="3.84" y="0.91"/>
<vertex x="3.79" y="0.91"/>
<vertex x="3.75" y="0.92"/>
<vertex x="3.7" y="0.94"/>
<vertex x="3.66" y="0.96"/>
<vertex x="3.63" y="0.98"/>
<vertex x="3.59" y="1"/>
<vertex x="3.56" y="1.03"/>
<vertex x="3.54" y="1.06"/>
<vertex x="3.51" y="1.1"/>
<vertex x="3.49" y="1.13"/>
<vertex x="3.48" y="1.18"/>
<vertex x="3.46" y="1.22"/>
<vertex x="3.46" y="1.27"/>
<vertex x="3.45" y="1.32"/>
<vertex x="3.47" y="1.43"/>
<vertex x="3.5" y="1.52"/>
<vertex x="3.54" y="1.59"/>
<vertex x="3.61" y="1.65"/>
<vertex x="3.68" y="1.69"/>
<vertex x="3.76" y="1.72"/>
<vertex x="3.84" y="1.74"/>
<vertex x="3.93" y="1.75"/>
</polygon>
<polygon width="0.0762" layer="21">
<vertex x="5" y="2.29"/>
<vertex x="5.05" y="2.3"/>
<vertex x="5.09" y="2.31"/>
<vertex x="5.14" y="2.31"/>
<vertex x="5.19" y="2.32"/>
<vertex x="5.23" y="2.33"/>
<vertex x="5.28" y="2.34"/>
<vertex x="5.33" y="2.35"/>
<vertex x="5.37" y="2.36"/>
<vertex x="5.37" y="2.32"/>
<vertex x="5.37" y="2.29"/>
<vertex x="5.37" y="2.26"/>
<vertex x="5.37" y="2.22"/>
<vertex x="5.37" y="2.19"/>
<vertex x="5.37" y="2.16"/>
<vertex x="5.37" y="2.13"/>
<vertex x="5.37" y="2.09"/>
<vertex x="5.41" y="2.16"/>
<vertex x="5.45" y="2.21"/>
<vertex x="5.5" y="2.27"/>
<vertex x="5.55" y="2.31"/>
<vertex x="5.62" y="2.35"/>
<vertex x="5.68" y="2.37"/>
<vertex x="5.75" y="2.39"/>
<vertex x="5.83" y="2.39"/>
<vertex x="5.84" y="2.39"/>
<vertex x="5.85" y="2.39"/>
<vertex x="5.86" y="2.39"/>
<vertex x="5.87" y="2.39"/>
<vertex x="5.88" y="2.39"/>
<vertex x="5.89" y="2.39"/>
<vertex x="5.9" y="2.38"/>
<vertex x="5.91" y="2.38"/>
<vertex x="5.91" y="2.33"/>
<vertex x="5.91" y="2.29"/>
<vertex x="5.91" y="2.24"/>
<vertex x="5.91" y="2.2"/>
<vertex x="5.91" y="2.15"/>
<vertex x="5.91" y="2.11"/>
<vertex x="5.91" y="2.06"/>
<vertex x="5.91" y="2.02"/>
<vertex x="5.9" y="2.02"/>
<vertex x="5.88" y="2.03"/>
<vertex x="5.86" y="2.03"/>
<vertex x="5.84" y="2.03"/>
<vertex x="5.83" y="2.03"/>
<vertex x="5.81" y="2.03"/>
<vertex x="5.79" y="2.03"/>
<vertex x="5.77" y="2.03"/>
<vertex x="5.67" y="2.02"/>
<vertex x="5.59" y="2"/>
<vertex x="5.52" y="1.96"/>
<vertex x="5.47" y="1.9"/>
<vertex x="5.43" y="1.83"/>
<vertex x="5.41" y="1.76"/>
<vertex x="5.39" y="1.67"/>
<vertex x="5.39" y="1.58"/>
<vertex x="5.39" y="1.5"/>
<vertex x="5.39" y="1.42"/>
<vertex x="5.39" y="1.34"/>
<vertex x="5.39" y="1.26"/>
<vertex x="5.39" y="1.18"/>
<vertex x="5.39" y="1.1"/>
<vertex x="5.39" y="1.02"/>
<vertex x="5.39" y="0.94"/>
<vertex x="5.34" y="0.94"/>
<vertex x="5.29" y="0.94"/>
<vertex x="5.24" y="0.94"/>
<vertex x="5.19" y="0.94"/>
<vertex x="5.14" y="0.94"/>
<vertex x="5.1" y="0.94"/>
<vertex x="5.05" y="0.94"/>
<vertex x="5" y="0.94"/>
<vertex x="5" y="1.11"/>
<vertex x="5" y="1.28"/>
<vertex x="5" y="1.45"/>
<vertex x="5" y="1.62"/>
<vertex x="5" y="1.78"/>
<vertex x="5" y="1.95"/>
<vertex x="5" y="2.12"/>
</polygon>
<polygon width="0.0762" layer="21">
<vertex x="6.06" y="2.68"/>
<vertex x="6.45" y="2.89"/>
<vertex x="6.45" y="1.85"/>
<vertex x="6.94" y="2.36"/>
<vertex x="7.4" y="2.36"/>
<vertex x="6.87" y="1.84"/>
<vertex x="7.46" y="0.94"/>
<vertex x="6.99" y="0.94"/>
<vertex x="6.6" y="1.57"/>
<vertex x="6.45" y="1.43"/>
<vertex x="6.45" y="0.94"/>
<vertex x="6.06" y="0.94"/>
</polygon>
<polygon width="0.0762" layer="21">
<vertex x="7.7" y="2.1"/>
<vertex x="7.65" y="2.1"/>
<vertex x="7.6" y="2.1"/>
<vertex x="7.55" y="2.1"/>
<vertex x="7.51" y="2.1"/>
<vertex x="7.46" y="2.1"/>
<vertex x="7.41" y="2.1"/>
<vertex x="7.36" y="2.1"/>
<vertex x="7.31" y="2.1"/>
<vertex x="7.35" y="2.13"/>
<vertex x="7.38" y="2.16"/>
<vertex x="7.41" y="2.19"/>
<vertex x="7.45" y="2.23"/>
<vertex x="7.48" y="2.26"/>
<vertex x="7.51" y="2.29"/>
<vertex x="7.55" y="2.32"/>
<vertex x="7.58" y="2.36"/>
<vertex x="7.59" y="2.36"/>
<vertex x="7.61" y="2.36"/>
<vertex x="7.62" y="2.36"/>
<vertex x="7.64" y="2.36"/>
<vertex x="7.65" y="2.36"/>
<vertex x="7.67" y="2.36"/>
<vertex x="7.68" y="2.36"/>
<vertex x="7.7" y="2.36"/>
<vertex x="7.7" y="2.37"/>
<vertex x="7.7" y="2.38"/>
<vertex x="7.7" y="2.4"/>
<vertex x="7.7" y="2.41"/>
<vertex x="7.7" y="2.42"/>
<vertex x="7.7" y="2.44"/>
<vertex x="7.7" y="2.45"/>
<vertex x="7.7" y="2.46"/>
<vertex x="7.7" y="2.56"/>
<vertex x="7.73" y="2.64"/>
<vertex x="7.76" y="2.71"/>
<vertex x="7.81" y="2.77"/>
<vertex x="7.88" y="2.82"/>
<vertex x="7.96" y="2.86"/>
<vertex x="8.06" y="2.89"/>
<vertex x="8.17" y="2.89"/>
<vertex x="8.2" y="2.89"/>
<vertex x="8.22" y="2.89"/>
<vertex x="8.25" y="2.89"/>
<vertex x="8.27" y="2.89"/>
<vertex x="8.3" y="2.89"/>
<vertex x="8.32" y="2.89"/>
<vertex x="8.35" y="2.89"/>
<vertex x="8.37" y="2.88"/>
<vertex x="8.37" y="2.85"/>
<vertex x="8.37" y="2.81"/>
<vertex x="8.37" y="2.78"/>
<vertex x="8.37" y="2.74"/>
<vertex x="8.37" y="2.7"/>
<vertex x="8.37" y="2.67"/>
<vertex x="8.37" y="2.63"/>
<vertex x="8.37" y="2.6"/>
<vertex x="8.36" y="2.6"/>
<vertex x="8.34" y="2.6"/>
<vertex x="8.32" y="2.6"/>
<vertex x="8.3" y="2.6"/>
<vertex x="8.29" y="2.6"/>
<vertex x="8.27" y="2.6"/>
<vertex x="8.25" y="2.6"/>
<vertex x="8.23" y="2.6"/>
<vertex x="8.2" y="2.6"/>
<vertex x="8.16" y="2.59"/>
<vertex x="8.14" y="2.58"/>
<vertex x="8.12" y="2.57"/>
<vertex x="8.1" y="2.54"/>
<vertex x="8.09" y="2.52"/>
<vertex x="8.09" y="2.48"/>
<vertex x="8.08" y="2.44"/>
<vertex x="8.08" y="2.43"/>
<vertex x="8.08" y="2.42"/>
<vertex x="8.08" y="2.41"/>
<vertex x="8.08" y="2.4"/>
<vertex x="8.08" y="2.39"/>
<vertex x="8.08" y="2.38"/>
<vertex x="8.08" y="2.37"/>
<vertex x="8.08" y="2.36"/>
<vertex x="8.12" y="2.36"/>
<vertex x="8.15" y="2.36"/>
<vertex x="8.19" y="2.36"/>
<vertex x="8.22" y="2.36"/>
<vertex x="8.25" y="2.36"/>
<vertex x="8.29" y="2.36"/>
<vertex x="8.32" y="2.36"/>
<vertex x="8.35" y="2.36"/>
<vertex x="8.35" y="2.32"/>
<vertex x="8.35" y="2.29"/>
<vertex x="8.35" y="2.26"/>
<vertex x="8.35" y="2.23"/>
<vertex x="8.35" y="2.19"/>
<vertex x="8.35" y="2.16"/>
<vertex x="8.35" y="2.13"/>
<vertex x="8.35" y="2.1"/>
<vertex x="8.32" y="2.1"/>
<vertex x="8.29" y="2.1"/>
<vertex x="8.25" y="2.1"/>
<vertex x="8.22" y="2.1"/>
<vertex x="8.19" y="2.1"/>
<vertex x="8.15" y="2.1"/>
<vertex x="8.12" y="2.1"/>
<vertex x="8.08" y="2.1"/>
<vertex x="8.08" y="1.95"/>
<vertex x="8.08" y="1.81"/>
<vertex x="8.08" y="1.66"/>
<vertex x="8.08" y="1.52"/>
<vertex x="8.08" y="1.37"/>
<vertex x="8.08" y="1.23"/>
<vertex x="8.08" y="1.09"/>
<vertex x="8.08" y="0.94"/>
<vertex x="8.04" y="0.94"/>
<vertex x="7.99" y="0.94"/>
<vertex x="7.94" y="0.94"/>
<vertex x="7.89" y="0.94"/>
<vertex x="7.84" y="0.94"/>
<vertex x="7.79" y="0.94"/>
<vertex x="7.74" y="0.94"/>
<vertex x="7.7" y="0.94"/>
<vertex x="7.7" y="1.09"/>
<vertex x="7.7" y="1.23"/>
<vertex x="7.7" y="1.37"/>
<vertex x="7.7" y="1.52"/>
<vertex x="7.7" y="1.66"/>
<vertex x="7.7" y="1.81"/>
<vertex x="7.7" y="1.95"/>
</polygon>
<polygon width="0.0762" layer="21">
<vertex x="9.79" y="0.94"/>
<vertex x="9.74" y="0.94"/>
<vertex x="9.7" y="0.94"/>
<vertex x="9.65" y="0.94"/>
<vertex x="9.6" y="0.94"/>
<vertex x="9.56" y="0.94"/>
<vertex x="9.51" y="0.94"/>
<vertex x="9.47" y="0.94"/>
<vertex x="9.42" y="0.94"/>
<vertex x="9.42" y="0.97"/>
<vertex x="9.42" y="0.99"/>
<vertex x="9.42" y="1.02"/>
<vertex x="9.42" y="1.04"/>
<vertex x="9.42" y="1.06"/>
<vertex x="9.42" y="1.09"/>
<vertex x="9.42" y="1.11"/>
<vertex x="9.42" y="1.14"/>
<vertex x="9.41" y="1.14"/>
<vertex x="9.37" y="1.08"/>
<vertex x="9.33" y="1.03"/>
<vertex x="9.28" y="0.99"/>
<vertex x="9.22" y="0.96"/>
<vertex x="9.17" y="0.94"/>
<vertex x="9.11" y="0.92"/>
<vertex x="9.04" y="0.91"/>
<vertex x="8.98" y="0.9"/>
<vertex x="8.84" y="0.91"/>
<vertex x="8.73" y="0.95"/>
<vertex x="8.64" y="1"/>
<vertex x="8.57" y="1.06"/>
<vertex x="8.52" y="1.15"/>
<vertex x="8.49" y="1.25"/>
<vertex x="8.47" y="1.36"/>
<vertex x="8.47" y="1.49"/>
<vertex x="8.47" y="1.59"/>
<vertex x="8.47" y="1.7"/>
<vertex x="8.47" y="1.81"/>
<vertex x="8.47" y="1.92"/>
<vertex x="8.47" y="2.03"/>
<vertex x="8.47" y="2.14"/>
<vertex x="8.47" y="2.25"/>
<vertex x="8.47" y="2.36"/>
<vertex x="8.51" y="2.36"/>
<vertex x="8.56" y="2.36"/>
<vertex x="8.61" y="2.36"/>
<vertex x="8.66" y="2.36"/>
<vertex x="8.71" y="2.36"/>
<vertex x="8.76" y="2.36"/>
<vertex x="8.81" y="2.36"/>
<vertex x="8.85" y="2.36"/>
<vertex x="8.85" y="2.26"/>
<vertex x="8.85" y="2.16"/>
<vertex x="8.85" y="2.06"/>
<vertex x="8.85" y="1.96"/>
<vertex x="8.85" y="1.86"/>
<vertex x="8.85" y="1.76"/>
<vertex x="8.85" y="1.66"/>
<vertex x="8.85" y="1.56"/>
<vertex x="8.86" y="1.48"/>
<vertex x="8.87" y="1.4"/>
<vertex x="8.88" y="1.34"/>
<vertex x="8.91" y="1.3"/>
<vertex x="8.94" y="1.26"/>
<vertex x="8.99" y="1.23"/>
<vertex x="9.04" y="1.22"/>
<vertex x="9.1" y="1.21"/>
<vertex x="9.18" y="1.22"/>
<vertex x="9.24" y="1.23"/>
<vertex x="9.29" y="1.26"/>
<vertex x="9.33" y="1.3"/>
<vertex x="9.36" y="1.36"/>
<vertex x="9.39" y="1.43"/>
<vertex x="9.4" y="1.51"/>
<vertex x="9.4" y="1.61"/>
<vertex x="9.4" y="1.71"/>
<vertex x="9.4" y="1.8"/>
<vertex x="9.4" y="1.89"/>
<vertex x="9.4" y="1.98"/>
<vertex x="9.4" y="2.08"/>
<vertex x="9.4" y="2.17"/>
<vertex x="9.4" y="2.26"/>
<vertex x="9.4" y="2.36"/>
<vertex x="9.45" y="2.36"/>
<vertex x="9.5" y="2.36"/>
<vertex x="9.55" y="2.36"/>
<vertex x="9.6" y="2.36"/>
<vertex x="9.65" y="2.36"/>
<vertex x="9.7" y="2.36"/>
<vertex x="9.74" y="2.36"/>
<vertex x="9.79" y="2.36"/>
<vertex x="9.79" y="2.18"/>
<vertex x="9.79" y="2"/>
<vertex x="9.79" y="1.83"/>
<vertex x="9.79" y="1.65"/>
<vertex x="9.79" y="1.47"/>
<vertex x="9.79" y="1.29"/>
<vertex x="9.79" y="1.12"/>
</polygon>
<polygon width="0.0762" layer="21">
<vertex x="10" y="2.36"/>
<vertex x="10.05" y="2.36"/>
<vertex x="10.1" y="2.36"/>
<vertex x="10.14" y="2.36"/>
<vertex x="10.19" y="2.36"/>
<vertex x="10.23" y="2.36"/>
<vertex x="10.28" y="2.36"/>
<vertex x="10.33" y="2.36"/>
<vertex x="10.37" y="2.36"/>
<vertex x="10.37" y="2.33"/>
<vertex x="10.37" y="2.31"/>
<vertex x="10.37" y="2.28"/>
<vertex x="10.37" y="2.26"/>
<vertex x="10.37" y="2.23"/>
<vertex x="10.37" y="2.21"/>
<vertex x="10.37" y="2.18"/>
<vertex x="10.37" y="2.16"/>
<vertex x="10.38" y="2.16"/>
<vertex x="10.42" y="2.22"/>
<vertex x="10.46" y="2.26"/>
<vertex x="10.51" y="2.3"/>
<vertex x="10.57" y="2.34"/>
<vertex x="10.63" y="2.36"/>
<vertex x="10.69" y="2.38"/>
<vertex x="10.75" y="2.39"/>
<vertex x="10.81" y="2.39"/>
<vertex x="10.95" y="2.38"/>
<vertex x="11.06" y="2.35"/>
<vertex x="11.15" y="2.3"/>
<vertex x="11.22" y="2.23"/>
<vertex x="11.27" y="2.15"/>
<vertex x="11.3" y="2.05"/>
<vertex x="11.32" y="1.94"/>
<vertex x="11.33" y="1.81"/>
<vertex x="11.33" y="1.7"/>
<vertex x="11.33" y="1.59"/>
<vertex x="11.33" y="1.49"/>
<vertex x="11.33" y="1.38"/>
<vertex x="11.33" y="1.27"/>
<vertex x="11.33" y="1.16"/>
<vertex x="11.33" y="1.05"/>
<vertex x="11.33" y="0.94"/>
<vertex x="11.28" y="0.94"/>
<vertex x="11.23" y="0.94"/>
<vertex x="11.18" y="0.94"/>
<vertex x="11.13" y="0.94"/>
<vertex x="11.08" y="0.94"/>
<vertex x="11.03" y="0.94"/>
<vertex x="10.99" y="0.94"/>
<vertex x="10.94" y="0.94"/>
<vertex x="10.94" y="1.04"/>
<vertex x="10.94" y="1.14"/>
<vertex x="10.94" y="1.24"/>
<vertex x="10.94" y="1.34"/>
<vertex x="10.94" y="1.44"/>
<vertex x="10.94" y="1.54"/>
<vertex x="10.94" y="1.64"/>
<vertex x="10.94" y="1.74"/>
<vertex x="10.93" y="1.82"/>
<vertex x="10.92" y="1.89"/>
<vertex x="10.91" y="1.95"/>
<vertex x="10.88" y="2"/>
<vertex x="10.85" y="2.04"/>
<vertex x="10.8" y="2.07"/>
<vertex x="10.75" y="2.08"/>
<vertex x="10.69" y="2.09"/>
<vertex x="10.61" y="2.08"/>
<vertex x="10.55" y="2.07"/>
<vertex x="10.5" y="2.04"/>
<vertex x="10.46" y="1.99"/>
<vertex x="10.43" y="1.94"/>
<vertex x="10.4" y="1.87"/>
<vertex x="10.39" y="1.78"/>
<vertex x="10.39" y="1.68"/>
<vertex x="10.39" y="1.59"/>
<vertex x="10.39" y="1.5"/>
<vertex x="10.39" y="1.41"/>
<vertex x="10.39" y="1.31"/>
<vertex x="10.39" y="1.22"/>
<vertex x="10.39" y="1.13"/>
<vertex x="10.39" y="1.03"/>
<vertex x="10.39" y="0.94"/>
<vertex x="10.34" y="0.94"/>
<vertex x="10.29" y="0.94"/>
<vertex x="10.24" y="0.94"/>
<vertex x="10.19" y="0.94"/>
<vertex x="10.14" y="0.94"/>
<vertex x="10.1" y="0.94"/>
<vertex x="10.05" y="0.94"/>
<vertex x="10" y="0.94"/>
<vertex x="10" y="1.12"/>
<vertex x="10" y="1.3"/>
<vertex x="10" y="1.47"/>
<vertex x="10" y="1.65"/>
<vertex x="10" y="1.83"/>
<vertex x="10" y="2"/>
<vertex x="10" y="2.18"/>
</polygon>
<polygon width="0.0762" layer="21">
<vertex x="8.25" y="4.78"/>
<vertex x="8.25" y="4.76"/>
<vertex x="8.25" y="4.73"/>
<vertex x="8.25" y="4.7"/>
<vertex x="8.24" y="4.67"/>
<vertex x="8.23" y="4.64"/>
<vertex x="8.2" y="4.62"/>
<vertex x="8.17" y="4.61"/>
<vertex x="8.14" y="4.61"/>
<vertex x="8.1" y="4.61"/>
<vertex x="8.06" y="4.63"/>
<vertex x="8.02" y="4.65"/>
<vertex x="7.99" y="4.67"/>
<vertex x="7.95" y="4.7"/>
<vertex x="7.92" y="4.72"/>
<vertex x="7.89" y="4.75"/>
<vertex x="7.87" y="4.79"/>
<vertex x="7.85" y="4.82"/>
<vertex x="7.84" y="4.86"/>
<vertex x="7.83" y="4.89"/>
<vertex x="7.84" y="4.92"/>
<vertex x="7.85" y="4.94"/>
<vertex x="7.86" y="4.97"/>
<vertex x="7.88" y="5"/>
<vertex x="7.92" y="5.03"/>
<vertex x="7.96" y="5.05"/>
<vertex x="8.01" y="5.06"/>
<vertex x="8.05" y="5.07"/>
<vertex x="8.08" y="5.07"/>
<vertex x="8.11" y="5.06"/>
<vertex x="8.13" y="5.06"/>
<vertex x="8.14" y="5.06"/>
<vertex x="8.13" y="5.07"/>
<vertex x="8.09" y="5.1"/>
<vertex x="8.03" y="5.13"/>
<vertex x="7.95" y="5.16"/>
<vertex x="7.86" y="5.19"/>
<vertex x="7.76" y="5.19"/>
<vertex x="7.65" y="5.17"/>
<vertex x="7.54" y="5.11"/>
<vertex x="7.45" y="5.03"/>
<vertex x="7.4" y="4.96"/>
<vertex x="7.37" y="4.87"/>
<vertex x="7.37" y="4.79"/>
<vertex x="7.39" y="4.7"/>
<vertex x="7.44" y="4.61"/>
<vertex x="7.51" y="4.53"/>
<vertex x="7.59" y="4.44"/>
<vertex x="7.66" y="4.36"/>
<vertex x="7.69" y="4.29"/>
<vertex x="7.69" y="4.22"/>
<vertex x="7.67" y="4.16"/>
<vertex x="7.63" y="4.11"/>
<vertex x="7.57" y="4.07"/>
<vertex x="7.49" y="4.05"/>
<vertex x="7.41" y="4.05"/>
<vertex x="7.36" y="4.06"/>
<vertex x="7.31" y="4.08"/>
<vertex x="7.28" y="4.1"/>
<vertex x="7.25" y="4.13"/>
<vertex x="7.23" y="4.17"/>
<vertex x="7.22" y="4.2"/>
<vertex x="7.22" y="4.23"/>
<vertex x="7.23" y="4.26"/>
<vertex x="7.25" y="4.29"/>
<vertex x="7.27" y="4.31"/>
<vertex x="7.29" y="4.33"/>
<vertex x="7.32" y="4.34"/>
<vertex x="7.34" y="4.35"/>
<vertex x="7.36" y="4.36"/>
<vertex x="7.37" y="4.37"/>
<vertex x="7.35" y="4.38"/>
<vertex x="7.33" y="4.38"/>
<vertex x="7.29" y="4.39"/>
<vertex x="7.25" y="4.39"/>
<vertex x="7.21" y="4.39"/>
<vertex x="7.15" y="4.38"/>
<vertex x="7.1" y="4.36"/>
<vertex x="7.05" y="4.34"/>
<vertex x="7.01" y="4.31"/>
<vertex x="6.96" y="4.28"/>
<vertex x="6.93" y="4.23"/>
<vertex x="6.9" y="4.17"/>
<vertex x="6.88" y="4.11"/>
<vertex x="6.87" y="4.02"/>
<vertex x="6.86" y="3.93"/>
<vertex x="6.86" y="3.77"/>
<vertex x="6.86" y="3.61"/>
<vertex x="6.86" y="3.45"/>
<vertex x="6.86" y="3.29"/>
<vertex x="6.86" y="3.13"/>
<vertex x="6.86" y="2.97"/>
<vertex x="6.86" y="2.81"/>
<vertex x="6.86" y="2.65"/>
<vertex x="6.87" y="2.65"/>
<vertex x="6.89" y="2.68"/>
<vertex x="6.92" y="2.71"/>
<vertex x="6.95" y="2.75"/>
<vertex x="7" y="2.8"/>
<vertex x="7.05" y="2.86"/>
<vertex x="7.11" y="2.92"/>
<vertex x="7.16" y="2.99"/>
<vertex x="7.23" y="3.06"/>
<vertex x="7.29" y="3.12"/>
<vertex x="7.34" y="3.18"/>
<vertex x="7.39" y="3.22"/>
<vertex x="7.44" y="3.26"/>
<vertex x="7.49" y="3.29"/>
<vertex x="7.55" y="3.3"/>
<vertex x="7.62" y="3.3"/>
<vertex x="7.74" y="3.3"/>
<vertex x="7.86" y="3.32"/>
<vertex x="7.97" y="3.35"/>
<vertex x="8.07" y="3.39"/>
<vertex x="8.17" y="3.45"/>
<vertex x="8.25" y="3.52"/>
<vertex x="8.33" y="3.6"/>
<vertex x="8.4" y="3.69"/>
<vertex x="8.5" y="3.87"/>
<vertex x="8.55" y="4.05"/>
<vertex x="8.56" y="4.23"/>
<vertex x="8.53" y="4.39"/>
<vertex x="8.48" y="4.53"/>
<vertex x="8.41" y="4.65"/>
<vertex x="8.33" y="4.74"/>
</polygon>
</package>
<package name="SFE_LOGO_FLAME_.1">
<polygon width="0.0762" layer="21">
<vertex x="1.7" y="2.49"/>
<vertex x="1.7" y="2.4"/>
<vertex x="1.69" y="2.37"/>
<vertex x="1.68" y="2.35"/>
<vertex x="1.65" y="2.32"/>
<vertex x="1.62" y="2.31"/>
<vertex x="1.59" y="2.31"/>
<vertex x="1.51" y="2.33"/>
<vertex x="1.47" y="2.35"/>
<vertex x="1.44" y="2.37"/>
<vertex x="1.4" y="2.4"/>
<vertex x="1.34" y="2.46"/>
<vertex x="1.3" y="2.52"/>
<vertex x="1.29" y="2.56"/>
<vertex x="1.29" y="2.62"/>
<vertex x="1.3" y="2.65"/>
<vertex x="1.31" y="2.67"/>
<vertex x="1.33" y="2.7"/>
<vertex x="1.37" y="2.73"/>
<vertex x="1.41" y="2.75"/>
<vertex x="1.46" y="2.76"/>
<vertex x="1.5" y="2.77"/>
<vertex x="1.56" y="2.77"/>
<vertex x="1.58" y="2.76"/>
<vertex x="1.59" y="2.76"/>
<vertex x="1.58" y="2.77"/>
<vertex x="1.54" y="2.8"/>
<vertex x="1.4" y="2.87"/>
<vertex x="1.31" y="2.89"/>
<vertex x="1.21" y="2.89"/>
<vertex x="1.1" y="2.87"/>
<vertex x="0.99" y="2.81"/>
<vertex x="0.9" y="2.74"/>
<vertex x="0.85" y="2.66"/>
<vertex x="0.82" y="2.57"/>
<vertex x="0.82" y="2.49"/>
<vertex x="0.84" y="2.4"/>
<vertex x="0.89" y="2.31"/>
<vertex x="0.96" y="2.23"/>
<vertex x="1.04" y="2.14"/>
<vertex x="1.11" y="2.07"/>
<vertex x="1.14" y="1.99"/>
<vertex x="1.14" y="1.92"/>
<vertex x="1.12" y="1.86"/>
<vertex x="1.08" y="1.81"/>
<vertex x="1.02" y="1.77"/>
<vertex x="0.94" y="1.75"/>
<vertex x="0.86" y="1.75"/>
<vertex x="0.81" y="1.76"/>
<vertex x="0.76" y="1.78"/>
<vertex x="0.7" y="1.84"/>
<vertex x="0.68" y="1.87"/>
<vertex x="0.67" y="1.9"/>
<vertex x="0.67" y="1.94"/>
<vertex x="0.68" y="1.97"/>
<vertex x="0.74" y="2.03"/>
<vertex x="0.77" y="2.04"/>
<vertex x="0.81" y="2.06"/>
<vertex x="0.82" y="2.07"/>
<vertex x="0.78" y="2.09"/>
<vertex x="0.66" y="2.09"/>
<vertex x="0.6" y="2.08"/>
<vertex x="0.55" y="2.07"/>
<vertex x="0.5" y="2.05"/>
<vertex x="0.46" y="2.02"/>
<vertex x="0.41" y="1.98"/>
<vertex x="0.35" y="1.88"/>
<vertex x="0.33" y="1.81"/>
<vertex x="0.32" y="1.73"/>
<vertex x="0.32" y="0.36"/>
<vertex x="0.37" y="0.41"/>
<vertex x="0.4" y="0.46"/>
<vertex x="0.45" y="0.51"/>
<vertex x="0.5" y="0.57"/>
<vertex x="0.62" y="0.69"/>
<vertex x="0.74" y="0.83"/>
<vertex x="0.84" y="0.93"/>
<vertex x="0.94" y="0.99"/>
<vertex x="1" y="1"/>
<vertex x="1.19" y="1"/>
<vertex x="1.31" y="1.02"/>
<vertex x="1.42" y="1.05"/>
<vertex x="1.52" y="1.09"/>
<vertex x="1.62" y="1.15"/>
<vertex x="1.7" y="1.22"/>
<vertex x="1.78" y="1.3"/>
<vertex x="1.85" y="1.39"/>
<vertex x="1.95" y="1.57"/>
<vertex x="2" y="1.76"/>
<vertex x="2.01" y="1.93"/>
<vertex x="1.98" y="2.09"/>
<vertex x="1.93" y="2.24"/>
<vertex x="1.86" y="2.35"/>
<vertex x="1.78" y="2.44"/>
</polygon>
</package>
<package name="FIDUCIAL-1X2">
<smd name="1" x="0" y="0" dx="1" dy="1" layer="1" roundness="100" cream="no"/>
</package>
<package name="MICRO-FIDUCIAL">
<smd name="1" x="0" y="0" dx="0.635" dy="0.635" layer="1" roundness="100" cream="no"/>
</package>
<package name="CREATIVE_COMMONS">
<text x="-20.32" y="5.08" size="1.778" layer="51" font="vector">Released under the Creative Commons Attribution Share-Alike 4.0 License</text>
<text x="0" y="2.54" size="1.778" layer="51" font="vector"> https://creativecommons.org/licenses/by-sa/4.0/</text>
<text x="11.43" y="0" size="1.778" layer="51" font="vector">Designed by:</text>
</package>
<package name="DUMMY">
<description>NOTHING HERE!!! For when you want a symbol with no package as an option against symbols with a package.</description>
</package>
<package name="REVISION">
<text x="0" y="0" size="1.778" layer="51" font="vector">Revision By: </text>
</package>
<package name="OSHW-LOGO-S_COPPER">
<polygon width="0.15" layer="1">
<vertex x="0.3947" y="-0.9528" curve="9.498218"/>
<vertex x="0.5465" y="-0.8746"/>
<vertex x="0.9235" y="-1.182"/>
<vertex x="1.182" y="-0.9235"/>
<vertex x="0.8746" y="-0.5465" curve="19.000773"/>
<vertex x="1.0049" y="-0.232"/>
<vertex x="1.4888" y="-0.1828"/>
<vertex x="1.4888" y="0.1828"/>
<vertex x="1.0049" y="0.232" curve="19.000773"/>
<vertex x="0.8746" y="0.5465"/>
<vertex x="1.182" y="0.9235"/>
<vertex x="0.9235" y="1.182"/>
<vertex x="0.5465" y="0.8746" curve="19.000773"/>
<vertex x="0.232" y="1.0049"/>
<vertex x="0.1828" y="1.4888"/>
<vertex x="-0.1828" y="1.4888"/>
<vertex x="-0.232" y="1.0049" curve="19.000773"/>
<vertex x="-0.5465" y="0.8746"/>
<vertex x="-0.9235" y="1.182"/>
<vertex x="-1.182" y="0.9235"/>
<vertex x="-0.8746" y="0.5465" curve="19.000773"/>
<vertex x="-1.0049" y="0.232"/>
<vertex x="-1.4888" y="0.1828"/>
<vertex x="-1.4888" y="-0.1828"/>
<vertex x="-1.0049" y="-0.232" curve="19.000773"/>
<vertex x="-0.8746" y="-0.5465"/>
<vertex x="-1.182" y="-0.9235"/>
<vertex x="-0.9235" y="-1.182"/>
<vertex x="-0.5465" y="-0.8746" curve="9.498218"/>
<vertex x="-0.3947" y="-0.9528"/>
<vertex x="-0.1794" y="-0.4331" curve="-67.514699"/>
<vertex x="-0.4688" y="0" curve="-247.473915"/>
<vertex x="0.1794" y="-0.4331"/>
</polygon>
</package>
<package name="OSHW-LOGO-M_COPPER">
<polygon width="0.15" layer="1">
<vertex x="0.6578" y="-1.588" curve="9.499253"/>
<vertex x="0.9108" y="-1.4576"/>
<vertex x="1.5392" y="-1.97"/>
<vertex x="1.97" y="-1.5392"/>
<vertex x="1.4576" y="-0.9108" curve="19.001165"/>
<vertex x="1.6747" y="-0.3866"/>
<vertex x="2.4814" y="-0.3047"/>
<vertex x="2.4814" y="0.3047"/>
<vertex x="1.6747" y="0.3866" curve="19.001165"/>
<vertex x="1.4576" y="0.9108"/>
<vertex x="1.97" y="1.5392"/>
<vertex x="1.5392" y="1.97"/>
<vertex x="0.9108" y="1.4576" curve="19.001165"/>
<vertex x="0.3866" y="1.6747"/>
<vertex x="0.3047" y="2.4814"/>
<vertex x="-0.3047" y="2.4814"/>
<vertex x="-0.3866" y="1.6747" curve="19.001165"/>
<vertex x="-0.9108" y="1.4576"/>
<vertex x="-1.5392" y="1.97"/>
<vertex x="-1.97" y="1.5392"/>
<vertex x="-1.4576" y="0.9108" curve="19.001165"/>
<vertex x="-1.6747" y="0.3866"/>
<vertex x="-2.4814" y="0.3047"/>
<vertex x="-2.4814" y="-0.3047"/>
<vertex x="-1.6747" y="-0.3866" curve="19.001165"/>
<vertex x="-1.4576" y="-0.9108"/>
<vertex x="-1.97" y="-1.5392"/>
<vertex x="-1.5392" y="-1.97"/>
<vertex x="-0.9108" y="-1.4576" curve="9.499253"/>
<vertex x="-0.6578" y="-1.588"/>
<vertex x="-0.299" y="-0.7218" curve="-67.507353"/>
<vertex x="-0.7813" y="0" curve="-247.497552"/>
<vertex x="0.299" y="-0.7218"/>
</polygon>
</package>
<package name="OSHW-LOGO-L_COPPER">
<polygon width="0.15" layer="1">
<vertex x="0.9209" y="-2.2231" curve="9.497479"/>
<vertex x="1.2751" y="-2.0407"/>
<vertex x="2.1548" y="-2.758"/>
<vertex x="2.758" y="-2.1548"/>
<vertex x="2.0407" y="-1.2751" curve="18.998791"/>
<vertex x="2.3446" y="-0.5413"/>
<vertex x="3.4739" y="-0.4265"/>
<vertex x="3.4739" y="0.4265"/>
<vertex x="2.3446" y="0.5413" curve="18.998791"/>
<vertex x="2.0407" y="1.2751"/>
<vertex x="2.758" y="2.1548"/>
<vertex x="2.1548" y="2.758"/>
<vertex x="1.2751" y="2.0407" curve="18.998791"/>
<vertex x="0.5413" y="2.3446"/>
<vertex x="0.4265" y="3.4739"/>
<vertex x="-0.4265" y="3.4739"/>
<vertex x="-0.5413" y="2.3446" curve="18.998791"/>
<vertex x="-1.2751" y="2.0407"/>
<vertex x="-2.1548" y="2.758"/>
<vertex x="-2.758" y="2.1548"/>
<vertex x="-2.0407" y="1.2751" curve="18.998791"/>
<vertex x="-2.3446" y="0.5413"/>
<vertex x="-3.4739" y="0.4265"/>
<vertex x="-3.4739" y="-0.4265"/>
<vertex x="-2.3446" y="-0.5413" curve="18.998791"/>
<vertex x="-2.0407" y="-1.2751"/>
<vertex x="-2.758" y="-2.1548"/>
<vertex x="-2.1548" y="-2.758"/>
<vertex x="-1.2751" y="-2.0407" curve="9.497479"/>
<vertex x="-0.9209" y="-2.2231"/>
<vertex x="-0.4186" y="-1.0105" curve="-67.504205"/>
<vertex x="-1.0938" y="0" curve="-247.497204"/>
<vertex x="0.4186" y="-1.0105"/>
</polygon>
</package>
<package name="OSHW-LOGO-M">
<polygon width="0.0762" layer="21">
<vertex x="0.6578" y="-1.588" curve="9.499253"/>
<vertex x="0.9108" y="-1.4576"/>
<vertex x="1.5392" y="-1.97"/>
<vertex x="1.97" y="-1.5392"/>
<vertex x="1.4576" y="-0.9108" curve="19.001165"/>
<vertex x="1.6747" y="-0.3866"/>
<vertex x="2.4814" y="-0.3047"/>
<vertex x="2.4814" y="0.3047"/>
<vertex x="1.6747" y="0.3866" curve="19.001165"/>
<vertex x="1.4576" y="0.9108"/>
<vertex x="1.97" y="1.5392"/>
<vertex x="1.5392" y="1.97"/>
<vertex x="0.9108" y="1.4576" curve="19.001165"/>
<vertex x="0.3866" y="1.6747"/>
<vertex x="0.3047" y="2.4814"/>
<vertex x="-0.3047" y="2.4814"/>
<vertex x="-0.3866" y="1.6747" curve="19.001165"/>
<vertex x="-0.9108" y="1.4576"/>
<vertex x="-1.5392" y="1.97"/>
<vertex x="-1.97" y="1.5392"/>
<vertex x="-1.4576" y="0.9108" curve="19.001165"/>
<vertex x="-1.6747" y="0.3866"/>
<vertex x="-2.4814" y="0.3047"/>
<vertex x="-2.4814" y="-0.3047"/>
<vertex x="-1.6747" y="-0.3866" curve="19.001165"/>
<vertex x="-1.4576" y="-0.9108"/>
<vertex x="-1.97" y="-1.5392"/>
<vertex x="-1.5392" y="-1.97"/>
<vertex x="-0.9108" y="-1.4576" curve="9.499253"/>
<vertex x="-0.6578" y="-1.588"/>
<vertex x="-0.299" y="-0.7218" curve="-67.507353"/>
<vertex x="-0.7813" y="0" curve="-247.497552"/>
<vertex x="0.299" y="-0.7218"/>
</polygon>
</package>
<package name="OSHW-LOGO-MINI">
<polygon width="0.076" layer="21">
<vertex x="1.2366" y="-0.17263125"/>
<vertex x="1.2366" y="0.14736875"/>
<vertex x="0.8766" y="0.20736875"/>
<vertex x="0.8766" y="0.24736875"/>
<vertex x="0.8666" y="0.25736875"/>
<vertex x="0.8666" y="0.27736875"/>
<vertex x="0.8566" y="0.28736875"/>
<vertex x="0.8466" y="0.30736875"/>
<vertex x="0.8466" y="0.32736875"/>
<vertex x="0.8366" y="0.33736875"/>
<vertex x="0.8366" y="0.35736875"/>
<vertex x="0.8266" y="0.36736875"/>
<vertex x="0.8166" y="0.38736875"/>
<vertex x="0.8066" y="0.39736875"/>
<vertex x="0.8066" y="0.41736875"/>
<vertex x="0.7966" y="0.42736875"/>
<vertex x="0.7866" y="0.44736875"/>
<vertex x="0.7766" y="0.45736875"/>
<vertex x="0.9866" y="0.74736875"/>
<vertex x="0.7566" y="0.96736875"/>
<vertex x="0.4666" y="0.76736875"/>
<vertex x="0.4566" y="0.77736875"/>
<vertex x="0.4366" y="0.78736875"/>
<vertex x="0.4266" y="0.78736875"/>
<vertex x="0.4066" y="0.79736875"/>
<vertex x="0.3966" y="0.80736875"/>
<vertex x="0.3766" y="0.81736875"/>
<vertex x="0.3666" y="0.81736875"/>
<vertex x="0.3466" y="0.82736875"/>
<vertex x="0.3366" y="0.83736875"/>
<vertex x="0.3166" y="0.83736875"/>
<vertex x="0.2966" y="0.84736875"/>
<vertex x="0.2866" y="0.84736875"/>
<vertex x="0.2666" y="0.85736875"/>
<vertex x="0.2566" y="0.85736875"/>
<vertex x="0.2366" y="0.86736875"/>
<vertex x="0.2166" y="0.86736875"/>
<vertex x="0.1566" y="1.21736875"/>
<vertex x="-0.1634" y="1.21736875"/>
<vertex x="-0.2234" y="0.86736875"/>
<vertex x="-0.2334" y="0.86736875"/>
<vertex x="-0.2534" y="0.85736875"/>
<vertex x="-0.2734" y="0.85736875"/>
<vertex x="-0.2834" y="0.84736875"/>
<vertex x="-0.3034" y="0.84736875"/>
<vertex x="-0.3234" y="0.83736875"/>
<vertex x="-0.3334" y="0.83736875"/>
<vertex x="-0.3534" y="0.82736875"/>
<vertex x="-0.3634" y="0.81736875"/>
<vertex x="-0.3834" y="0.81736875"/>
<vertex x="-0.3934" y="0.80736875"/>
<vertex x="-0.4134" y="0.79736875"/>
<vertex x="-0.4234" y="0.78736875"/>
<vertex x="-0.4434" y="0.78736875"/>
<vertex x="-0.4534" y="0.77736875"/>
<vertex x="-0.4734" y="0.76736875"/>
<vertex x="-0.7634" y="0.96736875"/>
<vertex x="-0.9834" y="0.74736875"/>
<vertex x="-0.7834" y="0.45736875"/>
<vertex x="-0.7934" y="0.44736875"/>
<vertex x="-0.7934" y="0.42736875"/>
<vertex x="-0.8034" y="0.41736875"/>
<vertex x="-0.8134" y="0.39736875"/>
<vertex x="-0.8234" y="0.38736875"/>
<vertex x="-0.8234" y="0.36736875"/>
<vertex x="-0.8334" y="0.35736875"/>
<vertex x="-0.8434" y="0.33736875"/>
<vertex x="-0.8434" y="0.32736875"/>
<vertex x="-0.8634" y="0.28736875"/>
<vertex x="-0.8634" y="0.27736875"/>
<vertex x="-0.8734" y="0.25736875"/>
<vertex x="-0.8734" y="0.24736875"/>
<vertex x="-0.8834" y="0.22736875"/>
<vertex x="-0.8834" y="0.20736875"/>
<vertex x="-1.2334" y="0.14736875"/>
<vertex x="-1.2334" y="-0.17263125"/>
<vertex x="-0.8834" y="-0.23263125"/>
<vertex x="-0.8834" y="-0.24263125"/>
<vertex x="-0.8734" y="-0.26263125"/>
<vertex x="-0.8734" y="-0.28263125"/>
<vertex x="-0.8634" y="-0.29263125"/>
<vertex x="-0.8634" y="-0.31263125"/>
<vertex x="-0.8534" y="-0.32263125"/>
<vertex x="-0.8434" y="-0.34263125"/>
<vertex x="-0.8434" y="-0.36263125"/>
<vertex x="-0.8334" y="-0.37263125"/>
<vertex x="-0.8334" y="-0.39263125"/>
<vertex x="-0.8234" y="-0.40263125"/>
<vertex x="-0.8134" y="-0.42263125"/>
<vertex x="-0.8034" y="-0.43263125"/>
<vertex x="-0.7934" y="-0.45263125"/>
<vertex x="-0.7934" y="-0.46263125"/>
<vertex x="-0.7834" y="-0.48263125"/>
<vertex x="-0.9834" y="-0.76263125"/>
<vertex x="-0.7634" y="-0.99263125"/>
<vertex x="-0.4734" y="-0.79263125"/>
<vertex x="-0.4634" y="-0.79263125"/>
<vertex x="-0.4534" y="-0.80263125"/>
<vertex x="-0.4434" y="-0.80263125"/>
<vertex x="-0.4334" y="-0.81263125"/>
<vertex x="-0.4234" y="-0.81263125"/>
<vertex x="-0.4134" y="-0.82263125"/>
<vertex x="-0.4034" y="-0.82263125"/>
<vertex x="-0.3934" y="-0.83263125"/>
<vertex x="-0.3834" y="-0.83263125"/>
<vertex x="-0.3734" y="-0.84263125"/>
<vertex x="-0.3634" y="-0.84263125"/>
<vertex x="-0.3534" y="-0.85263125"/>
<vertex x="-0.3334" y="-0.85263125"/>
<vertex x="-0.3234" y="-0.86263125"/>
<vertex x="-0.1234" y="-0.32263125"/>
<vertex x="-0.1534" y="-0.31263125"/>
<vertex x="-0.1934" y="-0.29263125"/>
<vertex x="-0.2134" y="-0.27263125"/>
<vertex x="-0.2334" y="-0.26263125"/>
<vertex x="-0.2534" y="-0.24263125"/>
<vertex x="-0.2634" y="-0.22263125"/>
<vertex x="-0.2834" y="-0.20263125"/>
<vertex x="-0.3034" y="-0.16263125"/>
<vertex x="-0.3134" y="-0.13263125"/>
<vertex x="-0.3334" y="-0.09263125"/>
<vertex x="-0.3334" y="-0.06263125"/>
<vertex x="-0.3434" y="-0.03263125"/>
<vertex x="-0.3434" y="0.02736875"/>
<vertex x="-0.3034" y="0.14736875"/>
<vertex x="-0.2634" y="0.20736875"/>
<vertex x="-0.2434" y="0.22736875"/>
<vertex x="-0.2134" y="0.24736875"/>
<vertex x="-0.1934" y="0.26736875"/>
<vertex x="-0.1634" y="0.28736875"/>
<vertex x="-0.1334" y="0.29736875"/>
<vertex x="-0.1034" y="0.31736875"/>
<vertex x="-0.0734" y="0.31736875"/>
<vertex x="-0.0334" y="0.32736875"/>
<vertex x="0.0366" y="0.32736875"/>
<vertex x="0.0666" y="0.31736875"/>
<vertex x="0.0966" y="0.31736875"/>
<vertex x="0.1266" y="0.29736875"/>
<vertex x="0.1566" y="0.28736875"/>
<vertex x="0.2166" y="0.24736875"/>
<vertex x="0.2566" y="0.20736875"/>
<vertex x="0.2966" y="0.14736875"/>
<vertex x="0.3066" y="0.11736875"/>
<vertex x="0.3266" y="0.08736875"/>
<vertex x="0.3266" y="0.05736875"/>
<vertex x="0.3366" y="0.02736875"/>
<vertex x="0.3366" y="-0.06263125"/>
<vertex x="0.3266" y="-0.09263125"/>
<vertex x="0.3266" y="-0.11263125"/>
<vertex x="0.3166" y="-0.13263125"/>
<vertex x="0.3066" y="-0.16263125"/>
<vertex x="0.2966" y="-0.18263125"/>
<vertex x="0.2766" y="-0.20263125"/>
<vertex x="0.2666" y="-0.22263125"/>
<vertex x="0.2266" y="-0.26263125"/>
<vertex x="0.2066" y="-0.27263125"/>
<vertex x="0.1866" y="-0.29263125"/>
<vertex x="0.1266" y="-0.32263125"/>
<vertex x="0.3266" y="-0.86263125"/>
<vertex x="0.3266" y="-0.85263125"/>
<vertex x="0.3466" y="-0.85263125"/>
<vertex x="0.3566" y="-0.84263125"/>
<vertex x="0.3666" y="-0.84263125"/>
<vertex x="0.3766" y="-0.83263125"/>
<vertex x="0.3866" y="-0.83263125"/>
<vertex x="0.3966" y="-0.82263125"/>
<vertex x="0.4166" y="-0.82263125"/>
<vertex x="0.4266" y="-0.81263125"/>
<vertex x="0.4366" y="-0.81263125"/>
<vertex x="0.4566" y="-0.79263125"/>
<vertex x="0.4666" y="-0.79263125"/>
<vertex x="0.7566" y="-0.99263125"/>
<vertex x="0.9866" y="-0.76263125"/>
<vertex x="0.7766" y="-0.48263125"/>
<vertex x="0.7866" y="-0.46263125"/>
<vertex x="0.7966" y="-0.45263125"/>
<vertex x="0.8066" y="-0.43263125"/>
<vertex x="0.8066" y="-0.42263125"/>
<vertex x="0.8166" y="-0.40263125"/>
<vertex x="0.8266" y="-0.39263125"/>
<vertex x="0.8366" y="-0.37263125"/>
<vertex x="0.8366" y="-0.36263125"/>
<vertex x="0.8566" y="-0.32263125"/>
<vertex x="0.8566" y="-0.31263125"/>
<vertex x="0.8666" y="-0.29263125"/>
<vertex x="0.8666" y="-0.28263125"/>
<vertex x="0.8766" y="-0.26263125"/>
<vertex x="0.8766" y="-0.24263125"/>
<vertex x="0.8866" y="-0.23263125"/>
</polygon>
</package>
<package name="SFE_LOGO_NAME_FLAME_.2">
<polygon width="0.0762" layer="21">
<vertex x="1.45" y="2.7"/>
<vertex x="1.46" y="2.59"/>
<vertex x="1.5" y="2.49"/>
<vertex x="1.56" y="2.41"/>
<vertex x="1.64" y="2.34"/>
<vertex x="1.73" y="2.29"/>
<vertex x="1.83" y="2.26"/>
<vertex x="1.93" y="2.24"/>
<vertex x="2.05" y="2.23"/>
<vertex x="2.13" y="2.23"/>
<vertex x="2.22" y="2.25"/>
<vertex x="2.3" y="2.27"/>
<vertex x="2.38" y="2.31"/>
<vertex x="2.45" y="2.35"/>
<vertex x="2.51" y="2.42"/>
<vertex x="2.54" y="2.5"/>
<vertex x="2.56" y="2.59"/>
<vertex x="2.54" y="2.67"/>
<vertex x="2.5" y="2.74"/>
<vertex x="2.42" y="2.8"/>
<vertex x="2.32" y="2.85"/>
<vertex x="2.2" y="2.9"/>
<vertex x="2.05" y="2.94"/>
<vertex x="1.87" y="2.98"/>
<vertex x="1.67" y="3.03"/>
<vertex x="1.51" y="3.07"/>
<vertex x="1.34" y="3.12"/>
<vertex x="1.19" y="3.18"/>
<vertex x="1.06" y="3.25"/>
<vertex x="0.94" y="3.35"/>
<vertex x="0.85" y="3.47"/>
<vertex x="0.8" y="3.61"/>
<vertex x="0.78" y="3.78"/>
<vertex x="0.81" y="4.03"/>
<vertex x="0.88" y="4.23"/>
<vertex x="1.01" y="4.39"/>
<vertex x="1.17" y="4.51"/>
<vertex x="1.35" y="4.59"/>
<vertex x="1.56" y="4.65"/>
<vertex x="1.78" y="4.68"/>
<vertex x="2.01" y="4.69"/>
<vertex x="2.24" y="4.68"/>
<vertex x="2.45" y="4.65"/>
<vertex x="2.66" y="4.59"/>
<vertex x="2.84" y="4.5"/>
<vertex x="3" y="4.38"/>
<vertex x="3.12" y="4.22"/>
<vertex x="3.21" y="4.03"/>
<vertex x="3.26" y="3.79"/>
<vertex x="3.16" y="3.79"/>
<vertex x="3.07" y="3.79"/>
<vertex x="2.98" y="3.79"/>
<vertex x="2.89" y="3.79"/>
<vertex x="2.79" y="3.79"/>
<vertex x="2.7" y="3.79"/>
<vertex x="2.61" y="3.79"/>
<vertex x="2.52" y="3.79"/>
<vertex x="2.5" y="3.89"/>
<vertex x="2.46" y="3.97"/>
<vertex x="2.41" y="4.04"/>
<vertex x="2.35" y="4.09"/>
<vertex x="2.27" y="4.13"/>
<vertex x="2.18" y="4.15"/>
<vertex x="2.09" y="4.17"/>
<vertex x="1.99" y="4.17"/>
<vertex x="1.92" y="4.17"/>
<vertex x="1.84" y="4.16"/>
<vertex x="1.77" y="4.15"/>
<vertex x="1.7" y="4.13"/>
<vertex x="1.64" y="4.09"/>
<vertex x="1.6" y="4.05"/>
<vertex x="1.57" y="3.99"/>
<vertex x="1.55" y="3.91"/>
<vertex x="1.57" y="3.81"/>
<vertex x="1.63" y="3.74"/>
<vertex x="1.72" y="3.68"/>
<vertex x="1.83" y="3.63"/>
<vertex x="1.96" y="3.59"/>
<vertex x="2.11" y="3.56"/>
<vertex x="2.27" y="3.52"/>
<vertex x="2.44" y="3.49"/>
<vertex x="2.6" y="3.44"/>
<vertex x="2.77" y="3.39"/>
<vertex x="2.92" y="3.33"/>
<vertex x="3.05" y="3.25"/>
<vertex x="3.17" y="3.15"/>
<vertex x="3.26" y="3.02"/>
<vertex x="3.31" y="2.87"/>
<vertex x="3.33" y="2.69"/>
<vertex x="3.3" y="2.44"/>
<vertex x="3.22" y="2.23"/>
<vertex x="3.09" y="2.06"/>
<vertex x="2.93" y="1.92"/>
<vertex x="2.73" y="1.82"/>
<vertex x="2.51" y="1.76"/>
<vertex x="2.28" y="1.72"/>
<vertex x="2.04" y="1.71"/>
<vertex x="1.8" y="1.72"/>
<vertex x="1.56" y="1.76"/>
<vertex x="1.34" y="1.83"/>
<vertex x="1.14" y="1.93"/>
<vertex x="0.97" y="2.06"/>
<vertex x="0.84" y="2.23"/>
<vertex x="0.75" y="2.45"/>
<vertex x="0.71" y="2.7"/>
<vertex x="0.8" y="2.7"/>
<vertex x="0.9" y="2.7"/>
<vertex x="0.99" y="2.7"/>
<vertex x="1.08" y="2.7"/>
<vertex x="1.17" y="2.7"/>
<vertex x="1.27" y="2.7"/>
<vertex x="1.36" y="2.7"/>
</polygon>
<polygon width="0.0762" layer="21">
<vertex x="5.66" y="2.71"/>
<vertex x="5.71" y="2.86"/>
<vertex x="5.73" y="3.02"/>
<vertex x="5.74" y="3.19"/>
<vertex x="6.52" y="3.17"/>
<vertex x="6.5" y="2.89"/>
<vertex x="6.44" y="2.62"/>
<vertex x="6.35" y="2.38"/>
</polygon>
<polygon width="0.0762" layer="21">
<vertex x="6.35" y="2.38"/>
<vertex x="6.21" y="2.16"/>
<vertex x="6.04" y="1.97"/>
<vertex x="5.82" y="1.83"/>
<vertex x="5.57" y="1.74"/>
<vertex x="5.28" y="1.71"/>
<vertex x="5.15" y="1.72"/>
<vertex x="5.03" y="1.74"/>
<vertex x="4.91" y="1.77"/>
<vertex x="4.8" y="1.82"/>
<vertex x="4.69" y="1.88"/>
<vertex x="4.59" y="1.95"/>
<vertex x="4.51" y="2.04"/>
<vertex x="4.43" y="2.14"/>
<vertex x="4.43" y="1.88"/>
<vertex x="4.43" y="1.63"/>
<vertex x="4.43" y="1.37"/>
<vertex x="4.43" y="1.12"/>
<vertex x="4.43" y="0.86"/>
<vertex x="4.43" y="0.61"/>
<vertex x="4.43" y="0.35"/>
<vertex x="4.43" y="0.1"/>
<vertex x="4.33" y="0.19"/>
<vertex x="4.23" y="0.27"/>
<vertex x="4.13" y="0.36"/>
<vertex x="4.04" y="0.45"/>
<vertex x="3.94" y="0.53"/>
<vertex x="3.84" y="0.62"/>
<vertex x="3.75" y="0.7"/>
<vertex x="3.65" y="0.79"/>
<vertex x="3.65" y="1.25"/>
<vertex x="3.65" y="1.71"/>
<vertex x="3.65" y="2.18"/>
<vertex x="3.65" y="2.64"/>
<vertex x="3.65" y="3.1"/>
<vertex x="3.65" y="3.56"/>
<vertex x="3.65" y="4.02"/>
<vertex x="3.65" y="4.48"/>
<vertex x="3.74" y="4.5"/>
<vertex x="3.83" y="4.52"/>
<vertex x="3.93" y="4.53"/>
<vertex x="4.02" y="4.55"/>
<vertex x="4.11" y="4.56"/>
<vertex x="4.2" y="4.58"/>
<vertex x="4.3" y="4.6"/>
<vertex x="4.39" y="4.61"/>
<vertex x="4.39" y="4.57"/>
<vertex x="4.39" y="4.52"/>
<vertex x="4.39" y="4.48"/>
<vertex x="4.39" y="4.43"/>
<vertex x="4.39" y="4.39"/>
<vertex x="4.39" y="4.34"/>
<vertex x="4.39" y="4.3"/>
<vertex x="4.39" y="4.25"/>
<vertex x="4.47" y="4.36"/>
<vertex x="4.56" y="4.45"/>
<vertex x="4.65" y="4.53"/>
<vertex x="4.75" y="4.59"/>
<vertex x="4.86" y="4.63"/>
<vertex x="4.98" y="4.67"/>
<vertex x="5.11" y="4.68"/>
<vertex x="5.23" y="4.69"/>
<vertex x="5.54" y="4.66"/>
<vertex x="5.81" y="4.57"/>
<vertex x="6.03" y="4.42"/>
<vertex x="6.21" y="4.23"/>
<vertex x="6.35" y="4"/>
<vertex x="6.44" y="3.75"/>
<vertex x="6.5" y="3.47"/>
<vertex x="6.52" y="3.17"/>
<vertex x="5.74" y="3.19"/>
<vertex x="5.73" y="3.36"/>
<vertex x="5.71" y="3.53"/>
<vertex x="5.66" y="3.68"/>
<vertex x="5.59" y="3.82"/>
<vertex x="5.5" y="3.94"/>
<vertex x="5.38" y="4.03"/>
<vertex x="5.24" y="4.08"/>
<vertex x="5.06" y="4.1"/>
<vertex x="4.89" y="4.08"/>
<vertex x="4.74" y="4.03"/>
<vertex x="4.63" y="3.94"/>
<vertex x="4.54" y="3.82"/>
<vertex x="4.47" y="3.68"/>
<vertex x="4.43" y="3.53"/>
<vertex x="4.4" y="3.36"/>
<vertex x="4.39" y="3.19"/>
<vertex x="4.4" y="3.02"/>
<vertex x="4.43" y="2.86"/>
<vertex x="4.47" y="2.71"/>
<vertex x="4.54" y="2.57"/>
<vertex x="4.63" y="2.46"/>
<vertex x="4.75" y="2.37"/>
<vertex x="4.9" y="2.31"/>
<vertex x="5.07" y="2.29"/>
<vertex x="5.25" y="2.31"/>
<vertex x="5.39" y="2.37"/>
<vertex x="5.51" y="2.46"/>
<vertex x="5.6" y="2.57"/>
<vertex x="5.66" y="2.71"/>
</polygon>
<polygon width="0.0762" layer="21">
<vertex x="7.7" y="3.41"/>
<vertex x="7.88" y="3.43"/>
<vertex x="8.05" y="3.45"/>
<vertex x="8.21" y="3.47"/>
<vertex x="8.3" y="3.05"/>
<vertex x="8.25" y="3.05"/>
<vertex x="8.21" y="3.04"/>
<vertex x="8.16" y="3.03"/>
<vertex x="8.12" y="3.03"/>
<vertex x="8.07" y="3.02"/>
<vertex x="8.02" y="3.01"/>
<vertex x="7.98" y="3"/>
<vertex x="7.93" y="2.99"/>
<vertex x="7.89" y="2.98"/>
<vertex x="7.85" y="2.97"/>
</polygon>
<polygon width="0.0762" layer="21">
<vertex x="7.85" y="2.97"/>
<vertex x="7.81" y="2.96"/>
<vertex x="7.77" y="2.94"/>
<vertex x="7.73" y="2.93"/>
<vertex x="7.69" y="2.91"/>
<vertex x="7.66" y="2.89"/>
<vertex x="7.63" y="2.86"/>
<vertex x="7.6" y="2.83"/>
<vertex x="7.58" y="2.8"/>
<vertex x="7.56" y="2.77"/>
<vertex x="7.54" y="2.73"/>
<vertex x="7.53" y="2.69"/>
<vertex x="7.52" y="2.64"/>
<vertex x="7.52" y="2.59"/>
<vertex x="7.52" y="2.54"/>
<vertex x="7.53" y="2.49"/>
<vertex x="7.54" y="2.45"/>
<vertex x="7.56" y="2.41"/>
<vertex x="7.58" y="2.38"/>
<vertex x="7.6" y="2.35"/>
<vertex x="7.63" y="2.32"/>
<vertex x="7.66" y="2.3"/>
<vertex x="7.7" y="2.28"/>
<vertex x="7.73" y="2.27"/>
<vertex x="7.77" y="2.25"/>
<vertex x="7.81" y="2.24"/>
<vertex x="7.86" y="2.23"/>
<vertex x="7.9" y="2.23"/>
<vertex x="7.95" y="2.23"/>
<vertex x="8" y="2.23"/>
<vertex x="8.1" y="2.23"/>
<vertex x="8.2" y="2.25"/>
<vertex x="8.28" y="2.27"/>
<vertex x="8.35" y="2.31"/>
<vertex x="8.41" y="2.34"/>
<vertex x="8.46" y="2.39"/>
<vertex x="8.5" y="2.44"/>
<vertex x="8.54" y="2.49"/>
<vertex x="8.56" y="2.54"/>
<vertex x="8.59" y="2.6"/>
<vertex x="8.6" y="2.65"/>
<vertex x="8.61" y="2.7"/>
<vertex x="8.62" y="2.75"/>
<vertex x="8.62" y="2.8"/>
<vertex x="8.62" y="2.84"/>
<vertex x="8.62" y="2.88"/>
<vertex x="8.62" y="2.9"/>
<vertex x="8.62" y="2.91"/>
<vertex x="8.62" y="2.93"/>
<vertex x="8.62" y="2.95"/>
<vertex x="8.62" y="2.97"/>
<vertex x="8.62" y="2.99"/>
<vertex x="8.62" y="3.01"/>
<vertex x="8.62" y="3.02"/>
<vertex x="8.62" y="3.04"/>
<vertex x="8.62" y="3.06"/>
<vertex x="8.62" y="3.08"/>
<vertex x="8.62" y="3.1"/>
<vertex x="8.62" y="3.11"/>
<vertex x="8.62" y="3.13"/>
<vertex x="8.62" y="3.15"/>
<vertex x="8.62" y="3.17"/>
<vertex x="8.6" y="3.15"/>
<vertex x="8.57" y="3.13"/>
<vertex x="8.54" y="3.11"/>
<vertex x="8.5" y="3.1"/>
<vertex x="8.46" y="3.09"/>
<vertex x="8.43" y="3.08"/>
<vertex x="8.38" y="3.07"/>
<vertex x="8.34" y="3.06"/>
<vertex x="8.3" y="3.05"/>
<vertex x="8.21" y="3.47"/>
<vertex x="8.34" y="3.51"/>
<vertex x="8.46" y="3.55"/>
<vertex x="8.55" y="3.6"/>
<vertex x="8.61" y="3.68"/>
<vertex x="8.62" y="3.78"/>
<vertex x="8.62" y="3.84"/>
<vertex x="8.61" y="3.9"/>
<vertex x="8.6" y="3.94"/>
<vertex x="8.58" y="3.98"/>
<vertex x="8.56" y="4.02"/>
<vertex x="8.54" y="4.05"/>
<vertex x="8.51" y="4.08"/>
<vertex x="8.48" y="4.1"/>
<vertex x="8.44" y="4.12"/>
<vertex x="8.4" y="4.13"/>
<vertex x="8.36" y="4.15"/>
<vertex x="8.32" y="4.15"/>
<vertex x="8.27" y="4.16"/>
<vertex x="8.22" y="4.17"/>
<vertex x="8.17" y="4.17"/>
<vertex x="8.12" y="4.17"/>
<vertex x="8.07" y="4.17"/>
<vertex x="8.01" y="4.16"/>
<vertex x="7.96" y="4.15"/>
<vertex x="7.92" y="4.14"/>
<vertex x="7.87" y="4.13"/>
<vertex x="7.83" y="4.11"/>
<vertex x="7.8" y="4.09"/>
<vertex x="7.76" y="4.07"/>
<vertex x="7.73" y="4.04"/>
<vertex x="7.7" y="4.01"/>
<vertex x="7.68" y="3.97"/>
<vertex x="7.66" y="3.93"/>
<vertex x="7.64" y="3.89"/>
<vertex x="7.63" y="3.84"/>
<vertex x="7.61" y="3.79"/>
<vertex x="7.61" y="3.74"/>
<vertex x="7.56" y="3.74"/>
<vertex x="7.51" y="3.74"/>
<vertex x="7.46" y="3.74"/>
<vertex x="7.41" y="3.74"/>
<vertex x="7.37" y="3.74"/>
<vertex x="7.32" y="3.74"/>
<vertex x="7.27" y="3.74"/>
<vertex x="7.22" y="3.74"/>
<vertex x="7.17" y="3.74"/>
<vertex x="7.12" y="3.74"/>
<vertex x="7.07" y="3.74"/>
<vertex x="7.03" y="3.74"/>
<vertex x="6.98" y="3.74"/>
<vertex x="6.93" y="3.74"/>
<vertex x="6.88" y="3.74"/>
<vertex x="6.83" y="3.74"/>
<vertex x="6.85" y="3.87"/>
<vertex x="6.88" y="3.99"/>
<vertex x="6.92" y="4.09"/>
<vertex x="6.97" y="4.19"/>
<vertex x="7.03" y="4.28"/>
<vertex x="7.1" y="4.36"/>
<vertex x="7.19" y="4.42"/>
<vertex x="7.28" y="4.48"/>
<vertex x="7.37" y="4.53"/>
<vertex x="7.47" y="4.58"/>
<vertex x="7.58" y="4.61"/>
<vertex x="7.69" y="4.64"/>
<vertex x="7.81" y="4.66"/>
<vertex x="7.92" y="4.67"/>
<vertex x="8.04" y="4.68"/>
<vertex x="8.16" y="4.68"/>
<vertex x="8.27" y="4.68"/>
<vertex x="8.38" y="4.68"/>
<vertex x="8.48" y="4.67"/>
<vertex x="8.59" y="4.65"/>
<vertex x="8.7" y="4.63"/>
<vertex x="8.8" y="4.61"/>
<vertex x="8.9" y="4.58"/>
<vertex x="8.99" y="4.54"/>
<vertex x="9.08" y="4.49"/>
<vertex x="9.16" y="4.43"/>
<vertex x="9.23" y="4.37"/>
<vertex x="9.29" y="4.29"/>
<vertex x="9.34" y="4.21"/>
<vertex x="9.37" y="4.11"/>
<vertex x="9.4" y="4"/>
<vertex x="9.4" y="3.88"/>
<vertex x="9.4" y="3.79"/>
<vertex x="9.4" y="3.7"/>
<vertex x="9.4" y="3.6"/>
<vertex x="9.4" y="3.51"/>
<vertex x="9.4" y="3.42"/>
<vertex x="9.4" y="3.33"/>
<vertex x="9.4" y="3.24"/>
<vertex x="9.4" y="3.14"/>
<vertex x="9.4" y="3.05"/>
<vertex x="9.4" y="2.96"/>
<vertex x="9.4" y="2.87"/>
<vertex x="9.4" y="2.78"/>
<vertex x="9.4" y="2.68"/>
<vertex x="9.4" y="2.59"/>
<vertex x="9.4" y="2.5"/>
<vertex x="9.4" y="2.41"/>
<vertex x="9.4" y="2.36"/>
<vertex x="9.4" y="2.31"/>
<vertex x="9.41" y="2.26"/>
<vertex x="9.41" y="2.22"/>
<vertex x="9.41" y="2.17"/>
<vertex x="9.41" y="2.13"/>
<vertex x="9.42" y="2.08"/>
<vertex x="9.42" y="2.04"/>
<vertex x="9.43" y="2"/>
<vertex x="9.44" y="1.96"/>
<vertex x="9.45" y="1.92"/>
<vertex x="9.45" y="1.89"/>
<vertex x="9.46" y="1.86"/>
<vertex x="9.48" y="1.83"/>
<vertex x="9.49" y="1.8"/>
<vertex x="9.5" y="1.78"/>
<vertex x="9.45" y="1.78"/>
<vertex x="9.4" y="1.78"/>
<vertex x="9.35" y="1.78"/>
<vertex x="9.3" y="1.78"/>
<vertex x="9.25" y="1.78"/>
<vertex x="9.2" y="1.78"/>
<vertex x="9.16" y="1.78"/>
<vertex x="9.11" y="1.78"/>
<vertex x="9.06" y="1.78"/>
<vertex x="9.01" y="1.78"/>
<vertex x="8.96" y="1.78"/>
<vertex x="8.91" y="1.78"/>
<vertex x="8.86" y="1.78"/>
<vertex x="8.81" y="1.78"/>
<vertex x="8.76" y="1.78"/>
<vertex x="8.71" y="1.78"/>
<vertex x="8.71" y="1.8"/>
<vertex x="8.7" y="1.81"/>
<vertex x="8.7" y="1.83"/>
<vertex x="8.69" y="1.85"/>
<vertex x="8.68" y="1.86"/>
<vertex x="8.68" y="1.88"/>
<vertex x="8.68" y="1.9"/>
<vertex x="8.67" y="1.91"/>
<vertex x="8.67" y="1.93"/>
<vertex x="8.67" y="1.95"/>
<vertex x="8.66" y="1.97"/>
<vertex x="8.66" y="1.98"/>
<vertex x="8.66" y="2"/>
<vertex x="8.66" y="2.02"/>
<vertex x="8.66" y="2.04"/>
<vertex x="8.66" y="2.05"/>
<vertex x="8.61" y="2.01"/>
<vertex x="8.56" y="1.96"/>
<vertex x="8.51" y="1.92"/>
<vertex x="8.46" y="1.89"/>
<vertex x="8.4" y="1.86"/>
<vertex x="8.34" y="1.83"/>
<vertex x="8.28" y="1.8"/>
<vertex x="8.22" y="1.78"/>
<vertex x="8.16" y="1.76"/>
<vertex x="8.1" y="1.75"/>
<vertex x="8.03" y="1.73"/>
<vertex x="7.97" y="1.72"/>
<vertex x="7.9" y="1.71"/>
<vertex x="7.84" y="1.71"/>
<vertex x="7.77" y="1.7"/>
<vertex x="7.71" y="1.7"/>
<vertex x="7.61" y="1.7"/>
<vertex x="7.51" y="1.71"/>
<vertex x="7.42" y="1.73"/>
<vertex x="7.33" y="1.75"/>
<vertex x="7.24" y="1.78"/>
<vertex x="7.16" y="1.82"/>
<vertex x="7.09" y="1.86"/>
<vertex x="7.02" y="1.91"/>
<vertex x="6.96" y="1.96"/>
<vertex x="6.91" y="2.03"/>
<vertex x="6.86" y="2.09"/>
<vertex x="6.82" y="2.17"/>
<vertex x="6.79" y="2.25"/>
<vertex x="6.76" y="2.35"/>
<vertex x="6.75" y="2.44"/>
<vertex x="6.74" y="2.55"/>
<vertex x="6.77" y="2.77"/>
<vertex x="6.83" y="2.94"/>
<vertex x="6.92" y="3.08"/>
<vertex x="7.05" y="3.19"/>
<vertex x="7.19" y="3.28"/>
<vertex x="7.35" y="3.34"/>
<vertex x="7.52" y="3.38"/>
<vertex x="7.7" y="3.41"/>
</polygon>
<polygon width="0.0762" layer="21">
<vertex x="9.84" y="4.48"/>
<vertex x="9.93" y="4.5"/>
<vertex x="10.03" y="4.51"/>
<vertex x="10.12" y="4.53"/>
<vertex x="10.21" y="4.55"/>
<vertex x="10.3" y="4.56"/>
<vertex x="10.39" y="4.58"/>
<vertex x="10.49" y="4.6"/>
<vertex x="10.58" y="4.61"/>
<vertex x="10.58" y="4.55"/>
<vertex x="10.58" y="4.48"/>
<vertex x="10.58" y="4.42"/>
<vertex x="10.58" y="4.35"/>
<vertex x="10.58" y="4.28"/>
<vertex x="10.58" y="4.22"/>
<vertex x="10.58" y="4.15"/>
<vertex x="10.58" y="4.09"/>
<vertex x="10.65" y="4.22"/>
<vertex x="10.73" y="4.33"/>
<vertex x="10.83" y="4.43"/>
<vertex x="10.95" y="4.52"/>
<vertex x="11.07" y="4.59"/>
<vertex x="11.2" y="4.65"/>
<vertex x="11.34" y="4.68"/>
<vertex x="11.49" y="4.69"/>
<vertex x="11.51" y="4.69"/>
<vertex x="11.53" y="4.69"/>
<vertex x="11.55" y="4.69"/>
<vertex x="11.57" y="4.68"/>
<vertex x="11.59" y="4.68"/>
<vertex x="11.62" y="4.67"/>
<vertex x="11.64" y="4.67"/>
<vertex x="11.66" y="4.66"/>
<vertex x="11.66" y="4.57"/>
<vertex x="11.66" y="4.48"/>
<vertex x="11.66" y="4.39"/>
<vertex x="11.66" y="4.3"/>
<vertex x="11.66" y="4.21"/>
<vertex x="11.66" y="4.12"/>
<vertex x="11.66" y="4.03"/>
<vertex x="11.66" y="3.94"/>
<vertex x="11.63" y="3.95"/>
<vertex x="11.6" y="3.95"/>
<vertex x="11.56" y="3.96"/>
<vertex x="11.53" y="3.96"/>
<vertex x="11.49" y="3.96"/>
<vertex x="11.45" y="3.97"/>
<vertex x="11.41" y="3.97"/>
<vertex x="11.38" y="3.97"/>
<vertex x="11.18" y="3.95"/>
<vertex x="11.02" y="3.9"/>
<vertex x="10.88" y="3.81"/>
<vertex x="10.78" y="3.7"/>
<vertex x="10.7" y="3.57"/>
<vertex x="10.65" y="3.41"/>
<vertex x="10.62" y="3.24"/>
<vertex x="10.61" y="3.06"/>
<vertex x="10.61" y="2.9"/>
<vertex x="10.61" y="2.74"/>
<vertex x="10.61" y="2.58"/>
<vertex x="10.61" y="2.42"/>
<vertex x="10.61" y="2.26"/>
<vertex x="10.61" y="2.1"/>
<vertex x="10.61" y="1.94"/>
<vertex x="10.61" y="1.78"/>
<vertex x="10.51" y="1.78"/>
<vertex x="10.42" y="1.78"/>
<vertex x="10.32" y="1.78"/>
<vertex x="10.22" y="1.78"/>
<vertex x="10.13" y="1.78"/>
<vertex x="10.03" y="1.78"/>
<vertex x="9.93" y="1.78"/>
<vertex x="9.83" y="1.78"/>
<vertex x="9.83" y="2.12"/>
<vertex x="9.83" y="2.46"/>
<vertex x="9.83" y="2.8"/>
<vertex x="9.83" y="3.13"/>
<vertex x="9.83" y="3.47"/>
<vertex x="9.83" y="3.81"/>
<vertex x="9.83" y="4.14"/>
</polygon>
<polygon width="0.0762" layer="21">
<vertex x="11.96" y="5.26"/>
<vertex x="12.74" y="5.69"/>
<vertex x="12.74" y="3.6"/>
<vertex x="13.72" y="4.61"/>
<vertex x="14.64" y="4.61"/>
<vertex x="13.57" y="3.57"/>
<vertex x="14.76" y="1.79"/>
<vertex x="13.82" y="1.79"/>
<vertex x="13.04" y="3.05"/>
<vertex x="12.74" y="2.76"/>
<vertex x="12.74" y="1.79"/>
<vertex x="11.96" y="1.79"/>
</polygon>
<polygon width="0.0762" layer="21">
<vertex x="15.23" y="4.09"/>
<vertex x="15.13" y="4.09"/>
<vertex x="15.04" y="4.09"/>
<vertex x="14.94" y="4.09"/>
<vertex x="14.85" y="4.09"/>
<vertex x="14.75" y="4.09"/>
<vertex x="14.66" y="4.09"/>
<vertex x="14.56" y="4.09"/>
<vertex x="14.46" y="4.09"/>
<vertex x="14.53" y="4.16"/>
<vertex x="14.6" y="4.22"/>
<vertex x="14.66" y="4.29"/>
<vertex x="14.73" y="4.35"/>
<vertex x="14.79" y="4.42"/>
<vertex x="14.86" y="4.48"/>
<vertex x="14.93" y="4.55"/>
<vertex x="14.99" y="4.61"/>
<vertex x="15.02" y="4.61"/>
<vertex x="15.05" y="4.61"/>
<vertex x="15.08" y="4.61"/>
<vertex x="15.11" y="4.61"/>
<vertex x="15.14" y="4.61"/>
<vertex x="15.17" y="4.61"/>
<vertex x="15.2" y="4.61"/>
<vertex x="15.23" y="4.61"/>
<vertex x="15.23" y="4.64"/>
<vertex x="15.23" y="4.67"/>
<vertex x="15.23" y="4.7"/>
<vertex x="15.23" y="4.72"/>
<vertex x="15.23" y="4.75"/>
<vertex x="15.23" y="4.78"/>
<vertex x="15.23" y="4.8"/>
<vertex x="15.23" y="4.83"/>
<vertex x="15.24" y="5.01"/>
<vertex x="15.29" y="5.18"/>
<vertex x="15.36" y="5.32"/>
<vertex x="15.46" y="5.45"/>
<vertex x="15.6" y="5.55"/>
<vertex x="15.76" y="5.63"/>
<vertex x="15.95" y="5.67"/>
<vertex x="16.18" y="5.69"/>
<vertex x="16.23" y="5.69"/>
<vertex x="16.28" y="5.69"/>
<vertex x="16.33" y="5.69"/>
<vertex x="16.38" y="5.68"/>
<vertex x="16.43" y="5.68"/>
<vertex x="16.49" y="5.68"/>
<vertex x="16.54" y="5.67"/>
<vertex x="16.59" y="5.67"/>
<vertex x="16.59" y="5.6"/>
<vertex x="16.59" y="5.53"/>
<vertex x="16.59" y="5.45"/>
<vertex x="16.59" y="5.38"/>
<vertex x="16.59" y="5.31"/>
<vertex x="16.59" y="5.24"/>
<vertex x="16.59" y="5.16"/>
<vertex x="16.59" y="5.09"/>
<vertex x="16.55" y="5.1"/>
<vertex x="16.52" y="5.1"/>
<vertex x="16.48" y="5.1"/>
<vertex x="16.44" y="5.1"/>
<vertex x="16.41" y="5.1"/>
<vertex x="16.37" y="5.1"/>
<vertex x="16.34" y="5.11"/>
<vertex x="16.3" y="5.11"/>
<vertex x="16.23" y="5.1"/>
<vertex x="16.17" y="5.09"/>
<vertex x="16.11" y="5.07"/>
<vertex x="16.07" y="5.03"/>
<vertex x="16.04" y="4.99"/>
<vertex x="16.02" y="4.93"/>
<vertex x="16.01" y="4.86"/>
<vertex x="16.01" y="4.78"/>
<vertex x="16.01" y="4.76"/>
<vertex x="16.01" y="4.74"/>
<vertex x="16.01" y="4.72"/>
<vertex x="16.01" y="4.7"/>
<vertex x="16.01" y="4.68"/>
<vertex x="16.01" y="4.66"/>
<vertex x="16.01" y="4.63"/>
<vertex x="16.01" y="4.61"/>
<vertex x="16.07" y="4.61"/>
<vertex x="16.14" y="4.61"/>
<vertex x="16.21" y="4.61"/>
<vertex x="16.27" y="4.61"/>
<vertex x="16.34" y="4.61"/>
<vertex x="16.41" y="4.61"/>
<vertex x="16.47" y="4.61"/>
<vertex x="16.54" y="4.61"/>
<vertex x="16.54" y="4.55"/>
<vertex x="16.54" y="4.48"/>
<vertex x="16.54" y="4.42"/>
<vertex x="16.54" y="4.35"/>
<vertex x="16.54" y="4.29"/>
<vertex x="16.54" y="4.22"/>
<vertex x="16.54" y="4.16"/>
<vertex x="16.54" y="4.09"/>
<vertex x="16.47" y="4.09"/>
<vertex x="16.41" y="4.09"/>
<vertex x="16.34" y="4.09"/>
<vertex x="16.27" y="4.09"/>
<vertex x="16.21" y="4.09"/>
<vertex x="16.14" y="4.09"/>
<vertex x="16.07" y="4.09"/>
<vertex x="16.01" y="4.09"/>
<vertex x="16.01" y="3.81"/>
<vertex x="16.01" y="3.52"/>
<vertex x="16.01" y="3.23"/>
<vertex x="16.01" y="2.94"/>
<vertex x="16.01" y="2.65"/>
<vertex x="16.01" y="2.36"/>
<vertex x="16.01" y="2.07"/>
<vertex x="16.01" y="1.79"/>
<vertex x="15.91" y="1.79"/>
<vertex x="15.81" y="1.79"/>
<vertex x="15.71" y="1.79"/>
<vertex x="15.62" y="1.79"/>
<vertex x="15.52" y="1.79"/>
<vertex x="15.42" y="1.79"/>
<vertex x="15.33" y="1.79"/>
<vertex x="15.23" y="1.79"/>
<vertex x="15.23" y="2.07"/>
<vertex x="15.23" y="2.36"/>
<vertex x="15.23" y="2.65"/>
<vertex x="15.23" y="2.94"/>
<vertex x="15.23" y="3.23"/>
<vertex x="15.23" y="3.52"/>
<vertex x="15.23" y="3.81"/>
</polygon>
<polygon width="0.0762" layer="21">
<vertex x="19.41" y="1.79"/>
<vertex x="19.32" y="1.79"/>
<vertex x="19.23" y="1.79"/>
<vertex x="19.14" y="1.79"/>
<vertex x="19.04" y="1.79"/>
<vertex x="18.95" y="1.79"/>
<vertex x="18.86" y="1.79"/>
<vertex x="18.77" y="1.79"/>
<vertex x="18.67" y="1.79"/>
<vertex x="18.67" y="1.83"/>
<vertex x="18.67" y="1.88"/>
<vertex x="18.67" y="1.93"/>
<vertex x="18.67" y="1.98"/>
<vertex x="18.67" y="2.03"/>
<vertex x="18.67" y="2.08"/>
<vertex x="18.67" y="2.13"/>
<vertex x="18.67" y="2.18"/>
<vertex x="18.59" y="2.07"/>
<vertex x="18.49" y="1.97"/>
<vertex x="18.39" y="1.89"/>
<vertex x="18.28" y="1.82"/>
<vertex x="18.17" y="1.77"/>
<vertex x="18.05" y="1.74"/>
<vertex x="17.92" y="1.72"/>
<vertex x="17.8" y="1.71"/>
<vertex x="17.52" y="1.73"/>
<vertex x="17.29" y="1.79"/>
<vertex x="17.11" y="1.89"/>
<vertex x="16.97" y="2.03"/>
<vertex x="16.88" y="2.2"/>
<vertex x="16.81" y="2.4"/>
<vertex x="16.78" y="2.62"/>
<vertex x="16.77" y="2.87"/>
<vertex x="16.77" y="3.09"/>
<vertex x="16.77" y="3.31"/>
<vertex x="16.77" y="3.53"/>
<vertex x="16.77" y="3.74"/>
<vertex x="16.77" y="3.96"/>
<vertex x="16.77" y="4.18"/>
<vertex x="16.77" y="4.4"/>
<vertex x="16.77" y="4.61"/>
<vertex x="16.86" y="4.61"/>
<vertex x="16.96" y="4.61"/>
<vertex x="17.06" y="4.61"/>
<vertex x="17.16" y="4.61"/>
<vertex x="17.25" y="4.61"/>
<vertex x="17.35" y="4.61"/>
<vertex x="17.45" y="4.61"/>
<vertex x="17.54" y="4.61"/>
<vertex x="17.54" y="4.41"/>
<vertex x="17.54" y="4.21"/>
<vertex x="17.54" y="4.01"/>
<vertex x="17.54" y="3.81"/>
<vertex x="17.54" y="3.61"/>
<vertex x="17.54" y="3.42"/>
<vertex x="17.54" y="3.22"/>
<vertex x="17.54" y="3.02"/>
<vertex x="17.55" y="2.85"/>
<vertex x="17.57" y="2.71"/>
<vertex x="17.61" y="2.59"/>
<vertex x="17.66" y="2.49"/>
<vertex x="17.72" y="2.42"/>
<vertex x="17.81" y="2.36"/>
<vertex x="17.92" y="2.33"/>
<vertex x="18.04" y="2.32"/>
<vertex x="18.19" y="2.33"/>
<vertex x="18.31" y="2.37"/>
<vertex x="18.42" y="2.43"/>
<vertex x="18.5" y="2.51"/>
<vertex x="18.56" y="2.62"/>
<vertex x="18.61" y="2.76"/>
<vertex x="18.64" y="2.93"/>
<vertex x="18.64" y="3.13"/>
<vertex x="18.64" y="3.32"/>
<vertex x="18.64" y="3.5"/>
<vertex x="18.64" y="3.69"/>
<vertex x="18.64" y="3.87"/>
<vertex x="18.64" y="4.06"/>
<vertex x="18.64" y="4.24"/>
<vertex x="18.64" y="4.43"/>
<vertex x="18.64" y="4.61"/>
<vertex x="18.74" y="4.61"/>
<vertex x="18.84" y="4.61"/>
<vertex x="18.94" y="4.61"/>
<vertex x="19.03" y="4.61"/>
<vertex x="19.13" y="4.61"/>
<vertex x="19.23" y="4.61"/>
<vertex x="19.32" y="4.61"/>
<vertex x="19.42" y="4.61"/>
<vertex x="19.42" y="4.26"/>
<vertex x="19.42" y="3.91"/>
<vertex x="19.42" y="3.55"/>
<vertex x="19.42" y="3.2"/>
<vertex x="19.42" y="2.85"/>
<vertex x="19.42" y="2.49"/>
<vertex x="19.42" y="2.14"/>
</polygon>
<polygon width="0.0762" layer="21">
<vertex x="19.84" y="4.61"/>
<vertex x="19.93" y="4.61"/>
<vertex x="20.03" y="4.61"/>
<vertex x="20.12" y="4.61"/>
<vertex x="20.21" y="4.61"/>
<vertex x="20.3" y="4.61"/>
<vertex x="20.4" y="4.61"/>
<vertex x="20.49" y="4.61"/>
<vertex x="20.58" y="4.61"/>
<vertex x="20.58" y="4.56"/>
<vertex x="20.58" y="4.52"/>
<vertex x="20.58" y="4.47"/>
<vertex x="20.58" y="4.42"/>
<vertex x="20.58" y="4.37"/>
<vertex x="20.58" y="4.32"/>
<vertex x="20.58" y="4.27"/>
<vertex x="20.58" y="4.22"/>
<vertex x="20.59" y="4.22"/>
<vertex x="20.67" y="4.33"/>
<vertex x="20.76" y="4.43"/>
<vertex x="20.86" y="4.51"/>
<vertex x="20.97" y="4.58"/>
<vertex x="21.09" y="4.63"/>
<vertex x="21.21" y="4.66"/>
<vertex x="21.33" y="4.68"/>
<vertex x="21.45" y="4.69"/>
<vertex x="21.73" y="4.67"/>
<vertex x="21.96" y="4.61"/>
<vertex x="22.14" y="4.51"/>
<vertex x="22.28" y="4.37"/>
<vertex x="22.38" y="4.2"/>
<vertex x="22.44" y="4"/>
<vertex x="22.48" y="3.78"/>
<vertex x="22.49" y="3.53"/>
<vertex x="22.49" y="3.31"/>
<vertex x="22.49" y="3.09"/>
<vertex x="22.49" y="2.87"/>
<vertex x="22.49" y="2.66"/>
<vertex x="22.49" y="2.44"/>
<vertex x="22.49" y="2.22"/>
<vertex x="22.49" y="2"/>
<vertex x="22.49" y="1.79"/>
<vertex x="22.39" y="1.79"/>
<vertex x="22.29" y="1.79"/>
<vertex x="22.2" y="1.79"/>
<vertex x="22.1" y="1.79"/>
<vertex x="22" y="1.79"/>
<vertex x="21.9" y="1.79"/>
<vertex x="21.81" y="1.79"/>
<vertex x="21.71" y="1.79"/>
<vertex x="21.71" y="1.99"/>
<vertex x="21.71" y="2.19"/>
<vertex x="21.71" y="2.39"/>
<vertex x="21.71" y="2.58"/>
<vertex x="21.71" y="2.78"/>
<vertex x="21.71" y="2.98"/>
<vertex x="21.71" y="3.18"/>
<vertex x="21.71" y="3.38"/>
<vertex x="21.7" y="3.55"/>
<vertex x="21.68" y="3.69"/>
<vertex x="21.65" y="3.81"/>
<vertex x="21.6" y="3.91"/>
<vertex x="21.53" y="3.98"/>
<vertex x="21.44" y="4.03"/>
<vertex x="21.34" y="4.07"/>
<vertex x="21.21" y="4.08"/>
<vertex x="21.07" y="4.07"/>
<vertex x="20.94" y="4.03"/>
<vertex x="20.84" y="3.97"/>
<vertex x="20.75" y="3.89"/>
<vertex x="20.69" y="3.78"/>
<vertex x="20.65" y="3.64"/>
<vertex x="20.62" y="3.47"/>
<vertex x="20.61" y="3.27"/>
<vertex x="20.61" y="3.08"/>
<vertex x="20.61" y="2.9"/>
<vertex x="20.61" y="2.71"/>
<vertex x="20.61" y="2.53"/>
<vertex x="20.61" y="2.34"/>
<vertex x="20.61" y="2.16"/>
<vertex x="20.61" y="1.97"/>
<vertex x="20.61" y="1.79"/>
<vertex x="20.51" y="1.79"/>
<vertex x="20.42" y="1.79"/>
<vertex x="20.32" y="1.79"/>
<vertex x="20.22" y="1.79"/>
<vertex x="20.13" y="1.79"/>
<vertex x="20.03" y="1.79"/>
<vertex x="19.93" y="1.79"/>
<vertex x="19.83" y="1.79"/>
<vertex x="19.83" y="2.14"/>
<vertex x="19.83" y="2.49"/>
<vertex x="19.83" y="2.85"/>
<vertex x="19.83" y="3.2"/>
<vertex x="19.83" y="3.55"/>
<vertex x="19.83" y="3.91"/>
<vertex x="19.83" y="4.26"/>
</polygon>
<polygon width="0.0762" layer="21">
<vertex x="16.33" y="9.47"/>
<vertex x="16.33" y="9.45"/>
<vertex x="16.34" y="9.42"/>
<vertex x="16.34" y="9.37"/>
<vertex x="16.34" y="9.31"/>
<vertex x="16.32" y="9.25"/>
<vertex x="16.29" y="9.19"/>
<vertex x="16.24" y="9.15"/>
<vertex x="16.17" y="9.12"/>
<vertex x="16.11" y="9.12"/>
<vertex x="16.04" y="9.13"/>
<vertex x="15.96" y="9.16"/>
<vertex x="15.88" y="9.2"/>
<vertex x="15.81" y="9.24"/>
<vertex x="15.74" y="9.29"/>
<vertex x="15.68" y="9.35"/>
<vertex x="15.62" y="9.41"/>
<vertex x="15.57" y="9.48"/>
<vertex x="15.53" y="9.55"/>
<vertex x="15.51" y="9.61"/>
<vertex x="15.51" y="9.68"/>
<vertex x="15.51" y="9.73"/>
<vertex x="15.53" y="9.79"/>
<vertex x="15.56" y="9.84"/>
<vertex x="15.61" y="9.9"/>
<vertex x="15.68" y="9.96"/>
<vertex x="15.76" y="10"/>
<vertex x="15.85" y="10.03"/>
<vertex x="15.93" y="10.04"/>
<vertex x="16" y="10.04"/>
<vertex x="16.06" y="10.03"/>
<vertex x="16.1" y="10.02"/>
<vertex x="16.11" y="10.02"/>
<vertex x="16.09" y="10.04"/>
<vertex x="16.01" y="10.1"/>
<vertex x="15.89" y="10.16"/>
<vertex x="15.74" y="10.23"/>
<vertex x="15.56" y="10.27"/>
<vertex x="15.36" y="10.28"/>
<vertex x="15.14" y="10.23"/>
<vertex x="14.91" y="10.12"/>
<vertex x="14.74" y="9.97"/>
<vertex x="14.63" y="9.81"/>
<vertex x="14.58" y="9.65"/>
<vertex x="14.58" y="9.48"/>
<vertex x="14.62" y="9.3"/>
<vertex x="14.72" y="9.13"/>
<vertex x="14.85" y="8.95"/>
<vertex x="15.02" y="8.78"/>
<vertex x="15.15" y="8.63"/>
<vertex x="15.21" y="8.48"/>
<vertex x="15.22" y="8.34"/>
<vertex x="15.17" y="8.22"/>
<vertex x="15.09" y="8.11"/>
<vertex x="14.97" y="8.04"/>
<vertex x="14.82" y="8"/>
<vertex x="14.66" y="7.99"/>
<vertex x="14.55" y="8.02"/>
<vertex x="14.46" y="8.06"/>
<vertex x="14.39" y="8.11"/>
<vertex x="14.34" y="8.17"/>
<vertex x="14.3" y="8.24"/>
<vertex x="14.28" y="8.3"/>
<vertex x="14.28" y="8.37"/>
<vertex x="14.3" y="8.43"/>
<vertex x="14.33" y="8.48"/>
<vertex x="14.37" y="8.52"/>
<vertex x="14.42" y="8.55"/>
<vertex x="14.47" y="8.58"/>
<vertex x="14.51" y="8.61"/>
<vertex x="14.55" y="8.62"/>
<vertex x="14.58" y="8.64"/>
<vertex x="14.59" y="8.64"/>
<vertex x="14.57" y="8.64"/>
<vertex x="14.54" y="8.65"/>
<vertex x="14.49" y="8.67"/>
<vertex x="14.42" y="8.68"/>
<vertex x="14.34" y="8.68"/>
<vertex x="14.25" y="8.68"/>
<vertex x="14.14" y="8.66"/>
<vertex x="14.04" y="8.63"/>
<vertex x="13.94" y="8.59"/>
<vertex x="13.85" y="8.53"/>
<vertex x="13.76" y="8.46"/>
<vertex x="13.69" y="8.36"/>
<vertex x="13.64" y="8.25"/>
<vertex x="13.59" y="8.11"/>
<vertex x="13.57" y="7.95"/>
<vertex x="13.57" y="7.76"/>
<vertex x="13.57" y="7.44"/>
<vertex x="13.57" y="7.12"/>
<vertex x="13.57" y="6.8"/>
<vertex x="13.57" y="6.48"/>
<vertex x="13.57" y="6.15"/>
<vertex x="13.57" y="5.83"/>
<vertex x="13.57" y="5.51"/>
<vertex x="13.57" y="5.19"/>
<vertex x="13.58" y="5.21"/>
<vertex x="13.61" y="5.25"/>
<vertex x="13.67" y="5.32"/>
<vertex x="13.74" y="5.41"/>
<vertex x="13.83" y="5.51"/>
<vertex x="13.94" y="5.63"/>
<vertex x="14.05" y="5.75"/>
<vertex x="14.17" y="5.88"/>
<vertex x="14.29" y="6.02"/>
<vertex x="14.41" y="6.15"/>
<vertex x="14.51" y="6.26"/>
<vertex x="14.61" y="6.35"/>
<vertex x="14.72" y="6.42"/>
<vertex x="14.82" y="6.47"/>
<vertex x="14.94" y="6.5"/>
<vertex x="15.07" y="6.5"/>
<vertex x="15.32" y="6.5"/>
<vertex x="15.56" y="6.53"/>
<vertex x="15.78" y="6.6"/>
<vertex x="15.98" y="6.68"/>
<vertex x="16.17" y="6.8"/>
<vertex x="16.34" y="6.94"/>
<vertex x="16.49" y="7.1"/>
<vertex x="16.63" y="7.28"/>
<vertex x="16.83" y="7.64"/>
<vertex x="16.93" y="8.01"/>
<vertex x="16.95" y="8.36"/>
<vertex x="16.9" y="8.68"/>
<vertex x="16.8" y="8.97"/>
<vertex x="16.66" y="9.2"/>
<vertex x="16.5" y="9.37"/>
</polygon>
</package>
<package name="SFE_LOGO_NAME_FLAME_.3">
<polygon width="0.0762" layer="21">
<vertex x="1.69" y="4.06"/>
<vertex x="1.71" y="3.88"/>
<vertex x="1.77" y="3.74"/>
<vertex x="1.86" y="3.61"/>
<vertex x="1.97" y="3.51"/>
<vertex x="2.11" y="3.44"/>
<vertex x="2.26" y="3.39"/>
<vertex x="2.42" y="3.35"/>
<vertex x="2.59" y="3.34"/>
<vertex x="2.72" y="3.35"/>
<vertex x="2.85" y="3.37"/>
<vertex x="2.97" y="3.41"/>
<vertex x="3.09" y="3.46"/>
<vertex x="3.2" y="3.53"/>
<vertex x="3.28" y="3.63"/>
<vertex x="3.33" y="3.74"/>
<vertex x="3.35" y="3.88"/>
<vertex x="3.33" y="4.01"/>
<vertex x="3.26" y="4.11"/>
<vertex x="3.15" y="4.2"/>
<vertex x="3" y="4.28"/>
<vertex x="2.81" y="4.35"/>
<vertex x="2.59" y="4.42"/>
<vertex x="2.33" y="4.48"/>
<vertex x="2.03" y="4.54"/>
<vertex x="1.78" y="4.6"/>
<vertex x="1.53" y="4.68"/>
<vertex x="1.31" y="4.77"/>
<vertex x="1.1" y="4.88"/>
<vertex x="0.93" y="5.03"/>
<vertex x="0.8" y="5.2"/>
<vertex x="0.72" y="5.41"/>
<vertex x="0.69" y="5.67"/>
<vertex x="0.73" y="6.04"/>
<vertex x="0.85" y="6.34"/>
<vertex x="1.03" y="6.58"/>
<vertex x="1.27" y="6.76"/>
<vertex x="1.55" y="6.89"/>
<vertex x="1.86" y="6.98"/>
<vertex x="2.19" y="7.02"/>
<vertex x="2.53" y="7.04"/>
<vertex x="2.87" y="7.02"/>
<vertex x="3.2" y="6.97"/>
<vertex x="3.5" y="6.88"/>
<vertex x="3.78" y="6.75"/>
<vertex x="4.01" y="6.57"/>
<vertex x="4.2" y="6.33"/>
<vertex x="4.33" y="6.04"/>
<vertex x="4.4" y="5.68"/>
<vertex x="4.26" y="5.68"/>
<vertex x="4.13" y="5.68"/>
<vertex x="3.99" y="5.68"/>
<vertex x="3.85" y="5.68"/>
<vertex x="3.71" y="5.68"/>
<vertex x="3.57" y="5.68"/>
<vertex x="3.43" y="5.68"/>
<vertex x="3.29" y="5.68"/>
<vertex x="3.27" y="5.84"/>
<vertex x="3.21" y="5.96"/>
<vertex x="3.14" y="6.06"/>
<vertex x="3.04" y="6.14"/>
<vertex x="2.93" y="6.19"/>
<vertex x="2.79" y="6.23"/>
<vertex x="2.65" y="6.25"/>
<vertex x="2.5" y="6.26"/>
<vertex x="2.4" y="6.26"/>
<vertex x="2.29" y="6.24"/>
<vertex x="2.18" y="6.23"/>
<vertex x="2.08" y="6.19"/>
<vertex x="1.99" y="6.14"/>
<vertex x="1.91" y="6.07"/>
<vertex x="1.87" y="5.98"/>
<vertex x="1.85" y="5.86"/>
<vertex x="1.88" y="5.72"/>
<vertex x="1.96" y="5.61"/>
<vertex x="2.09" y="5.52"/>
<vertex x="2.26" y="5.45"/>
<vertex x="2.46" y="5.39"/>
<vertex x="2.69" y="5.34"/>
<vertex x="2.93" y="5.29"/>
<vertex x="3.17" y="5.23"/>
<vertex x="3.42" y="5.17"/>
<vertex x="3.67" y="5.09"/>
<vertex x="3.9" y="4.99"/>
<vertex x="4.1" y="4.87"/>
<vertex x="4.27" y="4.72"/>
<vertex x="4.4" y="4.54"/>
<vertex x="4.49" y="4.31"/>
<vertex x="4.52" y="4.04"/>
<vertex x="4.47" y="3.66"/>
<vertex x="4.35" y="3.34"/>
<vertex x="4.16" y="3.08"/>
<vertex x="3.91" y="2.88"/>
<vertex x="3.61" y="2.74"/>
<vertex x="3.29" y="2.64"/>
<vertex x="2.94" y="2.58"/>
<vertex x="2.58" y="2.56"/>
<vertex x="2.21" y="2.58"/>
<vertex x="1.86" y="2.64"/>
<vertex x="1.53" y="2.74"/>
<vertex x="1.23" y="2.89"/>
<vertex x="0.98" y="3.09"/>
<vertex x="0.78" y="3.35"/>
<vertex x="0.64" y="3.67"/>
<vertex x="0.59" y="4.06"/>
<vertex x="0.72" y="4.06"/>
<vertex x="0.86" y="4.06"/>
<vertex x="1" y="4.06"/>
<vertex x="1.14" y="4.06"/>
<vertex x="1.28" y="4.06"/>
<vertex x="1.42" y="4.06"/>
<vertex x="1.56" y="4.06"/>
</polygon>
<polygon width="0.0762" layer="21">
<vertex x="8.01" y="4.06"/>
<vertex x="8.08" y="4.29"/>
<vertex x="8.12" y="4.53"/>
<vertex x="8.13" y="4.79"/>
<vertex x="9.3" y="4.76"/>
<vertex x="9.27" y="4.34"/>
<vertex x="9.18" y="3.94"/>
<vertex x="9.04" y="3.56"/>
</polygon>
<polygon width="0.0762" layer="21">
<vertex x="9.04" y="3.56"/>
<vertex x="8.83" y="3.24"/>
<vertex x="8.57" y="2.96"/>
<vertex x="8.25" y="2.75"/>
<vertex x="7.87" y="2.61"/>
<vertex x="7.44" y="2.56"/>
<vertex x="7.24" y="2.58"/>
<vertex x="7.06" y="2.61"/>
<vertex x="6.88" y="2.66"/>
<vertex x="6.71" y="2.73"/>
<vertex x="6.56" y="2.82"/>
<vertex x="6.41" y="2.93"/>
<vertex x="6.28" y="3.06"/>
<vertex x="6.16" y="3.2"/>
<vertex x="6.16" y="2.82"/>
<vertex x="6.16" y="2.44"/>
<vertex x="6.16" y="2.06"/>
<vertex x="6.16" y="1.68"/>
<vertex x="6.16" y="1.3"/>
<vertex x="6.16" y="0.91"/>
<vertex x="6.16" y="0.53"/>
<vertex x="6.16" y="0.15"/>
<vertex x="6.01" y="0.28"/>
<vertex x="5.87" y="0.41"/>
<vertex x="5.72" y="0.54"/>
<vertex x="5.57" y="0.67"/>
<vertex x="5.43" y="0.8"/>
<vertex x="5.28" y="0.93"/>
<vertex x="5.14" y="1.06"/>
<vertex x="4.99" y="1.19"/>
<vertex x="4.99" y="1.88"/>
<vertex x="4.99" y="2.57"/>
<vertex x="4.99" y="3.26"/>
<vertex x="4.99" y="3.96"/>
<vertex x="4.99" y="4.65"/>
<vertex x="4.99" y="5.34"/>
<vertex x="4.99" y="6.03"/>
<vertex x="4.99" y="6.72"/>
<vertex x="5.13" y="6.75"/>
<vertex x="5.27" y="6.77"/>
<vertex x="5.41" y="6.8"/>
<vertex x="5.55" y="6.82"/>
<vertex x="5.68" y="6.85"/>
<vertex x="5.82" y="6.87"/>
<vertex x="5.96" y="6.9"/>
<vertex x="6.1" y="6.92"/>
<vertex x="6.1" y="6.85"/>
<vertex x="6.1" y="6.79"/>
<vertex x="6.1" y="6.72"/>
<vertex x="6.1" y="6.65"/>
<vertex x="6.1" y="6.58"/>
<vertex x="6.1" y="6.52"/>
<vertex x="6.1" y="6.45"/>
<vertex x="6.1" y="6.38"/>
<vertex x="6.11" y="6.38"/>
<vertex x="6.22" y="6.54"/>
<vertex x="6.35" y="6.68"/>
<vertex x="6.49" y="6.79"/>
<vertex x="6.65" y="6.88"/>
<vertex x="6.82" y="6.95"/>
<vertex x="6.99" y="7"/>
<vertex x="7.18" y="7.03"/>
<vertex x="7.37" y="7.04"/>
<vertex x="7.84" y="6.99"/>
<vertex x="8.23" y="6.85"/>
<vertex x="8.56" y="6.63"/>
<vertex x="8.83" y="6.35"/>
<vertex x="9.04" y="6.01"/>
<vertex x="9.18" y="5.62"/>
<vertex x="9.27" y="5.2"/>
<vertex x="9.3" y="4.76"/>
<vertex x="8.13" y="4.79"/>
<vertex x="8.12" y="5.04"/>
<vertex x="8.08" y="5.29"/>
<vertex x="8.01" y="5.52"/>
<vertex x="7.9" y="5.73"/>
<vertex x="7.77" y="5.9"/>
<vertex x="7.59" y="6.04"/>
<vertex x="7.37" y="6.13"/>
<vertex x="7.12" y="6.16"/>
<vertex x="6.85" y="6.13"/>
<vertex x="6.64" y="6.04"/>
<vertex x="6.46" y="5.91"/>
<vertex x="6.32" y="5.73"/>
<vertex x="6.22" y="5.52"/>
<vertex x="6.16" y="5.29"/>
<vertex x="6.12" y="5.04"/>
<vertex x="6.11" y="4.79"/>
<vertex x="6.12" y="4.53"/>
<vertex x="6.16" y="4.29"/>
<vertex x="6.23" y="4.06"/>
<vertex x="6.33" y="3.86"/>
<vertex x="6.47" y="3.69"/>
<vertex x="6.65" y="3.56"/>
<vertex x="6.86" y="3.47"/>
<vertex x="7.12" y="3.44"/>
<vertex x="7.39" y="3.47"/>
<vertex x="7.6" y="3.56"/>
<vertex x="7.78" y="3.69"/>
<vertex x="7.91" y="3.86"/>
<vertex x="8.01" y="4.06"/>
</polygon>
<polygon width="0.0762" layer="21">
<vertex x="11.07" y="5.11"/>
<vertex x="11.33" y="5.15"/>
<vertex x="11.59" y="5.18"/>
<vertex x="11.83" y="5.21"/>
<vertex x="11.97" y="4.58"/>
<vertex x="11.9" y="4.57"/>
<vertex x="11.83" y="4.56"/>
<vertex x="11.76" y="4.55"/>
<vertex x="11.69" y="4.54"/>
<vertex x="11.62" y="4.53"/>
<vertex x="11.55" y="4.52"/>
<vertex x="11.49" y="4.51"/>
<vertex x="11.42" y="4.49"/>
<vertex x="11.35" y="4.48"/>
<vertex x="11.29" y="4.46"/>
</polygon>
<polygon width="0.0762" layer="21">
<vertex x="11.29" y="4.46"/>
<vertex x="11.23" y="4.44"/>
<vertex x="11.17" y="4.42"/>
<vertex x="11.11" y="4.39"/>
<vertex x="11.06" y="4.36"/>
<vertex x="11.01" y="4.33"/>
<vertex x="10.96" y="4.29"/>
<vertex x="10.92" y="4.25"/>
<vertex x="10.88" y="4.2"/>
<vertex x="10.85" y="4.15"/>
<vertex x="10.83" y="4.09"/>
<vertex x="10.81" y="4.03"/>
<vertex x="10.8" y="3.96"/>
<vertex x="10.8" y="3.88"/>
<vertex x="10.8" y="3.81"/>
<vertex x="10.81" y="3.74"/>
<vertex x="10.83" y="3.67"/>
<vertex x="10.86" y="3.62"/>
<vertex x="10.89" y="3.57"/>
<vertex x="10.92" y="3.52"/>
<vertex x="10.97" y="3.48"/>
<vertex x="11.01" y="3.45"/>
<vertex x="11.06" y="3.42"/>
<vertex x="11.12" y="3.4"/>
<vertex x="11.18" y="3.38"/>
<vertex x="11.24" y="3.37"/>
<vertex x="11.31" y="3.35"/>
<vertex x="11.37" y="3.34"/>
<vertex x="11.44" y="3.34"/>
<vertex x="11.51" y="3.34"/>
<vertex x="11.67" y="3.35"/>
<vertex x="11.81" y="3.37"/>
<vertex x="11.94" y="3.41"/>
<vertex x="12.04" y="3.46"/>
<vertex x="12.13" y="3.52"/>
<vertex x="12.21" y="3.58"/>
<vertex x="12.27" y="3.66"/>
<vertex x="12.32" y="3.73"/>
<vertex x="12.37" y="3.81"/>
<vertex x="12.4" y="3.89"/>
<vertex x="12.42" y="3.98"/>
<vertex x="12.44" y="4.06"/>
<vertex x="12.45" y="4.13"/>
<vertex x="12.45" y="4.2"/>
<vertex x="12.45" y="4.26"/>
<vertex x="12.45" y="4.32"/>
<vertex x="12.45" y="4.35"/>
<vertex x="12.45" y="4.37"/>
<vertex x="12.45" y="4.4"/>
<vertex x="12.45" y="4.43"/>
<vertex x="12.45" y="4.45"/>
<vertex x="12.45" y="4.48"/>
<vertex x="12.45" y="4.51"/>
<vertex x="12.45" y="4.54"/>
<vertex x="12.45" y="4.56"/>
<vertex x="12.45" y="4.59"/>
<vertex x="12.45" y="4.62"/>
<vertex x="12.45" y="4.64"/>
<vertex x="12.45" y="4.67"/>
<vertex x="12.45" y="4.7"/>
<vertex x="12.45" y="4.73"/>
<vertex x="12.45" y="4.75"/>
<vertex x="12.42" y="4.72"/>
<vertex x="12.37" y="4.7"/>
<vertex x="12.32" y="4.67"/>
<vertex x="12.27" y="4.65"/>
<vertex x="12.22" y="4.63"/>
<vertex x="12.16" y="4.62"/>
<vertex x="12.1" y="4.6"/>
<vertex x="12.03" y="4.59"/>
<vertex x="11.97" y="4.58"/>
<vertex x="11.83" y="5.21"/>
<vertex x="12.04" y="5.26"/>
<vertex x="12.21" y="5.32"/>
<vertex x="12.35" y="5.4"/>
<vertex x="12.43" y="5.52"/>
<vertex x="12.45" y="5.68"/>
<vertex x="12.45" y="5.77"/>
<vertex x="12.44" y="5.84"/>
<vertex x="12.42" y="5.91"/>
<vertex x="12.4" y="5.98"/>
<vertex x="12.36" y="6.03"/>
<vertex x="12.33" y="6.08"/>
<vertex x="12.28" y="6.12"/>
<vertex x="12.23" y="6.15"/>
<vertex x="12.18" y="6.18"/>
<vertex x="12.12" y="6.2"/>
<vertex x="12.06" y="6.22"/>
<vertex x="11.99" y="6.23"/>
<vertex x="11.92" y="6.24"/>
<vertex x="11.85" y="6.25"/>
<vertex x="11.78" y="6.25"/>
<vertex x="11.7" y="6.25"/>
<vertex x="11.62" y="6.25"/>
<vertex x="11.54" y="6.24"/>
<vertex x="11.47" y="6.23"/>
<vertex x="11.4" y="6.21"/>
<vertex x="11.33" y="6.19"/>
<vertex x="11.27" y="6.17"/>
<vertex x="11.21" y="6.14"/>
<vertex x="11.16" y="6.1"/>
<vertex x="11.11" y="6.06"/>
<vertex x="11.07" y="6.01"/>
<vertex x="11.04" y="5.96"/>
<vertex x="11" y="5.9"/>
<vertex x="10.98" y="5.84"/>
<vertex x="10.96" y="5.77"/>
<vertex x="10.94" y="5.69"/>
<vertex x="10.93" y="5.61"/>
<vertex x="10.86" y="5.61"/>
<vertex x="10.78" y="5.61"/>
<vertex x="10.71" y="5.61"/>
<vertex x="10.64" y="5.61"/>
<vertex x="10.57" y="5.61"/>
<vertex x="10.49" y="5.61"/>
<vertex x="10.42" y="5.61"/>
<vertex x="10.35" y="5.61"/>
<vertex x="10.28" y="5.61"/>
<vertex x="10.2" y="5.61"/>
<vertex x="10.13" y="5.61"/>
<vertex x="10.06" y="5.61"/>
<vertex x="9.98" y="5.61"/>
<vertex x="9.91" y="5.61"/>
<vertex x="9.84" y="5.61"/>
<vertex x="9.77" y="5.61"/>
<vertex x="9.79" y="5.8"/>
<vertex x="9.83" y="5.98"/>
<vertex x="9.89" y="6.14"/>
<vertex x="9.97" y="6.29"/>
<vertex x="10.07" y="6.42"/>
<vertex x="10.18" y="6.53"/>
<vertex x="10.3" y="6.64"/>
<vertex x="10.43" y="6.72"/>
<vertex x="10.58" y="6.8"/>
<vertex x="10.73" y="6.86"/>
<vertex x="10.89" y="6.92"/>
<vertex x="11.06" y="6.96"/>
<vertex x="11.23" y="6.99"/>
<vertex x="11.4" y="7.01"/>
<vertex x="11.58" y="7.02"/>
<vertex x="11.76" y="7.03"/>
<vertex x="11.92" y="7.03"/>
<vertex x="12.08" y="7.02"/>
<vertex x="12.25" y="7"/>
<vertex x="12.41" y="6.98"/>
<vertex x="12.57" y="6.95"/>
<vertex x="12.72" y="6.91"/>
<vertex x="12.87" y="6.86"/>
<vertex x="13.01" y="6.8"/>
<vertex x="13.14" y="6.73"/>
<vertex x="13.26" y="6.65"/>
<vertex x="13.36" y="6.55"/>
<vertex x="13.45" y="6.44"/>
<vertex x="13.52" y="6.31"/>
<vertex x="13.58" y="6.16"/>
<vertex x="13.61" y="6"/>
<vertex x="13.62" y="5.82"/>
<vertex x="13.62" y="5.68"/>
<vertex x="13.62" y="5.54"/>
<vertex x="13.62" y="5.41"/>
<vertex x="13.62" y="5.27"/>
<vertex x="13.62" y="5.13"/>
<vertex x="13.62" y="4.99"/>
<vertex x="13.62" y="4.85"/>
<vertex x="13.62" y="4.72"/>
<vertex x="13.62" y="4.58"/>
<vertex x="13.62" y="4.44"/>
<vertex x="13.62" y="4.3"/>
<vertex x="13.62" y="4.16"/>
<vertex x="13.62" y="4.03"/>
<vertex x="13.62" y="3.89"/>
<vertex x="13.62" y="3.75"/>
<vertex x="13.62" y="3.61"/>
<vertex x="13.62" y="3.54"/>
<vertex x="13.63" y="3.47"/>
<vertex x="13.63" y="3.4"/>
<vertex x="13.63" y="3.33"/>
<vertex x="13.63" y="3.26"/>
<vertex x="13.64" y="3.19"/>
<vertex x="13.65" y="3.12"/>
<vertex x="13.66" y="3.06"/>
<vertex x="13.67" y="3"/>
<vertex x="13.68" y="2.94"/>
<vertex x="13.69" y="2.89"/>
<vertex x="13.7" y="2.84"/>
<vertex x="13.72" y="2.79"/>
<vertex x="13.73" y="2.74"/>
<vertex x="13.75" y="2.7"/>
<vertex x="13.77" y="2.67"/>
<vertex x="13.69" y="2.67"/>
<vertex x="13.62" y="2.67"/>
<vertex x="13.55" y="2.67"/>
<vertex x="13.47" y="2.67"/>
<vertex x="13.4" y="2.67"/>
<vertex x="13.33" y="2.67"/>
<vertex x="13.25" y="2.67"/>
<vertex x="13.18" y="2.67"/>
<vertex x="13.1" y="2.67"/>
<vertex x="13.03" y="2.67"/>
<vertex x="12.96" y="2.67"/>
<vertex x="12.88" y="2.67"/>
<vertex x="12.81" y="2.67"/>
<vertex x="12.74" y="2.67"/>
<vertex x="12.66" y="2.67"/>
<vertex x="12.59" y="2.67"/>
<vertex x="12.58" y="2.69"/>
<vertex x="12.57" y="2.72"/>
<vertex x="12.56" y="2.74"/>
<vertex x="12.55" y="2.77"/>
<vertex x="12.54" y="2.8"/>
<vertex x="12.54" y="2.82"/>
<vertex x="12.53" y="2.85"/>
<vertex x="12.53" y="2.87"/>
<vertex x="12.52" y="2.9"/>
<vertex x="12.52" y="2.92"/>
<vertex x="12.52" y="2.95"/>
<vertex x="12.51" y="2.98"/>
<vertex x="12.51" y="3"/>
<vertex x="12.51" y="3.03"/>
<vertex x="12.51" y="3.05"/>
<vertex x="12.51" y="3.08"/>
<vertex x="12.44" y="3.01"/>
<vertex x="12.36" y="2.95"/>
<vertex x="12.28" y="2.89"/>
<vertex x="12.2" y="2.84"/>
<vertex x="12.12" y="2.79"/>
<vertex x="12.03" y="2.74"/>
<vertex x="11.94" y="2.71"/>
<vertex x="11.85" y="2.67"/>
<vertex x="11.76" y="2.64"/>
<vertex x="11.67" y="2.62"/>
<vertex x="11.57" y="2.6"/>
<vertex x="11.47" y="2.58"/>
<vertex x="11.38" y="2.57"/>
<vertex x="11.28" y="2.56"/>
<vertex x="11.18" y="2.55"/>
<vertex x="11.08" y="2.55"/>
<vertex x="10.93" y="2.56"/>
<vertex x="10.78" y="2.57"/>
<vertex x="10.65" y="2.59"/>
<vertex x="10.51" y="2.63"/>
<vertex x="10.39" y="2.67"/>
<vertex x="10.27" y="2.73"/>
<vertex x="10.16" y="2.79"/>
<vertex x="10.05" y="2.86"/>
<vertex x="9.96" y="2.95"/>
<vertex x="9.88" y="3.04"/>
<vertex x="9.81" y="3.14"/>
<vertex x="9.75" y="3.26"/>
<vertex x="9.7" y="3.38"/>
<vertex x="9.67" y="3.52"/>
<vertex x="9.64" y="3.67"/>
<vertex x="9.64" y="3.82"/>
<vertex x="9.67" y="4.15"/>
<vertex x="9.76" y="4.42"/>
<vertex x="9.91" y="4.63"/>
<vertex x="10.09" y="4.79"/>
<vertex x="10.31" y="4.91"/>
<vertex x="10.55" y="5"/>
<vertex x="10.8" y="5.07"/>
<vertex x="11.07" y="5.11"/>
</polygon>
<polygon width="0.0762" layer="21">
<vertex x="14.28" y="6.72"/>
<vertex x="14.42" y="6.75"/>
<vertex x="14.56" y="6.77"/>
<vertex x="14.7" y="6.8"/>
<vertex x="14.83" y="6.82"/>
<vertex x="14.97" y="6.85"/>
<vertex x="15.11" y="6.87"/>
<vertex x="15.25" y="6.9"/>
<vertex x="15.39" y="6.92"/>
<vertex x="15.39" y="6.82"/>
<vertex x="15.39" y="6.72"/>
<vertex x="15.39" y="6.62"/>
<vertex x="15.39" y="6.53"/>
<vertex x="15.39" y="6.43"/>
<vertex x="15.39" y="6.33"/>
<vertex x="15.39" y="6.23"/>
<vertex x="15.39" y="6.13"/>
<vertex x="15.49" y="6.32"/>
<vertex x="15.62" y="6.5"/>
<vertex x="15.77" y="6.65"/>
<vertex x="15.94" y="6.78"/>
<vertex x="16.12" y="6.89"/>
<vertex x="16.32" y="6.97"/>
<vertex x="16.53" y="7.02"/>
<vertex x="16.75" y="7.03"/>
<vertex x="16.78" y="7.03"/>
<vertex x="16.81" y="7.03"/>
<vertex x="16.85" y="7.03"/>
<vertex x="16.88" y="7.03"/>
<vertex x="16.91" y="7.02"/>
<vertex x="16.94" y="7.01"/>
<vertex x="16.97" y="7"/>
<vertex x="17" y="6.99"/>
<vertex x="17" y="6.86"/>
<vertex x="17" y="6.72"/>
<vertex x="17" y="6.59"/>
<vertex x="17" y="6.45"/>
<vertex x="17" y="6.32"/>
<vertex x="17" y="6.18"/>
<vertex x="17" y="6.05"/>
<vertex x="17" y="5.91"/>
<vertex x="16.96" y="5.92"/>
<vertex x="16.91" y="5.93"/>
<vertex x="16.86" y="5.94"/>
<vertex x="16.81" y="5.94"/>
<vertex x="16.75" y="5.95"/>
<vertex x="16.69" y="5.95"/>
<vertex x="16.64" y="5.95"/>
<vertex x="16.58" y="5.95"/>
<vertex x="16.29" y="5.92"/>
<vertex x="16.04" y="5.84"/>
<vertex x="15.84" y="5.72"/>
<vertex x="15.69" y="5.55"/>
<vertex x="15.57" y="5.35"/>
<vertex x="15.49" y="5.12"/>
<vertex x="15.45" y="4.86"/>
<vertex x="15.44" y="4.59"/>
<vertex x="15.44" y="4.35"/>
<vertex x="15.44" y="4.11"/>
<vertex x="15.44" y="3.87"/>
<vertex x="15.44" y="3.63"/>
<vertex x="15.44" y="3.39"/>
<vertex x="15.44" y="3.16"/>
<vertex x="15.44" y="2.92"/>
<vertex x="15.44" y="2.68"/>
<vertex x="15.29" y="2.68"/>
<vertex x="15.14" y="2.68"/>
<vertex x="15" y="2.68"/>
<vertex x="14.85" y="2.68"/>
<vertex x="14.71" y="2.68"/>
<vertex x="14.56" y="2.68"/>
<vertex x="14.42" y="2.68"/>
<vertex x="14.27" y="2.68"/>
<vertex x="14.27" y="3.18"/>
<vertex x="14.27" y="3.69"/>
<vertex x="14.27" y="4.19"/>
<vertex x="14.27" y="4.7"/>
<vertex x="14.27" y="5.21"/>
<vertex x="14.27" y="5.71"/>
<vertex x="14.27" y="6.22"/>
</polygon>
<polygon width="0.0762" layer="21">
<vertex x="17.46" y="7.9"/>
<vertex x="18.63" y="8.54"/>
<vertex x="18.63" y="5.39"/>
<vertex x="20.1" y="6.92"/>
<vertex x="21.47" y="6.92"/>
<vertex x="19.87" y="5.36"/>
<vertex x="21.65" y="2.68"/>
<vertex x="20.24" y="2.68"/>
<vertex x="19.08" y="4.57"/>
<vertex x="18.63" y="4.14"/>
<vertex x="18.63" y="2.68"/>
<vertex x="17.46" y="2.68"/>
</polygon>
<polygon width="0.0762" layer="21">
<vertex x="22.36" y="6.14"/>
<vertex x="22.22" y="6.14"/>
<vertex x="22.08" y="6.14"/>
<vertex x="21.93" y="6.14"/>
<vertex x="21.79" y="6.14"/>
<vertex x="21.64" y="6.14"/>
<vertex x="21.5" y="6.14"/>
<vertex x="21.36" y="6.14"/>
<vertex x="21.21" y="6.14"/>
<vertex x="21.31" y="6.24"/>
<vertex x="21.41" y="6.34"/>
<vertex x="21.51" y="6.43"/>
<vertex x="21.61" y="6.53"/>
<vertex x="21.71" y="6.63"/>
<vertex x="21.81" y="6.73"/>
<vertex x="21.91" y="6.82"/>
<vertex x="22.01" y="6.92"/>
<vertex x="22.05" y="6.92"/>
<vertex x="22.1" y="6.92"/>
<vertex x="22.14" y="6.92"/>
<vertex x="22.19" y="6.92"/>
<vertex x="22.23" y="6.92"/>
<vertex x="22.27" y="6.92"/>
<vertex x="22.32" y="6.92"/>
<vertex x="22.36" y="6.92"/>
<vertex x="22.36" y="6.96"/>
<vertex x="22.36" y="7"/>
<vertex x="22.36" y="7.04"/>
<vertex x="22.36" y="7.08"/>
<vertex x="22.36" y="7.13"/>
<vertex x="22.36" y="7.17"/>
<vertex x="22.36" y="7.21"/>
<vertex x="22.36" y="7.25"/>
<vertex x="22.38" y="7.52"/>
<vertex x="22.45" y="7.77"/>
<vertex x="22.56" y="7.99"/>
<vertex x="22.72" y="8.18"/>
<vertex x="22.91" y="8.33"/>
<vertex x="23.16" y="8.44"/>
<vertex x="23.45" y="8.51"/>
<vertex x="23.78" y="8.54"/>
<vertex x="23.86" y="8.54"/>
<vertex x="23.94" y="8.53"/>
<vertex x="24.02" y="8.53"/>
<vertex x="24.09" y="8.53"/>
<vertex x="24.17" y="8.52"/>
<vertex x="24.25" y="8.51"/>
<vertex x="24.32" y="8.51"/>
<vertex x="24.4" y="8.51"/>
<vertex x="24.4" y="8.4"/>
<vertex x="24.4" y="8.29"/>
<vertex x="24.4" y="8.18"/>
<vertex x="24.4" y="8.07"/>
<vertex x="24.4" y="7.97"/>
<vertex x="24.4" y="7.86"/>
<vertex x="24.4" y="7.75"/>
<vertex x="24.4" y="7.64"/>
<vertex x="24.34" y="7.65"/>
<vertex x="24.29" y="7.65"/>
<vertex x="24.24" y="7.65"/>
<vertex x="24.18" y="7.66"/>
<vertex x="24.13" y="7.66"/>
<vertex x="24.08" y="7.66"/>
<vertex x="24.02" y="7.66"/>
<vertex x="23.97" y="7.66"/>
<vertex x="23.86" y="7.65"/>
<vertex x="23.77" y="7.63"/>
<vertex x="23.69" y="7.6"/>
<vertex x="23.63" y="7.55"/>
<vertex x="23.58" y="7.48"/>
<vertex x="23.55" y="7.4"/>
<vertex x="23.53" y="7.3"/>
<vertex x="23.53" y="7.18"/>
<vertex x="23.53" y="7.14"/>
<vertex x="23.53" y="7.11"/>
<vertex x="23.53" y="7.08"/>
<vertex x="23.53" y="7.05"/>
<vertex x="23.53" y="7.02"/>
<vertex x="23.53" y="6.98"/>
<vertex x="23.53" y="6.95"/>
<vertex x="23.53" y="6.92"/>
<vertex x="23.63" y="6.92"/>
<vertex x="23.73" y="6.92"/>
<vertex x="23.83" y="6.92"/>
<vertex x="23.93" y="6.92"/>
<vertex x="24.03" y="6.92"/>
<vertex x="24.13" y="6.92"/>
<vertex x="24.23" y="6.92"/>
<vertex x="24.33" y="6.92"/>
<vertex x="24.33" y="6.82"/>
<vertex x="24.33" y="6.73"/>
<vertex x="24.33" y="6.63"/>
<vertex x="24.33" y="6.53"/>
<vertex x="24.33" y="6.43"/>
<vertex x="24.33" y="6.34"/>
<vertex x="24.33" y="6.24"/>
<vertex x="24.33" y="6.14"/>
<vertex x="24.23" y="6.14"/>
<vertex x="24.13" y="6.14"/>
<vertex x="24.03" y="6.14"/>
<vertex x="23.93" y="6.14"/>
<vertex x="23.83" y="6.14"/>
<vertex x="23.73" y="6.14"/>
<vertex x="23.63" y="6.14"/>
<vertex x="23.53" y="6.14"/>
<vertex x="23.53" y="5.71"/>
<vertex x="23.53" y="5.28"/>
<vertex x="23.53" y="4.84"/>
<vertex x="23.53" y="4.41"/>
<vertex x="23.53" y="3.98"/>
<vertex x="23.53" y="3.54"/>
<vertex x="23.53" y="3.11"/>
<vertex x="23.53" y="2.68"/>
<vertex x="23.38" y="2.68"/>
<vertex x="23.24" y="2.68"/>
<vertex x="23.09" y="2.68"/>
<vertex x="22.94" y="2.68"/>
<vertex x="22.8" y="2.68"/>
<vertex x="22.65" y="2.68"/>
<vertex x="22.51" y="2.68"/>
<vertex x="22.36" y="2.68"/>
<vertex x="22.36" y="3.11"/>
<vertex x="22.36" y="3.54"/>
<vertex x="22.36" y="3.98"/>
<vertex x="22.36" y="4.41"/>
<vertex x="22.36" y="4.84"/>
<vertex x="22.36" y="5.28"/>
<vertex x="22.36" y="5.71"/>
</polygon>
<polygon width="0.0762" layer="21">
<vertex x="28.64" y="2.68"/>
<vertex x="28.5" y="2.68"/>
<vertex x="28.36" y="2.68"/>
<vertex x="28.22" y="2.68"/>
<vertex x="28.08" y="2.68"/>
<vertex x="27.95" y="2.68"/>
<vertex x="27.81" y="2.68"/>
<vertex x="27.67" y="2.68"/>
<vertex x="27.53" y="2.68"/>
<vertex x="27.53" y="2.75"/>
<vertex x="27.53" y="2.83"/>
<vertex x="27.53" y="2.9"/>
<vertex x="27.53" y="2.97"/>
<vertex x="27.53" y="3.05"/>
<vertex x="27.53" y="3.12"/>
<vertex x="27.53" y="3.2"/>
<vertex x="27.53" y="3.27"/>
<vertex x="27.52" y="3.27"/>
<vertex x="27.4" y="3.1"/>
<vertex x="27.26" y="2.96"/>
<vertex x="27.11" y="2.83"/>
<vertex x="26.94" y="2.74"/>
<vertex x="26.77" y="2.66"/>
<vertex x="26.59" y="2.61"/>
<vertex x="26.41" y="2.57"/>
<vertex x="26.22" y="2.56"/>
<vertex x="25.8" y="2.6"/>
<vertex x="25.46" y="2.69"/>
<vertex x="25.19" y="2.84"/>
<vertex x="24.98" y="3.04"/>
<vertex x="24.83" y="3.3"/>
<vertex x="24.74" y="3.6"/>
<vertex x="24.69" y="3.93"/>
<vertex x="24.67" y="4.31"/>
<vertex x="24.67" y="4.64"/>
<vertex x="24.67" y="4.96"/>
<vertex x="24.67" y="5.29"/>
<vertex x="24.67" y="5.62"/>
<vertex x="24.67" y="5.94"/>
<vertex x="24.67" y="6.27"/>
<vertex x="24.67" y="6.59"/>
<vertex x="24.67" y="6.92"/>
<vertex x="24.82" y="6.92"/>
<vertex x="24.96" y="6.92"/>
<vertex x="25.11" y="6.92"/>
<vertex x="25.25" y="6.92"/>
<vertex x="25.4" y="6.92"/>
<vertex x="25.54" y="6.92"/>
<vertex x="25.69" y="6.92"/>
<vertex x="25.83" y="6.92"/>
<vertex x="25.83" y="6.62"/>
<vertex x="25.83" y="6.32"/>
<vertex x="25.83" y="6.02"/>
<vertex x="25.83" y="5.72"/>
<vertex x="25.83" y="5.42"/>
<vertex x="25.83" y="5.12"/>
<vertex x="25.83" y="4.82"/>
<vertex x="25.83" y="4.53"/>
<vertex x="25.85" y="4.28"/>
<vertex x="25.88" y="4.07"/>
<vertex x="25.93" y="3.89"/>
<vertex x="26" y="3.74"/>
<vertex x="26.1" y="3.63"/>
<vertex x="26.23" y="3.55"/>
<vertex x="26.39" y="3.5"/>
<vertex x="26.58" y="3.48"/>
<vertex x="26.8" y="3.5"/>
<vertex x="26.99" y="3.55"/>
<vertex x="27.15" y="3.64"/>
<vertex x="27.27" y="3.77"/>
<vertex x="27.37" y="3.93"/>
<vertex x="27.43" y="4.14"/>
<vertex x="27.47" y="4.4"/>
<vertex x="27.48" y="4.7"/>
<vertex x="27.48" y="4.97"/>
<vertex x="27.48" y="5.25"/>
<vertex x="27.48" y="5.53"/>
<vertex x="27.48" y="5.81"/>
<vertex x="27.48" y="6.09"/>
<vertex x="27.48" y="6.36"/>
<vertex x="27.48" y="6.64"/>
<vertex x="27.48" y="6.92"/>
<vertex x="27.63" y="6.92"/>
<vertex x="27.78" y="6.92"/>
<vertex x="27.92" y="6.92"/>
<vertex x="28.07" y="6.92"/>
<vertex x="28.21" y="6.92"/>
<vertex x="28.36" y="6.92"/>
<vertex x="28.5" y="6.92"/>
<vertex x="28.65" y="6.92"/>
<vertex x="28.65" y="6.39"/>
<vertex x="28.65" y="5.86"/>
<vertex x="28.65" y="5.33"/>
<vertex x="28.65" y="4.8"/>
<vertex x="28.65" y="4.27"/>
<vertex x="28.65" y="3.74"/>
<vertex x="28.65" y="3.21"/>
</polygon>
<polygon width="0.0762" layer="21">
<vertex x="29.28" y="6.92"/>
<vertex x="29.42" y="6.92"/>
<vertex x="29.56" y="6.92"/>
<vertex x="29.7" y="6.92"/>
<vertex x="29.83" y="6.92"/>
<vertex x="29.97" y="6.92"/>
<vertex x="30.11" y="6.92"/>
<vertex x="30.25" y="6.92"/>
<vertex x="30.39" y="6.92"/>
<vertex x="30.39" y="6.85"/>
<vertex x="30.39" y="6.77"/>
<vertex x="30.39" y="6.7"/>
<vertex x="30.39" y="6.63"/>
<vertex x="30.39" y="6.55"/>
<vertex x="30.39" y="6.48"/>
<vertex x="30.39" y="6.41"/>
<vertex x="30.39" y="6.33"/>
<vertex x="30.4" y="6.33"/>
<vertex x="30.52" y="6.5"/>
<vertex x="30.66" y="6.65"/>
<vertex x="30.81" y="6.77"/>
<vertex x="30.98" y="6.87"/>
<vertex x="31.15" y="6.94"/>
<vertex x="31.33" y="6.99"/>
<vertex x="31.51" y="7.03"/>
<vertex x="31.7" y="7.04"/>
<vertex x="32.12" y="7"/>
<vertex x="32.46" y="6.91"/>
<vertex x="32.73" y="6.76"/>
<vertex x="32.94" y="6.56"/>
<vertex x="33.08" y="6.3"/>
<vertex x="33.18" y="6.01"/>
<vertex x="33.23" y="5.67"/>
<vertex x="33.25" y="5.29"/>
<vertex x="33.25" y="4.96"/>
<vertex x="33.25" y="4.64"/>
<vertex x="33.25" y="4.31"/>
<vertex x="33.25" y="3.99"/>
<vertex x="33.25" y="3.66"/>
<vertex x="33.25" y="3.33"/>
<vertex x="33.25" y="3.01"/>
<vertex x="33.25" y="2.68"/>
<vertex x="33.1" y="2.68"/>
<vertex x="32.96" y="2.68"/>
<vertex x="32.81" y="2.68"/>
<vertex x="32.67" y="2.68"/>
<vertex x="32.52" y="2.68"/>
<vertex x="32.37" y="2.68"/>
<vertex x="32.23" y="2.68"/>
<vertex x="32.08" y="2.68"/>
<vertex x="32.08" y="2.98"/>
<vertex x="32.08" y="3.28"/>
<vertex x="32.08" y="3.58"/>
<vertex x="32.08" y="3.88"/>
<vertex x="32.08" y="4.18"/>
<vertex x="32.08" y="4.48"/>
<vertex x="32.08" y="4.78"/>
<vertex x="32.08" y="5.08"/>
<vertex x="32.07" y="5.32"/>
<vertex x="32.04" y="5.53"/>
<vertex x="31.99" y="5.71"/>
<vertex x="31.92" y="5.86"/>
<vertex x="31.81" y="5.97"/>
<vertex x="31.68" y="6.05"/>
<vertex x="31.53" y="6.1"/>
<vertex x="31.34" y="6.12"/>
<vertex x="31.12" y="6.1"/>
<vertex x="30.93" y="6.05"/>
<vertex x="30.77" y="5.96"/>
<vertex x="30.65" y="5.83"/>
<vertex x="30.55" y="5.67"/>
<vertex x="30.49" y="5.46"/>
<vertex x="30.45" y="5.2"/>
<vertex x="30.43" y="4.9"/>
<vertex x="30.43" y="4.63"/>
<vertex x="30.43" y="4.35"/>
<vertex x="30.43" y="4.07"/>
<vertex x="30.43" y="3.79"/>
<vertex x="30.43" y="3.51"/>
<vertex x="30.43" y="3.24"/>
<vertex x="30.43" y="2.96"/>
<vertex x="30.43" y="2.68"/>
<vertex x="30.29" y="2.68"/>
<vertex x="30.14" y="2.68"/>
<vertex x="30" y="2.68"/>
<vertex x="29.85" y="2.68"/>
<vertex x="29.71" y="2.68"/>
<vertex x="29.56" y="2.68"/>
<vertex x="29.41" y="2.68"/>
<vertex x="29.27" y="2.68"/>
<vertex x="29.27" y="3.21"/>
<vertex x="29.27" y="3.74"/>
<vertex x="29.27" y="4.27"/>
<vertex x="29.27" y="4.8"/>
<vertex x="29.27" y="5.33"/>
<vertex x="29.27" y="5.86"/>
<vertex x="29.27" y="6.39"/>
</polygon>
<polygon width="0.0762" layer="21">
<vertex x="24.01" y="14.2"/>
<vertex x="24.02" y="14.18"/>
<vertex x="24.03" y="14.13"/>
<vertex x="24.03" y="14.05"/>
<vertex x="24.02" y="13.96"/>
<vertex x="24" y="13.87"/>
<vertex x="23.96" y="13.79"/>
<vertex x="23.88" y="13.72"/>
<vertex x="23.77" y="13.68"/>
<vertex x="23.68" y="13.68"/>
<vertex x="23.57" y="13.7"/>
<vertex x="23.46" y="13.74"/>
<vertex x="23.35" y="13.79"/>
<vertex x="23.23" y="13.86"/>
<vertex x="23.13" y="13.94"/>
<vertex x="23.03" y="14.03"/>
<vertex x="22.95" y="14.12"/>
<vertex x="22.87" y="14.22"/>
<vertex x="22.82" y="14.32"/>
<vertex x="22.79" y="14.42"/>
<vertex x="22.78" y="14.51"/>
<vertex x="22.79" y="14.6"/>
<vertex x="22.82" y="14.69"/>
<vertex x="22.86" y="14.77"/>
<vertex x="22.93" y="14.84"/>
<vertex x="23.04" y="14.94"/>
<vertex x="23.16" y="15.01"/>
<vertex x="23.29" y="15.04"/>
<vertex x="23.41" y="15.06"/>
<vertex x="23.52" y="15.06"/>
<vertex x="23.61" y="15.05"/>
<vertex x="23.67" y="15.04"/>
<vertex x="23.69" y="15.04"/>
<vertex x="23.65" y="15.07"/>
<vertex x="23.54" y="15.15"/>
<vertex x="23.36" y="15.25"/>
<vertex x="23.13" y="15.34"/>
<vertex x="22.86" y="15.41"/>
<vertex x="22.56" y="15.42"/>
<vertex x="22.23" y="15.35"/>
<vertex x="21.89" y="15.18"/>
<vertex x="21.63" y="14.96"/>
<vertex x="21.46" y="14.72"/>
<vertex x="21.38" y="14.47"/>
<vertex x="21.38" y="14.22"/>
<vertex x="21.45" y="13.95"/>
<vertex x="21.59" y="13.69"/>
<vertex x="21.79" y="13.43"/>
<vertex x="22.04" y="13.18"/>
<vertex x="22.24" y="12.95"/>
<vertex x="22.33" y="12.72"/>
<vertex x="22.34" y="12.51"/>
<vertex x="22.28" y="12.32"/>
<vertex x="22.15" y="12.17"/>
<vertex x="21.97" y="12.06"/>
<vertex x="21.75" y="11.99"/>
<vertex x="21.51" y="11.99"/>
<vertex x="21.35" y="12.03"/>
<vertex x="21.22" y="12.09"/>
<vertex x="21.11" y="12.17"/>
<vertex x="21.03" y="12.26"/>
<vertex x="20.97" y="12.36"/>
<vertex x="20.94" y="12.46"/>
<vertex x="20.94" y="12.56"/>
<vertex x="20.97" y="12.65"/>
<vertex x="21.02" y="12.72"/>
<vertex x="21.08" y="12.78"/>
<vertex x="21.15" y="12.83"/>
<vertex x="21.22" y="12.88"/>
<vertex x="21.29" y="12.91"/>
<vertex x="21.34" y="12.94"/>
<vertex x="21.38" y="12.95"/>
<vertex x="21.4" y="12.96"/>
<vertex x="21.38" y="12.97"/>
<vertex x="21.33" y="12.98"/>
<vertex x="21.25" y="13"/>
<vertex x="21.15" y="13.02"/>
<vertex x="21.03" y="13.03"/>
<vertex x="20.89" y="13.02"/>
<vertex x="20.73" y="13"/>
<vertex x="20.57" y="12.95"/>
<vertex x="20.43" y="12.88"/>
<vertex x="20.29" y="12.79"/>
<vertex x="20.17" y="12.68"/>
<vertex x="20.06" y="12.55"/>
<vertex x="19.97" y="12.38"/>
<vertex x="19.91" y="12.17"/>
<vertex x="19.87" y="11.92"/>
<vertex x="19.87" y="11.64"/>
<vertex x="19.87" y="11.16"/>
<vertex x="19.87" y="10.67"/>
<vertex x="19.87" y="10.19"/>
<vertex x="19.87" y="9.71"/>
<vertex x="19.87" y="9.23"/>
<vertex x="19.87" y="8.75"/>
<vertex x="19.87" y="8.27"/>
<vertex x="19.87" y="7.79"/>
<vertex x="19.89" y="7.81"/>
<vertex x="19.94" y="7.88"/>
<vertex x="20.02" y="7.98"/>
<vertex x="20.14" y="8.11"/>
<vertex x="20.27" y="8.27"/>
<vertex x="20.42" y="8.44"/>
<vertex x="20.59" y="8.63"/>
<vertex x="20.77" y="8.82"/>
<vertex x="20.96" y="9.03"/>
<vertex x="21.13" y="9.22"/>
<vertex x="21.29" y="9.39"/>
<vertex x="21.44" y="9.53"/>
<vertex x="21.59" y="9.64"/>
<vertex x="21.75" y="9.71"/>
<vertex x="21.93" y="9.75"/>
<vertex x="22.12" y="9.76"/>
<vertex x="22.51" y="9.76"/>
<vertex x="22.86" y="9.8"/>
<vertex x="23.19" y="9.89"/>
<vertex x="23.5" y="10.03"/>
<vertex x="23.78" y="10.2"/>
<vertex x="24.03" y="10.41"/>
<vertex x="24.26" y="10.65"/>
<vertex x="24.47" y="10.91"/>
<vertex x="24.76" y="11.46"/>
<vertex x="24.91" y="12.01"/>
<vertex x="24.94" y="12.54"/>
<vertex x="24.87" y="13.02"/>
<vertex x="24.71" y="13.45"/>
<vertex x="24.51" y="13.8"/>
<vertex x="24.27" y="14.06"/>
<vertex x="24.01" y="14.21"/>
</polygon>
</package>
<package name="SFE_LOGO_NAME_FLAME_.4">
<polygon width="0.0762" layer="21">
<vertex x="2.21" y="5.41"/>
<vertex x="2.24" y="5.18"/>
<vertex x="2.31" y="4.98"/>
<vertex x="2.43" y="4.82"/>
<vertex x="2.58" y="4.69"/>
<vertex x="2.76" y="4.59"/>
<vertex x="2.97" y="4.51"/>
<vertex x="3.18" y="4.47"/>
<vertex x="3.41" y="4.46"/>
<vertex x="3.57" y="4.47"/>
<vertex x="3.75" y="4.49"/>
<vertex x="3.92" y="4.54"/>
<vertex x="4.08" y="4.61"/>
<vertex x="4.22" y="4.71"/>
<vertex x="4.33" y="4.84"/>
<vertex x="4.4" y="4.99"/>
<vertex x="4.42" y="5.18"/>
<vertex x="4.39" y="5.34"/>
<vertex x="4.3" y="5.48"/>
<vertex x="4.16" y="5.6"/>
<vertex x="3.96" y="5.71"/>
<vertex x="3.7" y="5.8"/>
<vertex x="3.4" y="5.89"/>
<vertex x="3.05" y="5.97"/>
<vertex x="2.66" y="6.06"/>
<vertex x="2.32" y="6.14"/>
<vertex x="2" y="6.24"/>
<vertex x="1.69" y="6.36"/>
<vertex x="1.42" y="6.51"/>
<vertex x="1.2" y="6.7"/>
<vertex x="1.02" y="6.93"/>
<vertex x="0.91" y="7.22"/>
<vertex x="0.87" y="7.57"/>
<vertex x="0.92" y="8.06"/>
<vertex x="1.08" y="8.46"/>
<vertex x="1.33" y="8.77"/>
<vertex x="1.64" y="9.02"/>
<vertex x="2.02" y="9.19"/>
<vertex x="2.43" y="9.3"/>
<vertex x="2.87" y="9.36"/>
<vertex x="3.33" y="9.38"/>
<vertex x="3.78" y="9.36"/>
<vertex x="4.22" y="9.3"/>
<vertex x="4.62" y="9.18"/>
<vertex x="4.99" y="9"/>
<vertex x="5.3" y="8.76"/>
<vertex x="5.55" y="8.45"/>
<vertex x="5.73" y="8.05"/>
<vertex x="5.82" y="7.58"/>
<vertex x="5.64" y="7.58"/>
<vertex x="5.45" y="7.58"/>
<vertex x="5.27" y="7.58"/>
<vertex x="5.08" y="7.58"/>
<vertex x="4.9" y="7.58"/>
<vertex x="4.72" y="7.58"/>
<vertex x="4.53" y="7.58"/>
<vertex x="4.35" y="7.58"/>
<vertex x="4.31" y="7.78"/>
<vertex x="4.24" y="7.95"/>
<vertex x="4.14" y="8.08"/>
<vertex x="4.01" y="8.19"/>
<vertex x="3.85" y="8.26"/>
<vertex x="3.68" y="8.31"/>
<vertex x="3.49" y="8.34"/>
<vertex x="3.28" y="8.34"/>
<vertex x="3.15" y="8.34"/>
<vertex x="3" y="8.33"/>
<vertex x="2.86" y="8.3"/>
<vertex x="2.72" y="8.26"/>
<vertex x="2.6" y="8.19"/>
<vertex x="2.51" y="8.1"/>
<vertex x="2.44" y="7.97"/>
<vertex x="2.42" y="7.82"/>
<vertex x="2.46" y="7.63"/>
<vertex x="2.57" y="7.48"/>
<vertex x="2.75" y="7.36"/>
<vertex x="2.97" y="7.27"/>
<vertex x="3.24" y="7.19"/>
<vertex x="3.54" y="7.12"/>
<vertex x="3.86" y="7.05"/>
<vertex x="4.18" y="6.98"/>
<vertex x="4.52" y="6.89"/>
<vertex x="4.84" y="6.79"/>
<vertex x="5.15" y="6.66"/>
<vertex x="5.42" y="6.5"/>
<vertex x="5.65" y="6.3"/>
<vertex x="5.82" y="6.05"/>
<vertex x="5.94" y="5.75"/>
<vertex x="5.98" y="5.39"/>
<vertex x="5.92" y="4.88"/>
<vertex x="5.75" y="4.45"/>
<vertex x="5.5" y="4.11"/>
<vertex x="5.16" y="3.85"/>
<vertex x="4.77" y="3.65"/>
<vertex x="4.34" y="3.52"/>
<vertex x="3.87" y="3.44"/>
<vertex x="3.39" y="3.42"/>
<vertex x="2.9" y="3.44"/>
<vertex x="2.43" y="3.52"/>
<vertex x="1.99" y="3.66"/>
<vertex x="1.59" y="3.85"/>
<vertex x="1.25" y="4.12"/>
<vertex x="0.99" y="4.47"/>
<vertex x="0.81" y="4.9"/>
<vertex x="0.74" y="5.41"/>
<vertex x="0.92" y="5.41"/>
<vertex x="1.1" y="5.41"/>
<vertex x="1.29" y="5.41"/>
<vertex x="1.47" y="5.41"/>
<vertex x="1.66" y="5.41"/>
<vertex x="1.84" y="5.41"/>
<vertex x="2.03" y="5.41"/>
</polygon>
<polygon width="0.0762" layer="21">
<vertex x="10.64" y="5.41"/>
<vertex x="10.73" y="5.72"/>
<vertex x="10.78" y="6.04"/>
<vertex x="10.8" y="6.38"/>
<vertex x="12.35" y="6.34"/>
<vertex x="12.31" y="5.78"/>
<vertex x="12.2" y="5.25"/>
<vertex x="12" y="4.75"/>
</polygon>
<polygon width="0.0762" layer="21">
<vertex x="12" y="4.75"/>
<vertex x="11.73" y="4.31"/>
<vertex x="11.38" y="3.95"/>
<vertex x="10.96" y="3.66"/>
<vertex x="10.45" y="3.48"/>
<vertex x="9.87" y="3.42"/>
<vertex x="9.61" y="3.43"/>
<vertex x="9.37" y="3.48"/>
<vertex x="9.13" y="3.54"/>
<vertex x="8.9" y="3.64"/>
<vertex x="8.69" y="3.76"/>
<vertex x="8.5" y="3.91"/>
<vertex x="8.33" y="4.08"/>
<vertex x="8.17" y="4.27"/>
<vertex x="8.16" y="4.27"/>
<vertex x="8.16" y="3.76"/>
<vertex x="8.16" y="3.26"/>
<vertex x="8.16" y="2.75"/>
<vertex x="8.16" y="2.24"/>
<vertex x="8.16" y="1.73"/>
<vertex x="8.16" y="1.22"/>
<vertex x="8.16" y="0.71"/>
<vertex x="8.16" y="0.2"/>
<vertex x="7.97" y="0.37"/>
<vertex x="7.78" y="0.55"/>
<vertex x="7.58" y="0.72"/>
<vertex x="7.39" y="0.89"/>
<vertex x="7.19" y="1.07"/>
<vertex x="7" y="1.24"/>
<vertex x="6.8" y="1.41"/>
<vertex x="6.61" y="1.58"/>
<vertex x="6.61" y="2.51"/>
<vertex x="6.61" y="3.43"/>
<vertex x="6.61" y="4.35"/>
<vertex x="6.61" y="5.28"/>
<vertex x="6.61" y="6.2"/>
<vertex x="6.61" y="7.12"/>
<vertex x="6.61" y="8.04"/>
<vertex x="6.61" y="8.97"/>
<vertex x="6.79" y="9"/>
<vertex x="6.98" y="9.03"/>
<vertex x="7.16" y="9.07"/>
<vertex x="7.35" y="9.1"/>
<vertex x="7.53" y="9.13"/>
<vertex x="7.72" y="9.16"/>
<vertex x="7.9" y="9.2"/>
<vertex x="8.09" y="9.23"/>
<vertex x="8.09" y="9.14"/>
<vertex x="8.09" y="9.05"/>
<vertex x="8.09" y="8.96"/>
<vertex x="8.09" y="8.87"/>
<vertex x="8.09" y="8.78"/>
<vertex x="8.09" y="8.69"/>
<vertex x="8.09" y="8.6"/>
<vertex x="8.09" y="8.51"/>
<vertex x="8.1" y="8.51"/>
<vertex x="8.25" y="8.72"/>
<vertex x="8.42" y="8.9"/>
<vertex x="8.61" y="9.05"/>
<vertex x="8.82" y="9.17"/>
<vertex x="9.04" y="9.27"/>
<vertex x="9.28" y="9.33"/>
<vertex x="9.52" y="9.37"/>
<vertex x="9.78" y="9.38"/>
<vertex x="10.4" y="9.32"/>
<vertex x="10.93" y="9.13"/>
<vertex x="11.37" y="8.84"/>
<vertex x="11.73" y="8.47"/>
<vertex x="12.01" y="8.01"/>
<vertex x="12.2" y="7.5"/>
<vertex x="12.31" y="6.93"/>
<vertex x="12.35" y="6.34"/>
<vertex x="10.8" y="6.38"/>
<vertex x="10.78" y="6.72"/>
<vertex x="10.72" y="7.05"/>
<vertex x="10.63" y="7.36"/>
<vertex x="10.49" y="7.64"/>
<vertex x="10.31" y="7.87"/>
<vertex x="10.07" y="8.05"/>
<vertex x="9.79" y="8.17"/>
<vertex x="9.44" y="8.21"/>
<vertex x="9.09" y="8.17"/>
<vertex x="8.8" y="8.06"/>
<vertex x="8.57" y="7.88"/>
<vertex x="8.39" y="7.64"/>
<vertex x="8.25" y="7.37"/>
<vertex x="8.16" y="7.06"/>
<vertex x="8.11" y="6.73"/>
<vertex x="8.1" y="6.38"/>
<vertex x="8.11" y="6.04"/>
<vertex x="8.17" y="5.72"/>
<vertex x="8.26" y="5.41"/>
<vertex x="8.4" y="5.14"/>
<vertex x="8.58" y="4.92"/>
<vertex x="8.82" y="4.74"/>
<vertex x="9.11" y="4.63"/>
<vertex x="9.45" y="4.59"/>
<vertex x="9.8" y="4.63"/>
<vertex x="10.09" y="4.74"/>
<vertex x="10.33" y="4.92"/>
<vertex x="10.51" y="5.14"/>
<vertex x="10.64" y="5.41"/>
</polygon>
<polygon width="0.0762" layer="21">
<vertex x="14.71" y="6.82"/>
<vertex x="15.07" y="6.86"/>
<vertex x="15.41" y="6.9"/>
<vertex x="15.72" y="6.94"/>
<vertex x="15.91" y="6.11"/>
<vertex x="15.82" y="6.09"/>
<vertex x="15.73" y="6.08"/>
<vertex x="15.64" y="6.07"/>
<vertex x="15.54" y="6.05"/>
<vertex x="15.45" y="6.04"/>
<vertex x="15.36" y="6.02"/>
<vertex x="15.27" y="6.01"/>
<vertex x="15.18" y="5.99"/>
<vertex x="15.09" y="5.97"/>
<vertex x="15.01" y="5.95"/>
</polygon>
<polygon width="0.0762" layer="21">
<vertex x="15.01" y="5.95"/>
<vertex x="14.92" y="5.92"/>
<vertex x="14.84" y="5.89"/>
<vertex x="14.77" y="5.86"/>
<vertex x="14.7" y="5.82"/>
<vertex x="14.63" y="5.77"/>
<vertex x="14.57" y="5.72"/>
<vertex x="14.51" y="5.67"/>
<vertex x="14.47" y="5.6"/>
<vertex x="14.43" y="5.53"/>
<vertex x="14.39" y="5.46"/>
<vertex x="14.37" y="5.37"/>
<vertex x="14.35" y="5.28"/>
<vertex x="14.35" y="5.18"/>
<vertex x="14.35" y="5.07"/>
<vertex x="14.37" y="4.98"/>
<vertex x="14.39" y="4.9"/>
<vertex x="14.43" y="4.82"/>
<vertex x="14.47" y="4.76"/>
<vertex x="14.52" y="4.7"/>
<vertex x="14.57" y="4.65"/>
<vertex x="14.64" y="4.6"/>
<vertex x="14.71" y="4.56"/>
<vertex x="14.78" y="4.53"/>
<vertex x="14.86" y="4.51"/>
<vertex x="14.94" y="4.49"/>
<vertex x="15.03" y="4.47"/>
<vertex x="15.12" y="4.46"/>
<vertex x="15.21" y="4.46"/>
<vertex x="15.3" y="4.46"/>
<vertex x="15.52" y="4.47"/>
<vertex x="15.71" y="4.5"/>
<vertex x="15.87" y="4.55"/>
<vertex x="16.01" y="4.61"/>
<vertex x="16.13" y="4.69"/>
<vertex x="16.23" y="4.78"/>
<vertex x="16.32" y="4.87"/>
<vertex x="16.39" y="4.98"/>
<vertex x="16.44" y="5.08"/>
<vertex x="16.48" y="5.19"/>
<vertex x="16.51" y="5.3"/>
<vertex x="16.53" y="5.41"/>
<vertex x="16.55" y="5.51"/>
<vertex x="16.56" y="5.6"/>
<vertex x="16.56" y="5.69"/>
<vertex x="16.56" y="5.76"/>
<vertex x="16.56" y="5.8"/>
<vertex x="16.56" y="5.83"/>
<vertex x="16.56" y="5.87"/>
<vertex x="16.56" y="5.9"/>
<vertex x="16.56" y="5.94"/>
<vertex x="16.56" y="5.98"/>
<vertex x="16.56" y="6.01"/>
<vertex x="16.56" y="6.05"/>
<vertex x="16.56" y="6.08"/>
<vertex x="16.56" y="6.12"/>
<vertex x="16.56" y="6.16"/>
<vertex x="16.56" y="6.19"/>
<vertex x="16.56" y="6.23"/>
<vertex x="16.56" y="6.27"/>
<vertex x="16.56" y="6.3"/>
<vertex x="16.56" y="6.34"/>
<vertex x="16.51" y="6.3"/>
<vertex x="16.45" y="6.26"/>
<vertex x="16.38" y="6.23"/>
<vertex x="16.31" y="6.2"/>
<vertex x="16.24" y="6.18"/>
<vertex x="16.16" y="6.16"/>
<vertex x="16.08" y="6.14"/>
<vertex x="16" y="6.12"/>
<vertex x="15.91" y="6.11"/>
<vertex x="15.72" y="6.94"/>
<vertex x="16" y="7.01"/>
<vertex x="16.24" y="7.09"/>
<vertex x="16.42" y="7.21"/>
<vertex x="16.53" y="7.36"/>
<vertex x="16.56" y="7.57"/>
<vertex x="16.56" y="7.69"/>
<vertex x="16.54" y="7.79"/>
<vertex x="16.52" y="7.89"/>
<vertex x="16.48" y="7.97"/>
<vertex x="16.44" y="8.04"/>
<vertex x="16.39" y="8.1"/>
<vertex x="16.33" y="8.16"/>
<vertex x="16.26" y="8.2"/>
<vertex x="16.19" y="8.24"/>
<vertex x="16.11" y="8.27"/>
<vertex x="16.03" y="8.29"/>
<vertex x="15.94" y="8.31"/>
<vertex x="15.85" y="8.32"/>
<vertex x="15.76" y="8.33"/>
<vertex x="15.66" y="8.33"/>
<vertex x="15.56" y="8.34"/>
<vertex x="15.45" y="8.33"/>
<vertex x="15.34" y="8.32"/>
<vertex x="15.24" y="8.31"/>
<vertex x="15.15" y="8.29"/>
<vertex x="15.06" y="8.26"/>
<vertex x="14.98" y="8.22"/>
<vertex x="14.9" y="8.18"/>
<vertex x="14.84" y="8.14"/>
<vertex x="14.77" y="8.08"/>
<vertex x="14.72" y="8.02"/>
<vertex x="14.67" y="7.95"/>
<vertex x="14.63" y="7.87"/>
<vertex x="14.59" y="7.79"/>
<vertex x="14.56" y="7.69"/>
<vertex x="14.54" y="7.59"/>
<vertex x="14.53" y="7.48"/>
<vertex x="14.43" y="7.48"/>
<vertex x="14.33" y="7.48"/>
<vertex x="14.24" y="7.48"/>
<vertex x="14.14" y="7.48"/>
<vertex x="14.04" y="7.48"/>
<vertex x="13.94" y="7.48"/>
<vertex x="13.85" y="7.48"/>
<vertex x="13.75" y="7.48"/>
<vertex x="13.65" y="7.48"/>
<vertex x="13.56" y="7.48"/>
<vertex x="13.46" y="7.48"/>
<vertex x="13.36" y="7.48"/>
<vertex x="13.27" y="7.48"/>
<vertex x="13.17" y="7.48"/>
<vertex x="13.07" y="7.48"/>
<vertex x="12.98" y="7.48"/>
<vertex x="13.01" y="7.74"/>
<vertex x="13.06" y="7.98"/>
<vertex x="13.14" y="8.19"/>
<vertex x="13.25" y="8.38"/>
<vertex x="13.38" y="8.56"/>
<vertex x="13.52" y="8.71"/>
<vertex x="13.68" y="8.85"/>
<vertex x="13.86" y="8.97"/>
<vertex x="14.05" y="9.07"/>
<vertex x="14.26" y="9.15"/>
<vertex x="14.47" y="9.22"/>
<vertex x="14.7" y="9.28"/>
<vertex x="14.93" y="9.32"/>
<vertex x="15.16" y="9.35"/>
<vertex x="15.4" y="9.37"/>
<vertex x="15.63" y="9.37"/>
<vertex x="15.85" y="9.37"/>
<vertex x="16.06" y="9.36"/>
<vertex x="16.28" y="9.34"/>
<vertex x="16.5" y="9.31"/>
<vertex x="16.71" y="9.27"/>
<vertex x="16.92" y="9.22"/>
<vertex x="17.11" y="9.15"/>
<vertex x="17.3" y="9.07"/>
<vertex x="17.47" y="8.98"/>
<vertex x="17.63" y="8.87"/>
<vertex x="17.77" y="8.73"/>
<vertex x="17.89" y="8.58"/>
<vertex x="17.99" y="8.41"/>
<vertex x="18.06" y="8.22"/>
<vertex x="18.1" y="8"/>
<vertex x="18.12" y="7.76"/>
<vertex x="18.12" y="7.58"/>
<vertex x="18.12" y="7.39"/>
<vertex x="18.12" y="7.21"/>
<vertex x="18.12" y="7.03"/>
<vertex x="18.12" y="6.84"/>
<vertex x="18.12" y="6.66"/>
<vertex x="18.12" y="6.47"/>
<vertex x="18.12" y="6.29"/>
<vertex x="18.12" y="6.11"/>
<vertex x="18.12" y="5.92"/>
<vertex x="18.12" y="5.74"/>
<vertex x="18.12" y="5.55"/>
<vertex x="18.12" y="5.37"/>
<vertex x="18.12" y="5.19"/>
<vertex x="18.12" y="5"/>
<vertex x="18.12" y="4.82"/>
<vertex x="18.12" y="4.72"/>
<vertex x="18.12" y="4.63"/>
<vertex x="18.12" y="4.53"/>
<vertex x="18.12" y="4.44"/>
<vertex x="18.13" y="4.34"/>
<vertex x="18.14" y="4.25"/>
<vertex x="18.15" y="4.17"/>
<vertex x="18.16" y="4.08"/>
<vertex x="18.17" y="4"/>
<vertex x="18.19" y="3.92"/>
<vertex x="18.2" y="3.85"/>
<vertex x="18.22" y="3.78"/>
<vertex x="18.24" y="3.72"/>
<vertex x="18.26" y="3.66"/>
<vertex x="18.29" y="3.61"/>
<vertex x="18.31" y="3.56"/>
<vertex x="18.21" y="3.56"/>
<vertex x="18.11" y="3.56"/>
<vertex x="18.02" y="3.56"/>
<vertex x="17.92" y="3.56"/>
<vertex x="17.82" y="3.56"/>
<vertex x="17.72" y="3.56"/>
<vertex x="17.62" y="3.56"/>
<vertex x="17.52" y="3.56"/>
<vertex x="17.43" y="3.56"/>
<vertex x="17.33" y="3.56"/>
<vertex x="17.23" y="3.56"/>
<vertex x="17.13" y="3.56"/>
<vertex x="17.03" y="3.56"/>
<vertex x="16.93" y="3.56"/>
<vertex x="16.84" y="3.56"/>
<vertex x="16.74" y="3.56"/>
<vertex x="16.73" y="3.59"/>
<vertex x="16.71" y="3.63"/>
<vertex x="16.7" y="3.66"/>
<vertex x="16.69" y="3.69"/>
<vertex x="16.68" y="3.73"/>
<vertex x="16.67" y="3.76"/>
<vertex x="16.66" y="3.8"/>
<vertex x="16.65" y="3.83"/>
<vertex x="16.65" y="3.86"/>
<vertex x="16.64" y="3.9"/>
<vertex x="16.64" y="3.93"/>
<vertex x="16.64" y="3.97"/>
<vertex x="16.63" y="4"/>
<vertex x="16.63" y="4.04"/>
<vertex x="16.63" y="4.07"/>
<vertex x="16.63" y="4.11"/>
<vertex x="16.53" y="4.01"/>
<vertex x="16.44" y="3.93"/>
<vertex x="16.33" y="3.85"/>
<vertex x="16.22" y="3.78"/>
<vertex x="16.11" y="3.72"/>
<vertex x="16" y="3.66"/>
<vertex x="15.88" y="3.61"/>
<vertex x="15.76" y="3.56"/>
<vertex x="15.63" y="3.53"/>
<vertex x="15.51" y="3.49"/>
<vertex x="15.38" y="3.47"/>
<vertex x="15.25" y="3.44"/>
<vertex x="15.12" y="3.43"/>
<vertex x="14.99" y="3.41"/>
<vertex x="14.86" y="3.41"/>
<vertex x="14.73" y="3.41"/>
<vertex x="14.53" y="3.41"/>
<vertex x="14.33" y="3.43"/>
<vertex x="14.15" y="3.46"/>
<vertex x="13.97" y="3.51"/>
<vertex x="13.8" y="3.56"/>
<vertex x="13.64" y="3.63"/>
<vertex x="13.49" y="3.72"/>
<vertex x="13.36" y="3.82"/>
<vertex x="13.24" y="3.93"/>
<vertex x="13.13" y="4.05"/>
<vertex x="13.03" y="4.19"/>
<vertex x="12.95" y="4.34"/>
<vertex x="12.89" y="4.51"/>
<vertex x="12.84" y="4.69"/>
<vertex x="12.81" y="4.89"/>
<vertex x="12.8" y="5.1"/>
<vertex x="12.85" y="5.54"/>
<vertex x="12.97" y="5.89"/>
<vertex x="13.16" y="6.17"/>
<vertex x="13.41" y="6.39"/>
<vertex x="13.69" y="6.55"/>
<vertex x="14.02" y="6.67"/>
<vertex x="14.36" y="6.76"/>
<vertex x="14.71" y="6.82"/>
</polygon>
<polygon width="0.0762" layer="21">
<vertex x="18.99" y="8.97"/>
<vertex x="19.18" y="9"/>
<vertex x="19.36" y="9.03"/>
<vertex x="19.55" y="9.06"/>
<vertex x="19.73" y="9.1"/>
<vertex x="19.92" y="9.13"/>
<vertex x="20.1" y="9.16"/>
<vertex x="20.29" y="9.19"/>
<vertex x="20.47" y="9.23"/>
<vertex x="20.47" y="9.1"/>
<vertex x="20.47" y="8.97"/>
<vertex x="20.47" y="8.83"/>
<vertex x="20.47" y="8.7"/>
<vertex x="20.47" y="8.57"/>
<vertex x="20.47" y="8.44"/>
<vertex x="20.47" y="8.31"/>
<vertex x="20.47" y="8.18"/>
<vertex x="20.48" y="8.18"/>
<vertex x="20.61" y="8.43"/>
<vertex x="20.78" y="8.66"/>
<vertex x="20.98" y="8.87"/>
<vertex x="21.2" y="9.05"/>
<vertex x="21.45" y="9.19"/>
<vertex x="21.72" y="9.29"/>
<vertex x="22" y="9.36"/>
<vertex x="22.28" y="9.38"/>
<vertex x="22.33" y="9.38"/>
<vertex x="22.37" y="9.38"/>
<vertex x="22.42" y="9.37"/>
<vertex x="22.46" y="9.37"/>
<vertex x="22.5" y="9.36"/>
<vertex x="22.54" y="9.35"/>
<vertex x="22.58" y="9.34"/>
<vertex x="22.62" y="9.33"/>
<vertex x="22.62" y="9.15"/>
<vertex x="22.62" y="8.97"/>
<vertex x="22.62" y="8.78"/>
<vertex x="22.62" y="8.6"/>
<vertex x="22.62" y="8.42"/>
<vertex x="22.62" y="8.24"/>
<vertex x="22.62" y="8.06"/>
<vertex x="22.62" y="7.88"/>
<vertex x="22.57" y="7.89"/>
<vertex x="22.5" y="7.91"/>
<vertex x="22.43" y="7.92"/>
<vertex x="22.36" y="7.93"/>
<vertex x="22.29" y="7.93"/>
<vertex x="22.21" y="7.93"/>
<vertex x="22.14" y="7.93"/>
<vertex x="22.07" y="7.94"/>
<vertex x="21.67" y="7.9"/>
<vertex x="21.34" y="7.79"/>
<vertex x="21.08" y="7.63"/>
<vertex x="20.87" y="7.41"/>
<vertex x="20.72" y="7.14"/>
<vertex x="20.61" y="6.83"/>
<vertex x="20.55" y="6.49"/>
<vertex x="20.53" y="6.12"/>
<vertex x="20.53" y="5.8"/>
<vertex x="20.53" y="5.48"/>
<vertex x="20.53" y="5.16"/>
<vertex x="20.53" y="4.85"/>
<vertex x="20.53" y="4.53"/>
<vertex x="20.53" y="4.21"/>
<vertex x="20.53" y="3.89"/>
<vertex x="20.53" y="3.57"/>
<vertex x="20.34" y="3.57"/>
<vertex x="20.15" y="3.57"/>
<vertex x="19.95" y="3.57"/>
<vertex x="19.76" y="3.57"/>
<vertex x="19.56" y="3.57"/>
<vertex x="19.37" y="3.57"/>
<vertex x="19.17" y="3.57"/>
<vertex x="18.98" y="3.57"/>
<vertex x="18.98" y="4.25"/>
<vertex x="18.98" y="4.92"/>
<vertex x="18.98" y="5.59"/>
<vertex x="18.98" y="6.27"/>
<vertex x="18.98" y="6.94"/>
<vertex x="18.98" y="7.62"/>
<vertex x="18.98" y="8.29"/>
</polygon>
<polygon width="0.0762" layer="21">
<vertex x="23.24" y="10.53"/>
<vertex x="24.79" y="11.38"/>
<vertex x="24.79" y="7.19"/>
<vertex x="26.75" y="9.23"/>
<vertex x="28.59" y="9.23"/>
<vertex x="26.45" y="7.15"/>
<vertex x="28.83" y="3.57"/>
<vertex x="26.94" y="3.57"/>
<vertex x="25.39" y="6.1"/>
<vertex x="24.79" y="5.52"/>
<vertex x="24.79" y="3.57"/>
<vertex x="23.24" y="3.57"/>
</polygon>
<polygon width="0.0762" layer="21">
<vertex x="29.77" y="8.19"/>
<vertex x="29.58" y="8.19"/>
<vertex x="29.39" y="8.19"/>
<vertex x="29.2" y="8.19"/>
<vertex x="29" y="8.19"/>
<vertex x="28.81" y="8.19"/>
<vertex x="28.62" y="8.19"/>
<vertex x="28.43" y="8.19"/>
<vertex x="28.24" y="8.19"/>
<vertex x="28.37" y="8.32"/>
<vertex x="28.5" y="8.45"/>
<vertex x="28.64" y="8.58"/>
<vertex x="28.77" y="8.71"/>
<vertex x="28.9" y="8.84"/>
<vertex x="29.03" y="8.97"/>
<vertex x="29.17" y="9.1"/>
<vertex x="29.3" y="9.23"/>
<vertex x="29.36" y="9.23"/>
<vertex x="29.42" y="9.23"/>
<vertex x="29.48" y="9.23"/>
<vertex x="29.53" y="9.23"/>
<vertex x="29.59" y="9.23"/>
<vertex x="29.65" y="9.23"/>
<vertex x="29.71" y="9.23"/>
<vertex x="29.77" y="9.23"/>
<vertex x="29.77" y="9.28"/>
<vertex x="29.77" y="9.34"/>
<vertex x="29.77" y="9.39"/>
<vertex x="29.77" y="9.45"/>
<vertex x="29.77" y="9.5"/>
<vertex x="29.77" y="9.56"/>
<vertex x="29.77" y="9.61"/>
<vertex x="29.77" y="9.66"/>
<vertex x="29.8" y="10.03"/>
<vertex x="29.89" y="10.36"/>
<vertex x="30.03" y="10.65"/>
<vertex x="30.24" y="10.9"/>
<vertex x="30.51" y="11.1"/>
<vertex x="30.83" y="11.26"/>
<vertex x="31.22" y="11.35"/>
<vertex x="31.66" y="11.38"/>
<vertex x="31.77" y="11.38"/>
<vertex x="31.87" y="11.38"/>
<vertex x="31.97" y="11.38"/>
<vertex x="32.08" y="11.37"/>
<vertex x="32.18" y="11.36"/>
<vertex x="32.28" y="11.35"/>
<vertex x="32.38" y="11.35"/>
<vertex x="32.48" y="11.35"/>
<vertex x="32.48" y="11.2"/>
<vertex x="32.48" y="11.06"/>
<vertex x="32.48" y="10.91"/>
<vertex x="32.48" y="10.77"/>
<vertex x="32.48" y="10.62"/>
<vertex x="32.48" y="10.48"/>
<vertex x="32.48" y="10.33"/>
<vertex x="32.48" y="10.19"/>
<vertex x="32.41" y="10.19"/>
<vertex x="32.34" y="10.2"/>
<vertex x="32.27" y="10.21"/>
<vertex x="32.2" y="10.21"/>
<vertex x="32.13" y="10.21"/>
<vertex x="32.06" y="10.21"/>
<vertex x="31.99" y="10.21"/>
<vertex x="31.92" y="10.21"/>
<vertex x="31.77" y="10.21"/>
<vertex x="31.64" y="10.18"/>
<vertex x="31.54" y="10.13"/>
<vertex x="31.46" y="10.07"/>
<vertex x="31.4" y="9.98"/>
<vertex x="31.36" y="9.87"/>
<vertex x="31.33" y="9.73"/>
<vertex x="31.32" y="9.57"/>
<vertex x="31.32" y="9.53"/>
<vertex x="31.32" y="9.48"/>
<vertex x="31.32" y="9.44"/>
<vertex x="31.32" y="9.4"/>
<vertex x="31.32" y="9.36"/>
<vertex x="31.32" y="9.31"/>
<vertex x="31.32" y="9.27"/>
<vertex x="31.32" y="9.23"/>
<vertex x="31.46" y="9.23"/>
<vertex x="31.59" y="9.23"/>
<vertex x="31.72" y="9.23"/>
<vertex x="31.86" y="9.23"/>
<vertex x="31.99" y="9.23"/>
<vertex x="32.13" y="9.23"/>
<vertex x="32.26" y="9.23"/>
<vertex x="32.39" y="9.23"/>
<vertex x="32.39" y="9.1"/>
<vertex x="32.39" y="8.97"/>
<vertex x="32.39" y="8.84"/>
<vertex x="32.39" y="8.71"/>
<vertex x="32.39" y="8.58"/>
<vertex x="32.39" y="8.45"/>
<vertex x="32.39" y="8.32"/>
<vertex x="32.39" y="8.19"/>
<vertex x="32.26" y="8.19"/>
<vertex x="32.13" y="8.19"/>
<vertex x="31.99" y="8.19"/>
<vertex x="31.86" y="8.19"/>
<vertex x="31.72" y="8.19"/>
<vertex x="31.59" y="8.19"/>
<vertex x="31.46" y="8.19"/>
<vertex x="31.32" y="8.19"/>
<vertex x="31.32" y="7.61"/>
<vertex x="31.32" y="7.04"/>
<vertex x="31.32" y="6.46"/>
<vertex x="31.32" y="5.88"/>
<vertex x="31.32" y="5.3"/>
<vertex x="31.32" y="4.73"/>
<vertex x="31.32" y="4.15"/>
<vertex x="31.32" y="3.57"/>
<vertex x="31.13" y="3.57"/>
<vertex x="30.93" y="3.57"/>
<vertex x="30.74" y="3.57"/>
<vertex x="30.55" y="3.57"/>
<vertex x="30.35" y="3.57"/>
<vertex x="30.16" y="3.57"/>
<vertex x="29.96" y="3.57"/>
<vertex x="29.77" y="3.57"/>
<vertex x="29.77" y="4.15"/>
<vertex x="29.77" y="4.73"/>
<vertex x="29.77" y="5.3"/>
<vertex x="29.77" y="5.88"/>
<vertex x="29.77" y="6.46"/>
<vertex x="29.77" y="7.04"/>
<vertex x="29.77" y="7.61"/>
</polygon>
<polygon width="0.0762" layer="21">
<vertex x="38.14" y="3.57"/>
<vertex x="37.95" y="3.57"/>
<vertex x="37.77" y="3.57"/>
<vertex x="37.58" y="3.57"/>
<vertex x="37.4" y="3.57"/>
<vertex x="37.21" y="3.57"/>
<vertex x="37.03" y="3.57"/>
<vertex x="36.84" y="3.57"/>
<vertex x="36.66" y="3.57"/>
<vertex x="36.66" y="3.67"/>
<vertex x="36.66" y="3.77"/>
<vertex x="36.66" y="3.87"/>
<vertex x="36.66" y="3.97"/>
<vertex x="36.66" y="4.07"/>
<vertex x="36.66" y="4.16"/>
<vertex x="36.66" y="4.26"/>
<vertex x="36.66" y="4.36"/>
<vertex x="36.65" y="4.36"/>
<vertex x="36.64" y="4.36"/>
<vertex x="36.48" y="4.13"/>
<vertex x="36.3" y="3.94"/>
<vertex x="36.1" y="3.78"/>
<vertex x="35.88" y="3.65"/>
<vertex x="35.65" y="3.55"/>
<vertex x="35.41" y="3.48"/>
<vertex x="35.16" y="3.43"/>
<vertex x="34.91" y="3.42"/>
<vertex x="34.35" y="3.46"/>
<vertex x="33.89" y="3.59"/>
<vertex x="33.53" y="3.79"/>
<vertex x="33.26" y="4.06"/>
<vertex x="33.07" y="4.4"/>
<vertex x="32.94" y="4.79"/>
<vertex x="32.87" y="5.25"/>
<vertex x="32.85" y="5.75"/>
<vertex x="32.85" y="6.18"/>
<vertex x="32.85" y="6.62"/>
<vertex x="32.85" y="7.05"/>
<vertex x="32.85" y="7.49"/>
<vertex x="32.85" y="7.92"/>
<vertex x="32.85" y="8.36"/>
<vertex x="32.85" y="8.79"/>
<vertex x="32.85" y="9.23"/>
<vertex x="33.04" y="9.23"/>
<vertex x="33.23" y="9.23"/>
<vertex x="33.43" y="9.23"/>
<vertex x="33.62" y="9.23"/>
<vertex x="33.82" y="9.23"/>
<vertex x="34.01" y="9.23"/>
<vertex x="34.21" y="9.23"/>
<vertex x="34.4" y="9.23"/>
<vertex x="34.4" y="8.83"/>
<vertex x="34.4" y="8.43"/>
<vertex x="34.4" y="8.03"/>
<vertex x="34.4" y="7.63"/>
<vertex x="34.4" y="7.23"/>
<vertex x="34.4" y="6.83"/>
<vertex x="34.4" y="6.43"/>
<vertex x="34.4" y="6.03"/>
<vertex x="34.41" y="5.71"/>
<vertex x="34.45" y="5.42"/>
<vertex x="34.52" y="5.19"/>
<vertex x="34.62" y="4.99"/>
<vertex x="34.76" y="4.84"/>
<vertex x="34.93" y="4.73"/>
<vertex x="35.14" y="4.67"/>
<vertex x="35.4" y="4.64"/>
<vertex x="35.69" y="4.67"/>
<vertex x="35.94" y="4.74"/>
<vertex x="36.15" y="4.85"/>
<vertex x="36.31" y="5.02"/>
<vertex x="36.44" y="5.25"/>
<vertex x="36.53" y="5.53"/>
<vertex x="36.58" y="5.86"/>
<vertex x="36.6" y="6.26"/>
<vertex x="36.6" y="6.63"/>
<vertex x="36.6" y="7"/>
<vertex x="36.6" y="7.37"/>
<vertex x="36.6" y="7.75"/>
<vertex x="36.6" y="8.12"/>
<vertex x="36.6" y="8.49"/>
<vertex x="36.6" y="8.86"/>
<vertex x="36.6" y="9.23"/>
<vertex x="36.79" y="9.23"/>
<vertex x="36.99" y="9.23"/>
<vertex x="37.18" y="9.23"/>
<vertex x="37.38" y="9.23"/>
<vertex x="37.57" y="9.23"/>
<vertex x="37.77" y="9.23"/>
<vertex x="37.96" y="9.23"/>
<vertex x="38.15" y="9.23"/>
<vertex x="38.15" y="8.52"/>
<vertex x="38.15" y="7.81"/>
<vertex x="38.15" y="7.11"/>
<vertex x="38.15" y="6.4"/>
<vertex x="38.15" y="5.69"/>
<vertex x="38.15" y="4.99"/>
<vertex x="38.15" y="4.28"/>
</polygon>
<polygon width="0.0762" layer="21">
<vertex x="39" y="9.23"/>
<vertex x="39.18" y="9.23"/>
<vertex x="39.36" y="9.23"/>
<vertex x="39.55" y="9.23"/>
<vertex x="39.73" y="9.23"/>
<vertex x="39.92" y="9.23"/>
<vertex x="40.1" y="9.23"/>
<vertex x="40.29" y="9.23"/>
<vertex x="40.47" y="9.23"/>
<vertex x="40.47" y="9.13"/>
<vertex x="40.47" y="9.03"/>
<vertex x="40.47" y="8.93"/>
<vertex x="40.47" y="8.84"/>
<vertex x="40.47" y="8.74"/>
<vertex x="40.47" y="8.64"/>
<vertex x="40.47" y="8.54"/>
<vertex x="40.47" y="8.44"/>
<vertex x="40.48" y="8.44"/>
<vertex x="40.49" y="8.44"/>
<vertex x="40.65" y="8.67"/>
<vertex x="40.83" y="8.86"/>
<vertex x="41.04" y="9.02"/>
<vertex x="41.25" y="9.15"/>
<vertex x="41.49" y="9.26"/>
<vertex x="41.73" y="9.33"/>
<vertex x="41.97" y="9.37"/>
<vertex x="42.22" y="9.38"/>
<vertex x="42.78" y="9.34"/>
<vertex x="43.24" y="9.22"/>
<vertex x="43.6" y="9.02"/>
<vertex x="43.87" y="8.74"/>
<vertex x="44.07" y="8.41"/>
<vertex x="44.19" y="8.01"/>
<vertex x="44.26" y="7.56"/>
<vertex x="44.29" y="7.05"/>
<vertex x="44.29" y="6.62"/>
<vertex x="44.29" y="6.18"/>
<vertex x="44.29" y="5.75"/>
<vertex x="44.29" y="5.31"/>
<vertex x="44.29" y="4.88"/>
<vertex x="44.29" y="4.44"/>
<vertex x="44.29" y="4.01"/>
<vertex x="44.29" y="3.57"/>
<vertex x="44.09" y="3.57"/>
<vertex x="43.9" y="3.57"/>
<vertex x="43.7" y="3.57"/>
<vertex x="43.51" y="3.57"/>
<vertex x="43.31" y="3.57"/>
<vertex x="43.12" y="3.57"/>
<vertex x="42.93" y="3.57"/>
<vertex x="42.73" y="3.57"/>
<vertex x="42.73" y="3.97"/>
<vertex x="42.73" y="4.37"/>
<vertex x="42.73" y="4.77"/>
<vertex x="42.73" y="5.17"/>
<vertex x="42.73" y="5.57"/>
<vertex x="42.73" y="5.97"/>
<vertex x="42.73" y="6.37"/>
<vertex x="42.73" y="6.77"/>
<vertex x="42.72" y="7.1"/>
<vertex x="42.68" y="7.38"/>
<vertex x="42.61" y="7.62"/>
<vertex x="42.51" y="7.81"/>
<vertex x="42.37" y="7.96"/>
<vertex x="42.2" y="8.07"/>
<vertex x="41.99" y="8.14"/>
<vertex x="41.74" y="8.16"/>
<vertex x="41.44" y="8.14"/>
<vertex x="41.19" y="8.07"/>
<vertex x="40.99" y="7.95"/>
<vertex x="40.82" y="7.78"/>
<vertex x="40.69" y="7.56"/>
<vertex x="40.6" y="7.28"/>
<vertex x="40.55" y="6.94"/>
<vertex x="40.53" y="6.54"/>
<vertex x="40.53" y="6.17"/>
<vertex x="40.53" y="5.8"/>
<vertex x="40.53" y="5.43"/>
<vertex x="40.53" y="5.06"/>
<vertex x="40.53" y="4.69"/>
<vertex x="40.53" y="4.32"/>
<vertex x="40.53" y="3.95"/>
<vertex x="40.53" y="3.57"/>
<vertex x="40.34" y="3.57"/>
<vertex x="40.14" y="3.57"/>
<vertex x="39.95" y="3.57"/>
<vertex x="39.76" y="3.57"/>
<vertex x="39.56" y="3.57"/>
<vertex x="39.37" y="3.57"/>
<vertex x="39.17" y="3.57"/>
<vertex x="38.98" y="3.57"/>
<vertex x="38.98" y="4.28"/>
<vertex x="38.98" y="4.99"/>
<vertex x="38.98" y="5.7"/>
<vertex x="38.98" y="6.4"/>
<vertex x="38.98" y="7.11"/>
<vertex x="38.98" y="7.82"/>
<vertex x="38.98" y="8.52"/>
</polygon>
<polygon width="0.0762" layer="21">
<vertex x="31.97" y="18.94"/>
<vertex x="31.98" y="18.91"/>
<vertex x="31.99" y="18.84"/>
<vertex x="31.99" y="18.74"/>
<vertex x="31.98" y="18.62"/>
<vertex x="31.96" y="18.5"/>
<vertex x="31.9" y="18.39"/>
<vertex x="31.8" y="18.3"/>
<vertex x="31.65" y="18.24"/>
<vertex x="31.52" y="18.24"/>
<vertex x="31.38" y="18.27"/>
<vertex x="31.23" y="18.32"/>
<vertex x="31.08" y="18.39"/>
<vertex x="30.93" y="18.48"/>
<vertex x="30.79" y="18.59"/>
<vertex x="30.66" y="18.7"/>
<vertex x="30.55" y="18.82"/>
<vertex x="30.45" y="18.96"/>
<vertex x="30.38" y="19.1"/>
<vertex x="30.34" y="19.23"/>
<vertex x="30.32" y="19.35"/>
<vertex x="30.34" y="19.47"/>
<vertex x="30.38" y="19.58"/>
<vertex x="30.44" y="19.69"/>
<vertex x="30.52" y="19.79"/>
<vertex x="30.67" y="19.92"/>
<vertex x="30.84" y="20.01"/>
<vertex x="31.01" y="20.06"/>
<vertex x="31.17" y="20.08"/>
<vertex x="31.32" y="20.08"/>
<vertex x="31.43" y="20.06"/>
<vertex x="31.51" y="20.05"/>
<vertex x="31.54" y="20.05"/>
<vertex x="31.49" y="20.09"/>
<vertex x="31.34" y="20.2"/>
<vertex x="31.1" y="20.33"/>
<vertex x="30.8" y="20.46"/>
<vertex x="30.44" y="20.55"/>
<vertex x="30.03" y="20.56"/>
<vertex x="29.59" y="20.47"/>
<vertex x="29.14" y="20.24"/>
<vertex x="28.79" y="19.94"/>
<vertex x="28.57" y="19.63"/>
<vertex x="28.46" y="19.3"/>
<vertex x="28.46" y="18.96"/>
<vertex x="28.56" y="18.61"/>
<vertex x="28.74" y="18.26"/>
<vertex x="29.01" y="17.91"/>
<vertex x="29.34" y="17.57"/>
<vertex x="29.61" y="17.26"/>
<vertex x="29.73" y="16.97"/>
<vertex x="29.75" y="16.68"/>
<vertex x="29.66" y="16.43"/>
<vertex x="29.48" y="16.23"/>
<vertex x="29.24" y="16.08"/>
<vertex x="28.96" y="15.99"/>
<vertex x="28.63" y="15.99"/>
<vertex x="28.42" y="16.04"/>
<vertex x="28.24" y="16.12"/>
<vertex x="28.1" y="16.22"/>
<vertex x="27.99" y="16.34"/>
<vertex x="27.92" y="16.47"/>
<vertex x="27.88" y="16.61"/>
<vertex x="27.88" y="16.74"/>
<vertex x="27.92" y="16.86"/>
<vertex x="27.98" y="16.95"/>
<vertex x="28.06" y="17.04"/>
<vertex x="28.15" y="17.11"/>
<vertex x="28.25" y="17.17"/>
<vertex x="28.34" y="17.22"/>
<vertex x="28.41" y="17.25"/>
<vertex x="28.46" y="17.27"/>
<vertex x="28.48" y="17.28"/>
<vertex x="28.46" y="17.29"/>
<vertex x="28.39" y="17.31"/>
<vertex x="28.29" y="17.33"/>
<vertex x="28.16" y="17.36"/>
<vertex x="27.99" y="17.37"/>
<vertex x="27.8" y="17.36"/>
<vertex x="27.6" y="17.33"/>
<vertex x="27.38" y="17.26"/>
<vertex x="27.19" y="17.18"/>
<vertex x="27.01" y="17.06"/>
<vertex x="26.84" y="16.91"/>
<vertex x="26.7" y="16.73"/>
<vertex x="26.58" y="16.5"/>
<vertex x="26.5" y="16.23"/>
<vertex x="26.45" y="15.9"/>
<vertex x="26.44" y="15.52"/>
<vertex x="26.44" y="14.87"/>
<vertex x="26.44" y="14.23"/>
<vertex x="26.44" y="13.59"/>
<vertex x="26.44" y="12.95"/>
<vertex x="26.44" y="12.31"/>
<vertex x="26.44" y="11.67"/>
<vertex x="26.44" y="11.03"/>
<vertex x="26.44" y="10.39"/>
<vertex x="26.47" y="10.42"/>
<vertex x="26.54" y="10.51"/>
<vertex x="26.65" y="10.64"/>
<vertex x="26.8" y="10.82"/>
<vertex x="26.98" y="11.02"/>
<vertex x="27.18" y="11.26"/>
<vertex x="27.41" y="11.51"/>
<vertex x="27.64" y="11.76"/>
<vertex x="27.9" y="12.04"/>
<vertex x="28.13" y="12.3"/>
<vertex x="28.34" y="12.52"/>
<vertex x="28.54" y="12.7"/>
<vertex x="28.74" y="12.85"/>
<vertex x="28.95" y="12.95"/>
<vertex x="29.19" y="13.01"/>
<vertex x="29.45" y="13.01"/>
<vertex x="29.96" y="13.01"/>
<vertex x="30.44" y="13.07"/>
<vertex x="30.88" y="13.19"/>
<vertex x="31.28" y="13.37"/>
<vertex x="31.65" y="13.6"/>
<vertex x="31.99" y="13.88"/>
<vertex x="32.3" y="14.19"/>
<vertex x="32.58" y="14.55"/>
<vertex x="32.97" y="15.29"/>
<vertex x="33.17" y="16.02"/>
<vertex x="33.21" y="16.72"/>
<vertex x="33.11" y="17.36"/>
<vertex x="32.91" y="17.94"/>
<vertex x="32.63" y="18.41"/>
<vertex x="32.31" y="18.75"/>
</polygon>
</package>
<package name="SFE_LOGO_NAME_FLAME_.5">
<polygon width="0.0762" layer="21">
<vertex x="2.68" y="6.81"/>
<vertex x="2.71" y="6.52"/>
<vertex x="2.81" y="6.28"/>
<vertex x="2.95" y="6.07"/>
<vertex x="3.14" y="5.91"/>
<vertex x="3.37" y="5.78"/>
<vertex x="3.62" y="5.69"/>
<vertex x="3.89" y="5.64"/>
<vertex x="4.17" y="5.62"/>
<vertex x="4.38" y="5.63"/>
<vertex x="4.6" y="5.67"/>
<vertex x="4.81" y="5.73"/>
<vertex x="5.01" y="5.82"/>
<vertex x="5.19" y="5.94"/>
<vertex x="5.32" y="6.1"/>
<vertex x="5.41" y="6.29"/>
<vertex x="5.44" y="6.53"/>
<vertex x="5.41" y="6.73"/>
<vertex x="5.29" y="6.9"/>
<vertex x="5.11" y="7.06"/>
<vertex x="4.86" y="7.19"/>
<vertex x="4.55" y="7.3"/>
<vertex x="4.17" y="7.41"/>
<vertex x="3.73" y="7.51"/>
<vertex x="3.24" y="7.62"/>
<vertex x="2.82" y="7.72"/>
<vertex x="2.41" y="7.85"/>
<vertex x="2.03" y="8"/>
<vertex x="1.7" y="8.19"/>
<vertex x="1.41" y="8.43"/>
<vertex x="1.19" y="8.72"/>
<vertex x="1.05" y="9.08"/>
<vertex x="1" y="9.51"/>
<vertex x="1.07" y="10.12"/>
<vertex x="1.27" y="10.62"/>
<vertex x="1.57" y="11.02"/>
<vertex x="1.97" y="11.32"/>
<vertex x="2.43" y="11.54"/>
<vertex x="2.95" y="11.68"/>
<vertex x="3.51" y="11.75"/>
<vertex x="4.08" y="11.78"/>
<vertex x="4.64" y="11.75"/>
<vertex x="5.19" y="11.67"/>
<vertex x="5.7" y="11.52"/>
<vertex x="6.15" y="11.3"/>
<vertex x="6.54" y="11"/>
<vertex x="6.86" y="10.61"/>
<vertex x="7.08" y="10.12"/>
<vertex x="7.19" y="9.52"/>
<vertex x="6.96" y="9.52"/>
<vertex x="6.73" y="9.52"/>
<vertex x="6.5" y="9.52"/>
<vertex x="6.27" y="9.52"/>
<vertex x="6.04" y="9.52"/>
<vertex x="5.81" y="9.52"/>
<vertex x="5.58" y="9.52"/>
<vertex x="5.35" y="9.52"/>
<vertex x="5.3" y="9.78"/>
<vertex x="5.22" y="9.99"/>
<vertex x="5.09" y="10.16"/>
<vertex x="4.93" y="10.28"/>
<vertex x="4.73" y="10.37"/>
<vertex x="4.52" y="10.44"/>
<vertex x="4.28" y="10.47"/>
<vertex x="4.02" y="10.48"/>
<vertex x="3.85" y="10.48"/>
<vertex x="3.67" y="10.46"/>
<vertex x="3.49" y="10.43"/>
<vertex x="3.32" y="10.37"/>
<vertex x="3.17" y="10.29"/>
<vertex x="3.05" y="10.17"/>
<vertex x="2.97" y="10.02"/>
<vertex x="2.94" y="9.82"/>
<vertex x="2.99" y="9.59"/>
<vertex x="3.13" y="9.4"/>
<vertex x="3.35" y="9.25"/>
<vertex x="3.63" y="9.13"/>
<vertex x="3.97" y="9.03"/>
<vertex x="4.34" y="8.95"/>
<vertex x="4.73" y="8.86"/>
<vertex x="5.14" y="8.77"/>
<vertex x="5.56" y="8.66"/>
<vertex x="5.97" y="8.53"/>
<vertex x="6.35" y="8.37"/>
<vertex x="6.69" y="8.17"/>
<vertex x="6.97" y="7.92"/>
<vertex x="7.19" y="7.61"/>
<vertex x="7.33" y="7.24"/>
<vertex x="7.38" y="6.79"/>
<vertex x="7.31" y="6.15"/>
<vertex x="7.11" y="5.62"/>
<vertex x="6.79" y="5.19"/>
<vertex x="6.37" y="4.86"/>
<vertex x="5.88" y="4.61"/>
<vertex x="5.34" y="4.45"/>
<vertex x="4.75" y="4.36"/>
<vertex x="4.16" y="4.33"/>
<vertex x="3.55" y="4.36"/>
<vertex x="2.96" y="4.45"/>
<vertex x="2.4" y="4.62"/>
<vertex x="1.91" y="4.87"/>
<vertex x="1.48" y="5.2"/>
<vertex x="1.15" y="5.64"/>
<vertex x="0.93" y="6.17"/>
<vertex x="0.84" y="6.82"/>
<vertex x="1.07" y="6.82"/>
<vertex x="1.3" y="6.82"/>
<vertex x="1.53" y="6.82"/>
<vertex x="1.76" y="6.82"/>
<vertex x="1.99" y="6.82"/>
<vertex x="2.22" y="6.82"/>
<vertex x="2.45" y="6.82"/>
</polygon>
<polygon width="0.0762" layer="21">
<vertex x="13.22" y="6.82"/>
<vertex x="13.33" y="7.2"/>
<vertex x="13.39" y="7.61"/>
<vertex x="13.41" y="8.03"/>
<vertex x="15.35" y="7.98"/>
<vertex x="15.31" y="7.28"/>
<vertex x="15.16" y="6.61"/>
<vertex x="14.92" y="5.99"/>
</polygon>
<polygon width="0.0762" layer="21">
<vertex x="14.92" y="5.99"/>
<vertex x="14.58" y="5.44"/>
<vertex x="14.15" y="4.98"/>
<vertex x="13.61" y="4.63"/>
<vertex x="12.98" y="4.41"/>
<vertex x="12.25" y="4.33"/>
<vertex x="11.93" y="4.34"/>
<vertex x="11.62" y="4.4"/>
<vertex x="11.33" y="4.48"/>
<vertex x="11.05" y="4.6"/>
<vertex x="10.78" y="4.75"/>
<vertex x="10.54" y="4.93"/>
<vertex x="10.32" y="5.15"/>
<vertex x="10.13" y="5.39"/>
<vertex x="10.12" y="5.39"/>
<vertex x="10.12" y="4.76"/>
<vertex x="10.12" y="4.12"/>
<vertex x="10.12" y="3.48"/>
<vertex x="10.12" y="2.85"/>
<vertex x="10.12" y="2.21"/>
<vertex x="10.12" y="1.58"/>
<vertex x="10.12" y="0.94"/>
<vertex x="10.12" y="0.3"/>
<vertex x="9.88" y="0.52"/>
<vertex x="9.63" y="0.73"/>
<vertex x="9.39" y="0.95"/>
<vertex x="9.15" y="1.17"/>
<vertex x="8.91" y="1.38"/>
<vertex x="8.66" y="1.6"/>
<vertex x="8.42" y="1.81"/>
<vertex x="8.18" y="2.03"/>
<vertex x="8.18" y="3.18"/>
<vertex x="8.18" y="4.34"/>
<vertex x="8.18" y="5.49"/>
<vertex x="8.18" y="6.64"/>
<vertex x="8.18" y="7.8"/>
<vertex x="8.18" y="8.95"/>
<vertex x="8.18" y="10.11"/>
<vertex x="8.18" y="11.26"/>
<vertex x="8.41" y="11.3"/>
<vertex x="8.64" y="11.34"/>
<vertex x="8.87" y="11.38"/>
<vertex x="9.1" y="11.42"/>
<vertex x="9.33" y="11.46"/>
<vertex x="9.56" y="11.51"/>
<vertex x="9.79" y="11.55"/>
<vertex x="10.02" y="11.59"/>
<vertex x="10.02" y="11.47"/>
<vertex x="10.02" y="11.36"/>
<vertex x="10.02" y="11.25"/>
<vertex x="10.02" y="11.14"/>
<vertex x="10.02" y="11.02"/>
<vertex x="10.02" y="10.91"/>
<vertex x="10.02" y="10.8"/>
<vertex x="10.02" y="10.69"/>
<vertex x="10.03" y="10.69"/>
<vertex x="10.04" y="10.69"/>
<vertex x="10.23" y="10.95"/>
<vertex x="10.44" y="11.18"/>
<vertex x="10.68" y="11.37"/>
<vertex x="10.94" y="11.52"/>
<vertex x="11.22" y="11.63"/>
<vertex x="11.51" y="11.72"/>
<vertex x="11.82" y="11.76"/>
<vertex x="12.14" y="11.78"/>
<vertex x="12.92" y="11.7"/>
<vertex x="13.58" y="11.47"/>
<vertex x="14.13" y="11.11"/>
<vertex x="14.58" y="10.63"/>
<vertex x="14.92" y="10.06"/>
<vertex x="15.16" y="9.42"/>
<vertex x="15.31" y="8.72"/>
<vertex x="15.36" y="7.98"/>
<vertex x="13.41" y="8.03"/>
<vertex x="13.39" y="8.46"/>
<vertex x="13.32" y="8.87"/>
<vertex x="13.2" y="9.25"/>
<vertex x="13.03" y="9.6"/>
<vertex x="12.8" y="9.89"/>
<vertex x="12.51" y="10.12"/>
<vertex x="12.15" y="10.26"/>
<vertex x="11.72" y="10.31"/>
<vertex x="11.28" y="10.26"/>
<vertex x="10.92" y="10.12"/>
<vertex x="10.63" y="9.9"/>
<vertex x="10.4" y="9.6"/>
<vertex x="10.23" y="9.26"/>
<vertex x="10.12" y="8.87"/>
<vertex x="10.05" y="8.46"/>
<vertex x="10.04" y="8.03"/>
<vertex x="10.06" y="7.61"/>
<vertex x="10.12" y="7.2"/>
<vertex x="10.24" y="6.82"/>
<vertex x="10.41" y="6.48"/>
<vertex x="10.64" y="6.2"/>
<vertex x="10.94" y="5.98"/>
<vertex x="11.3" y="5.84"/>
<vertex x="11.73" y="5.79"/>
<vertex x="12.17" y="5.84"/>
<vertex x="12.53" y="5.98"/>
<vertex x="12.82" y="6.2"/>
<vertex x="13.05" y="6.48"/>
<vertex x="13.22" y="6.82"/>
</polygon>
<polygon width="0.0762" layer="21">
<vertex x="18.31" y="8.57"/>
<vertex x="18.75" y="8.63"/>
<vertex x="19.17" y="8.68"/>
<vertex x="19.57" y="8.73"/>
<vertex x="19.8" y="7.69"/>
<vertex x="19.69" y="7.67"/>
<vertex x="19.58" y="7.65"/>
<vertex x="19.46" y="7.63"/>
<vertex x="19.35" y="7.62"/>
<vertex x="19.23" y="7.6"/>
<vertex x="19.12" y="7.58"/>
<vertex x="19" y="7.56"/>
<vertex x="18.89" y="7.54"/>
<vertex x="18.78" y="7.52"/>
<vertex x="18.67" y="7.49"/>
</polygon>
<polygon width="0.0762" layer="21">
<vertex x="18.67" y="7.49"/>
<vertex x="18.57" y="7.45"/>
<vertex x="18.47" y="7.42"/>
<vertex x="18.37" y="7.37"/>
<vertex x="18.28" y="7.32"/>
<vertex x="18.2" y="7.27"/>
<vertex x="18.13" y="7.2"/>
<vertex x="18.06" y="7.13"/>
<vertex x="18" y="7.06"/>
<vertex x="17.95" y="6.97"/>
<vertex x="17.91" y="6.87"/>
<vertex x="17.88" y="6.77"/>
<vertex x="17.86" y="6.65"/>
<vertex x="17.85" y="6.52"/>
<vertex x="17.86" y="6.39"/>
<vertex x="17.88" y="6.28"/>
<vertex x="17.91" y="6.17"/>
<vertex x="17.95" y="6.08"/>
<vertex x="18" y="6"/>
<vertex x="18.06" y="5.92"/>
<vertex x="18.13" y="5.86"/>
<vertex x="18.21" y="5.8"/>
<vertex x="18.3" y="5.76"/>
<vertex x="18.39" y="5.72"/>
<vertex x="18.49" y="5.68"/>
<vertex x="18.59" y="5.66"/>
<vertex x="18.7" y="5.64"/>
<vertex x="18.81" y="5.63"/>
<vertex x="18.93" y="5.62"/>
<vertex x="19.04" y="5.62"/>
<vertex x="19.31" y="5.64"/>
<vertex x="19.55" y="5.67"/>
<vertex x="19.75" y="5.74"/>
<vertex x="19.93" y="5.82"/>
<vertex x="20.08" y="5.91"/>
<vertex x="20.21" y="6.02"/>
<vertex x="20.31" y="6.14"/>
<vertex x="20.4" y="6.27"/>
<vertex x="20.47" y="6.41"/>
<vertex x="20.52" y="6.54"/>
<vertex x="20.56" y="6.68"/>
<vertex x="20.58" y="6.81"/>
<vertex x="20.6" y="6.94"/>
<vertex x="20.61" y="7.05"/>
<vertex x="20.61" y="7.16"/>
<vertex x="20.61" y="7.25"/>
<vertex x="20.61" y="7.29"/>
<vertex x="20.61" y="7.34"/>
<vertex x="20.61" y="7.39"/>
<vertex x="20.61" y="7.43"/>
<vertex x="20.61" y="7.48"/>
<vertex x="20.61" y="7.52"/>
<vertex x="20.61" y="7.57"/>
<vertex x="20.61" y="7.61"/>
<vertex x="20.61" y="7.66"/>
<vertex x="20.61" y="7.7"/>
<vertex x="20.61" y="7.75"/>
<vertex x="20.61" y="7.79"/>
<vertex x="20.61" y="7.84"/>
<vertex x="20.61" y="7.88"/>
<vertex x="20.61" y="7.93"/>
<vertex x="20.61" y="7.97"/>
<vertex x="20.55" y="7.92"/>
<vertex x="20.48" y="7.88"/>
<vertex x="20.4" y="7.84"/>
<vertex x="20.31" y="7.8"/>
<vertex x="20.22" y="7.77"/>
<vertex x="20.12" y="7.74"/>
<vertex x="20.02" y="7.72"/>
<vertex x="19.91" y="7.7"/>
<vertex x="19.8" y="7.69"/>
<vertex x="19.57" y="8.73"/>
<vertex x="19.92" y="8.82"/>
<vertex x="20.21" y="8.92"/>
<vertex x="20.44" y="9.06"/>
<vertex x="20.58" y="9.25"/>
<vertex x="20.61" y="9.51"/>
<vertex x="20.61" y="9.66"/>
<vertex x="20.59" y="9.79"/>
<vertex x="20.56" y="9.91"/>
<vertex x="20.52" y="10.01"/>
<vertex x="20.46" y="10.1"/>
<vertex x="20.4" y="10.18"/>
<vertex x="20.33" y="10.25"/>
<vertex x="20.24" y="10.3"/>
<vertex x="20.15" y="10.35"/>
<vertex x="20.06" y="10.39"/>
<vertex x="19.95" y="10.42"/>
<vertex x="19.84" y="10.44"/>
<vertex x="19.73" y="10.46"/>
<vertex x="19.61" y="10.47"/>
<vertex x="19.49" y="10.47"/>
<vertex x="19.36" y="10.47"/>
<vertex x="19.22" y="10.47"/>
<vertex x="19.09" y="10.45"/>
<vertex x="18.97" y="10.43"/>
<vertex x="18.85" y="10.41"/>
<vertex x="18.74" y="10.37"/>
<vertex x="18.64" y="10.33"/>
<vertex x="18.55" y="10.28"/>
<vertex x="18.46" y="10.22"/>
<vertex x="18.38" y="10.15"/>
<vertex x="18.31" y="10.07"/>
<vertex x="18.25" y="9.99"/>
<vertex x="18.2" y="9.89"/>
<vertex x="18.15" y="9.78"/>
<vertex x="18.12" y="9.67"/>
<vertex x="18.09" y="9.54"/>
<vertex x="18.07" y="9.4"/>
<vertex x="17.95" y="9.4"/>
<vertex x="17.83" y="9.4"/>
<vertex x="17.71" y="9.4"/>
<vertex x="17.59" y="9.4"/>
<vertex x="17.47" y="9.4"/>
<vertex x="17.35" y="9.4"/>
<vertex x="17.23" y="9.4"/>
<vertex x="17.1" y="9.4"/>
<vertex x="16.98" y="9.4"/>
<vertex x="16.86" y="9.4"/>
<vertex x="16.74" y="9.4"/>
<vertex x="16.62" y="9.4"/>
<vertex x="16.5" y="9.4"/>
<vertex x="16.38" y="9.4"/>
<vertex x="16.26" y="9.4"/>
<vertex x="16.13" y="9.4"/>
<vertex x="16.17" y="9.72"/>
<vertex x="16.24" y="10.02"/>
<vertex x="16.35" y="10.29"/>
<vertex x="16.48" y="10.53"/>
<vertex x="16.63" y="10.75"/>
<vertex x="16.82" y="10.94"/>
<vertex x="17.02" y="11.11"/>
<vertex x="17.24" y="11.26"/>
<vertex x="17.48" y="11.39"/>
<vertex x="17.74" y="11.49"/>
<vertex x="18.01" y="11.58"/>
<vertex x="18.29" y="11.65"/>
<vertex x="18.57" y="11.7"/>
<vertex x="18.86" y="11.74"/>
<vertex x="19.16" y="11.76"/>
<vertex x="19.46" y="11.76"/>
<vertex x="19.73" y="11.76"/>
<vertex x="20" y="11.75"/>
<vertex x="20.27" y="11.72"/>
<vertex x="20.54" y="11.69"/>
<vertex x="20.8" y="11.64"/>
<vertex x="21.06" y="11.57"/>
<vertex x="21.31" y="11.49"/>
<vertex x="21.54" y="11.39"/>
<vertex x="21.76" y="11.27"/>
<vertex x="21.95" y="11.13"/>
<vertex x="22.13" y="10.97"/>
<vertex x="22.28" y="10.78"/>
<vertex x="22.4" y="10.57"/>
<vertex x="22.49" y="10.32"/>
<vertex x="22.54" y="10.05"/>
<vertex x="22.56" y="9.75"/>
<vertex x="22.56" y="9.52"/>
<vertex x="22.56" y="9.29"/>
<vertex x="22.56" y="9.06"/>
<vertex x="22.56" y="8.83"/>
<vertex x="22.56" y="8.6"/>
<vertex x="22.56" y="8.37"/>
<vertex x="22.56" y="8.14"/>
<vertex x="22.56" y="7.91"/>
<vertex x="22.56" y="7.68"/>
<vertex x="22.56" y="7.45"/>
<vertex x="22.56" y="7.22"/>
<vertex x="22.56" y="6.99"/>
<vertex x="22.56" y="6.76"/>
<vertex x="22.56" y="6.53"/>
<vertex x="22.56" y="6.3"/>
<vertex x="22.56" y="6.07"/>
<vertex x="22.56" y="5.95"/>
<vertex x="22.57" y="5.83"/>
<vertex x="22.57" y="5.71"/>
<vertex x="22.57" y="5.6"/>
<vertex x="22.58" y="5.48"/>
<vertex x="22.59" y="5.37"/>
<vertex x="22.6" y="5.26"/>
<vertex x="22.62" y="5.15"/>
<vertex x="22.63" y="5.05"/>
<vertex x="22.65" y="4.96"/>
<vertex x="22.67" y="4.86"/>
<vertex x="22.69" y="4.78"/>
<vertex x="22.72" y="4.7"/>
<vertex x="22.74" y="4.62"/>
<vertex x="22.77" y="4.56"/>
<vertex x="22.8" y="4.5"/>
<vertex x="22.68" y="4.5"/>
<vertex x="22.56" y="4.5"/>
<vertex x="22.44" y="4.5"/>
<vertex x="22.31" y="4.5"/>
<vertex x="22.19" y="4.5"/>
<vertex x="22.07" y="4.5"/>
<vertex x="21.94" y="4.5"/>
<vertex x="21.82" y="4.5"/>
<vertex x="21.7" y="4.5"/>
<vertex x="21.58" y="4.5"/>
<vertex x="21.45" y="4.5"/>
<vertex x="21.33" y="4.5"/>
<vertex x="21.21" y="4.5"/>
<vertex x="21.08" y="4.5"/>
<vertex x="20.96" y="4.5"/>
<vertex x="20.84" y="4.5"/>
<vertex x="20.82" y="4.54"/>
<vertex x="20.81" y="4.58"/>
<vertex x="20.79" y="4.63"/>
<vertex x="20.78" y="4.67"/>
<vertex x="20.76" y="4.71"/>
<vertex x="20.75" y="4.75"/>
<vertex x="20.74" y="4.8"/>
<vertex x="20.73" y="4.84"/>
<vertex x="20.72" y="4.88"/>
<vertex x="20.72" y="4.92"/>
<vertex x="20.72" y="4.97"/>
<vertex x="20.71" y="5.01"/>
<vertex x="20.71" y="5.05"/>
<vertex x="20.71" y="5.1"/>
<vertex x="20.7" y="5.14"/>
<vertex x="20.7" y="5.18"/>
<vertex x="20.58" y="5.07"/>
<vertex x="20.46" y="4.96"/>
<vertex x="20.33" y="4.87"/>
<vertex x="20.19" y="4.78"/>
<vertex x="20.05" y="4.7"/>
<vertex x="19.91" y="4.63"/>
<vertex x="19.76" y="4.56"/>
<vertex x="19.61" y="4.51"/>
<vertex x="19.46" y="4.46"/>
<vertex x="19.3" y="4.42"/>
<vertex x="19.14" y="4.38"/>
<vertex x="18.98" y="4.36"/>
<vertex x="18.82" y="4.33"/>
<vertex x="18.65" y="4.32"/>
<vertex x="18.49" y="4.31"/>
<vertex x="18.32" y="4.31"/>
<vertex x="18.07" y="4.31"/>
<vertex x="17.83" y="4.34"/>
<vertex x="17.6" y="4.38"/>
<vertex x="17.38" y="4.43"/>
<vertex x="17.17" y="4.5"/>
<vertex x="16.97" y="4.59"/>
<vertex x="16.78" y="4.7"/>
<vertex x="16.61" y="4.82"/>
<vertex x="16.46" y="4.96"/>
<vertex x="16.32" y="5.12"/>
<vertex x="16.2" y="5.29"/>
<vertex x="16.1" y="5.48"/>
<vertex x="16.02" y="5.69"/>
<vertex x="15.97" y="5.92"/>
<vertex x="15.93" y="6.16"/>
<vertex x="15.92" y="6.42"/>
<vertex x="15.97" y="6.97"/>
<vertex x="16.13" y="7.41"/>
<vertex x="16.37" y="7.77"/>
<vertex x="16.67" y="8.04"/>
<vertex x="17.03" y="8.24"/>
<vertex x="17.44" y="8.39"/>
<vertex x="17.87" y="8.5"/>
<vertex x="18.31" y="8.57"/>
</polygon>
<polygon width="0.0762" layer="21">
<vertex x="23.66" y="11.26"/>
<vertex x="23.89" y="11.3"/>
<vertex x="24.12" y="11.34"/>
<vertex x="24.35" y="11.38"/>
<vertex x="24.58" y="11.42"/>
<vertex x="24.81" y="11.46"/>
<vertex x="25.04" y="11.5"/>
<vertex x="25.27" y="11.54"/>
<vertex x="25.5" y="11.59"/>
<vertex x="25.5" y="11.42"/>
<vertex x="25.5" y="11.26"/>
<vertex x="25.5" y="11.09"/>
<vertex x="25.5" y="10.93"/>
<vertex x="25.5" y="10.76"/>
<vertex x="25.5" y="10.6"/>
<vertex x="25.5" y="10.44"/>
<vertex x="25.5" y="10.27"/>
<vertex x="25.51" y="10.27"/>
<vertex x="25.52" y="10.27"/>
<vertex x="25.68" y="10.59"/>
<vertex x="25.89" y="10.88"/>
<vertex x="26.14" y="11.14"/>
<vertex x="26.42" y="11.36"/>
<vertex x="26.73" y="11.53"/>
<vertex x="27.06" y="11.67"/>
<vertex x="27.41" y="11.75"/>
<vertex x="27.77" y="11.78"/>
<vertex x="27.83" y="11.77"/>
<vertex x="27.88" y="11.77"/>
<vertex x="27.94" y="11.77"/>
<vertex x="27.99" y="11.76"/>
<vertex x="28.04" y="11.75"/>
<vertex x="28.09" y="11.74"/>
<vertex x="28.15" y="11.72"/>
<vertex x="28.2" y="11.71"/>
<vertex x="28.2" y="11.48"/>
<vertex x="28.2" y="11.26"/>
<vertex x="28.2" y="11.03"/>
<vertex x="28.2" y="10.81"/>
<vertex x="28.2" y="10.58"/>
<vertex x="28.2" y="10.35"/>
<vertex x="28.2" y="10.13"/>
<vertex x="28.2" y="9.9"/>
<vertex x="28.12" y="9.92"/>
<vertex x="28.04" y="9.93"/>
<vertex x="27.96" y="9.95"/>
<vertex x="27.87" y="9.96"/>
<vertex x="27.77" y="9.96"/>
<vertex x="27.68" y="9.97"/>
<vertex x="27.59" y="9.97"/>
<vertex x="27.5" y="9.97"/>
<vertex x="27" y="9.92"/>
<vertex x="26.59" y="9.79"/>
<vertex x="26.26" y="9.58"/>
<vertex x="26" y="9.31"/>
<vertex x="25.81" y="8.97"/>
<vertex x="25.68" y="8.59"/>
<vertex x="25.61" y="8.16"/>
<vertex x="25.58" y="7.7"/>
<vertex x="25.58" y="7.3"/>
<vertex x="25.58" y="6.9"/>
<vertex x="25.58" y="6.51"/>
<vertex x="25.58" y="6.11"/>
<vertex x="25.58" y="5.71"/>
<vertex x="25.58" y="5.31"/>
<vertex x="25.58" y="4.91"/>
<vertex x="25.58" y="4.51"/>
<vertex x="25.34" y="4.51"/>
<vertex x="25.1" y="4.51"/>
<vertex x="24.85" y="4.51"/>
<vertex x="24.61" y="4.51"/>
<vertex x="24.37" y="4.51"/>
<vertex x="24.13" y="4.51"/>
<vertex x="23.88" y="4.51"/>
<vertex x="23.64" y="4.51"/>
<vertex x="23.64" y="5.36"/>
<vertex x="23.64" y="6.2"/>
<vertex x="23.64" y="7.04"/>
<vertex x="23.64" y="7.88"/>
<vertex x="23.64" y="8.73"/>
<vertex x="23.64" y="9.57"/>
<vertex x="23.64" y="10.41"/>
</polygon>
<polygon width="0.0762" layer="21">
<vertex x="28.96" y="13.22"/>
<vertex x="30.9" y="14.28"/>
<vertex x="30.9" y="9.04"/>
<vertex x="33.35" y="11.59"/>
<vertex x="35.65" y="11.59"/>
<vertex x="32.98" y="8.99"/>
<vertex x="35.95" y="4.52"/>
<vertex x="33.6" y="4.52"/>
<vertex x="31.66" y="7.68"/>
<vertex x="30.9" y="6.95"/>
<vertex x="30.9" y="4.52"/>
<vertex x="28.96" y="4.52"/>
</polygon>
<polygon width="0.0762" layer="21">
<vertex x="37.13" y="10.29"/>
<vertex x="36.89" y="10.29"/>
<vertex x="36.65" y="10.29"/>
<vertex x="36.41" y="10.29"/>
<vertex x="36.17" y="10.29"/>
<vertex x="35.93" y="10.29"/>
<vertex x="35.69" y="10.29"/>
<vertex x="35.45" y="10.29"/>
<vertex x="35.21" y="10.29"/>
<vertex x="35.38" y="10.45"/>
<vertex x="35.55" y="10.61"/>
<vertex x="35.71" y="10.78"/>
<vertex x="35.88" y="10.94"/>
<vertex x="36.04" y="11.1"/>
<vertex x="36.21" y="11.26"/>
<vertex x="36.37" y="11.42"/>
<vertex x="36.54" y="11.59"/>
<vertex x="36.61" y="11.59"/>
<vertex x="36.69" y="11.59"/>
<vertex x="36.76" y="11.59"/>
<vertex x="36.83" y="11.59"/>
<vertex x="36.91" y="11.59"/>
<vertex x="36.98" y="11.59"/>
<vertex x="37.06" y="11.59"/>
<vertex x="37.13" y="11.59"/>
<vertex x="37.13" y="11.65"/>
<vertex x="37.13" y="11.72"/>
<vertex x="37.13" y="11.79"/>
<vertex x="37.13" y="11.86"/>
<vertex x="37.13" y="11.93"/>
<vertex x="37.13" y="11.99"/>
<vertex x="37.13" y="12.06"/>
<vertex x="37.13" y="12.13"/>
<vertex x="37.17" y="12.59"/>
<vertex x="37.28" y="13"/>
<vertex x="37.46" y="13.36"/>
<vertex x="37.72" y="13.68"/>
<vertex x="38.05" y="13.93"/>
<vertex x="38.46" y="14.12"/>
<vertex x="38.94" y="14.24"/>
<vertex x="39.49" y="14.28"/>
<vertex x="39.62" y="14.28"/>
<vertex x="39.75" y="14.27"/>
<vertex x="39.88" y="14.27"/>
<vertex x="40.01" y="14.26"/>
<vertex x="40.14" y="14.25"/>
<vertex x="40.27" y="14.24"/>
<vertex x="40.4" y="14.24"/>
<vertex x="40.52" y="14.23"/>
<vertex x="40.52" y="14.05"/>
<vertex x="40.52" y="13.87"/>
<vertex x="40.52" y="13.69"/>
<vertex x="40.52" y="13.51"/>
<vertex x="40.52" y="13.33"/>
<vertex x="40.52" y="13.15"/>
<vertex x="40.52" y="12.96"/>
<vertex x="40.52" y="12.78"/>
<vertex x="40.43" y="12.79"/>
<vertex x="40.34" y="12.8"/>
<vertex x="40.25" y="12.81"/>
<vertex x="40.16" y="12.81"/>
<vertex x="40.07" y="12.81"/>
<vertex x="39.99" y="12.81"/>
<vertex x="39.9" y="12.82"/>
<vertex x="39.81" y="12.82"/>
<vertex x="39.62" y="12.81"/>
<vertex x="39.47" y="12.77"/>
<vertex x="39.34" y="12.72"/>
<vertex x="39.24" y="12.63"/>
<vertex x="39.16" y="12.52"/>
<vertex x="39.11" y="12.38"/>
<vertex x="39.08" y="12.21"/>
<vertex x="39.07" y="12.01"/>
<vertex x="39.07" y="11.96"/>
<vertex x="39.07" y="11.9"/>
<vertex x="39.07" y="11.85"/>
<vertex x="39.07" y="11.8"/>
<vertex x="39.07" y="11.75"/>
<vertex x="39.07" y="11.69"/>
<vertex x="39.07" y="11.64"/>
<vertex x="39.07" y="11.59"/>
<vertex x="39.24" y="11.59"/>
<vertex x="39.4" y="11.59"/>
<vertex x="39.57" y="11.59"/>
<vertex x="39.74" y="11.59"/>
<vertex x="39.91" y="11.59"/>
<vertex x="40.07" y="11.59"/>
<vertex x="40.24" y="11.59"/>
<vertex x="40.41" y="11.59"/>
<vertex x="40.41" y="11.42"/>
<vertex x="40.41" y="11.26"/>
<vertex x="40.41" y="11.1"/>
<vertex x="40.41" y="10.94"/>
<vertex x="40.41" y="10.77"/>
<vertex x="40.41" y="10.61"/>
<vertex x="40.41" y="10.45"/>
<vertex x="40.41" y="10.29"/>
<vertex x="40.24" y="10.29"/>
<vertex x="40.07" y="10.29"/>
<vertex x="39.91" y="10.29"/>
<vertex x="39.74" y="10.29"/>
<vertex x="39.57" y="10.29"/>
<vertex x="39.4" y="10.29"/>
<vertex x="39.24" y="10.29"/>
<vertex x="39.07" y="10.29"/>
<vertex x="39.07" y="9.57"/>
<vertex x="39.07" y="8.84"/>
<vertex x="39.07" y="8.12"/>
<vertex x="39.07" y="7.4"/>
<vertex x="39.07" y="6.68"/>
<vertex x="39.07" y="5.96"/>
<vertex x="39.07" y="5.24"/>
<vertex x="39.07" y="4.52"/>
<vertex x="38.83" y="4.52"/>
<vertex x="38.58" y="4.52"/>
<vertex x="38.34" y="4.52"/>
<vertex x="38.1" y="4.52"/>
<vertex x="37.86" y="4.52"/>
<vertex x="37.61" y="4.52"/>
<vertex x="37.37" y="4.52"/>
<vertex x="37.13" y="4.52"/>
<vertex x="37.13" y="5.24"/>
<vertex x="37.13" y="5.96"/>
<vertex x="37.13" y="6.68"/>
<vertex x="37.13" y="7.4"/>
<vertex x="37.13" y="8.12"/>
<vertex x="37.13" y="8.84"/>
<vertex x="37.13" y="9.57"/>
</polygon>
<polygon width="0.0762" layer="21">
<vertex x="47.59" y="4.52"/>
<vertex x="47.36" y="4.52"/>
<vertex x="47.13" y="4.52"/>
<vertex x="46.89" y="4.52"/>
<vertex x="46.66" y="4.52"/>
<vertex x="46.43" y="4.52"/>
<vertex x="46.2" y="4.52"/>
<vertex x="45.97" y="4.52"/>
<vertex x="45.74" y="4.52"/>
<vertex x="45.74" y="4.64"/>
<vertex x="45.74" y="4.76"/>
<vertex x="45.74" y="4.89"/>
<vertex x="45.74" y="5.01"/>
<vertex x="45.74" y="5.13"/>
<vertex x="45.74" y="5.25"/>
<vertex x="45.74" y="5.38"/>
<vertex x="45.74" y="5.5"/>
<vertex x="45.73" y="5.5"/>
<vertex x="45.72" y="5.5"/>
<vertex x="45.52" y="5.22"/>
<vertex x="45.29" y="4.98"/>
<vertex x="45.04" y="4.77"/>
<vertex x="44.76" y="4.61"/>
<vertex x="44.47" y="4.48"/>
<vertex x="44.17" y="4.39"/>
<vertex x="43.87" y="4.34"/>
<vertex x="43.56" y="4.32"/>
<vertex x="42.85" y="4.38"/>
<vertex x="42.28" y="4.53"/>
<vertex x="41.83" y="4.78"/>
<vertex x="41.49" y="5.12"/>
<vertex x="41.25" y="5.55"/>
<vertex x="41.09" y="6.04"/>
<vertex x="41" y="6.61"/>
<vertex x="40.97" y="7.24"/>
<vertex x="40.97" y="7.78"/>
<vertex x="40.97" y="8.32"/>
<vertex x="40.97" y="8.87"/>
<vertex x="40.97" y="9.41"/>
<vertex x="40.97" y="9.95"/>
<vertex x="40.97" y="10.5"/>
<vertex x="40.97" y="11.04"/>
<vertex x="40.97" y="11.59"/>
<vertex x="41.22" y="11.59"/>
<vertex x="41.46" y="11.59"/>
<vertex x="41.7" y="11.59"/>
<vertex x="41.94" y="11.59"/>
<vertex x="42.19" y="11.59"/>
<vertex x="42.43" y="11.59"/>
<vertex x="42.67" y="11.59"/>
<vertex x="42.92" y="11.59"/>
<vertex x="42.92" y="11.09"/>
<vertex x="42.92" y="10.59"/>
<vertex x="42.92" y="10.09"/>
<vertex x="42.92" y="9.59"/>
<vertex x="42.92" y="9.09"/>
<vertex x="42.92" y="8.59"/>
<vertex x="42.92" y="8.09"/>
<vertex x="42.92" y="7.59"/>
<vertex x="42.93" y="7.18"/>
<vertex x="42.98" y="6.83"/>
<vertex x="43.07" y="6.53"/>
<vertex x="43.2" y="6.29"/>
<vertex x="43.37" y="6.1"/>
<vertex x="43.58" y="5.96"/>
<vertex x="43.84" y="5.88"/>
<vertex x="44.16" y="5.86"/>
<vertex x="44.53" y="5.88"/>
<vertex x="44.84" y="5.97"/>
<vertex x="45.1" y="6.12"/>
<vertex x="45.31" y="6.33"/>
<vertex x="45.47" y="6.61"/>
<vertex x="45.58" y="6.96"/>
<vertex x="45.64" y="7.38"/>
<vertex x="45.67" y="7.88"/>
<vertex x="45.67" y="8.34"/>
<vertex x="45.67" y="8.81"/>
<vertex x="45.67" y="9.27"/>
<vertex x="45.67" y="9.73"/>
<vertex x="45.67" y="10.2"/>
<vertex x="45.67" y="10.66"/>
<vertex x="45.67" y="11.12"/>
<vertex x="45.67" y="11.58"/>
<vertex x="45.91" y="11.58"/>
<vertex x="46.15" y="11.58"/>
<vertex x="46.39" y="11.58"/>
<vertex x="46.64" y="11.58"/>
<vertex x="46.88" y="11.58"/>
<vertex x="47.12" y="11.58"/>
<vertex x="47.36" y="11.58"/>
<vertex x="47.61" y="11.58"/>
<vertex x="47.61" y="10.7"/>
<vertex x="47.61" y="9.82"/>
<vertex x="47.61" y="8.93"/>
<vertex x="47.61" y="8.05"/>
<vertex x="47.61" y="7.17"/>
<vertex x="47.61" y="6.28"/>
<vertex x="47.61" y="5.4"/>
</polygon>
<polygon width="0.0762" layer="21">
<vertex x="48.66" y="11.59"/>
<vertex x="48.89" y="11.59"/>
<vertex x="49.12" y="11.59"/>
<vertex x="49.35" y="11.59"/>
<vertex x="49.58" y="11.59"/>
<vertex x="49.81" y="11.59"/>
<vertex x="50.04" y="11.59"/>
<vertex x="50.27" y="11.59"/>
<vertex x="50.5" y="11.59"/>
<vertex x="50.5" y="11.46"/>
<vertex x="50.5" y="11.34"/>
<vertex x="50.5" y="11.22"/>
<vertex x="50.5" y="11.1"/>
<vertex x="50.5" y="10.97"/>
<vertex x="50.5" y="10.85"/>
<vertex x="50.5" y="10.73"/>
<vertex x="50.5" y="10.6"/>
<vertex x="50.51" y="10.6"/>
<vertex x="50.52" y="10.6"/>
<vertex x="50.53" y="10.6"/>
<vertex x="50.73" y="10.89"/>
<vertex x="50.96" y="11.13"/>
<vertex x="51.21" y="11.33"/>
<vertex x="51.48" y="11.49"/>
<vertex x="51.77" y="11.62"/>
<vertex x="52.07" y="11.71"/>
<vertex x="52.38" y="11.76"/>
<vertex x="52.69" y="11.78"/>
<vertex x="53.39" y="11.73"/>
<vertex x="53.96" y="11.57"/>
<vertex x="54.41" y="11.32"/>
<vertex x="54.75" y="10.98"/>
<vertex x="55" y="10.56"/>
<vertex x="55.16" y="10.06"/>
<vertex x="55.25" y="9.5"/>
<vertex x="55.27" y="8.87"/>
<vertex x="55.27" y="8.32"/>
<vertex x="55.27" y="7.78"/>
<vertex x="55.27" y="7.24"/>
<vertex x="55.27" y="6.69"/>
<vertex x="55.27" y="6.15"/>
<vertex x="55.27" y="5.61"/>
<vertex x="55.27" y="5.06"/>
<vertex x="55.27" y="4.52"/>
<vertex x="55.03" y="4.52"/>
<vertex x="54.79" y="4.52"/>
<vertex x="54.54" y="4.52"/>
<vertex x="54.3" y="4.52"/>
<vertex x="54.06" y="4.52"/>
<vertex x="53.82" y="4.52"/>
<vertex x="53.57" y="4.52"/>
<vertex x="53.33" y="4.52"/>
<vertex x="53.33" y="5.02"/>
<vertex x="53.33" y="5.52"/>
<vertex x="53.33" y="6.02"/>
<vertex x="53.33" y="6.52"/>
<vertex x="53.33" y="7.01"/>
<vertex x="53.33" y="7.51"/>
<vertex x="53.33" y="8.01"/>
<vertex x="53.33" y="8.51"/>
<vertex x="53.31" y="8.92"/>
<vertex x="53.26" y="9.27"/>
<vertex x="53.18" y="9.57"/>
<vertex x="53.05" y="9.82"/>
<vertex x="52.88" y="10.01"/>
<vertex x="52.67" y="10.14"/>
<vertex x="52.4" y="10.22"/>
<vertex x="52.08" y="10.25"/>
<vertex x="51.72" y="10.22"/>
<vertex x="51.41" y="10.13"/>
<vertex x="51.15" y="9.99"/>
<vertex x="50.94" y="9.77"/>
<vertex x="50.78" y="9.5"/>
<vertex x="50.67" y="9.15"/>
<vertex x="50.6" y="8.72"/>
<vertex x="50.58" y="8.22"/>
<vertex x="50.58" y="7.76"/>
<vertex x="50.58" y="7.3"/>
<vertex x="50.58" y="6.83"/>
<vertex x="50.58" y="6.37"/>
<vertex x="50.58" y="5.91"/>
<vertex x="50.58" y="5.45"/>
<vertex x="50.58" y="4.98"/>
<vertex x="50.58" y="4.52"/>
<vertex x="50.34" y="4.52"/>
<vertex x="50.1" y="4.52"/>
<vertex x="49.85" y="4.52"/>
<vertex x="49.61" y="4.52"/>
<vertex x="49.37" y="4.52"/>
<vertex x="49.13" y="4.52"/>
<vertex x="48.88" y="4.52"/>
<vertex x="48.64" y="4.52"/>
<vertex x="48.64" y="5.4"/>
<vertex x="48.64" y="6.29"/>
<vertex x="48.64" y="7.17"/>
<vertex x="48.64" y="8.05"/>
<vertex x="48.64" y="8.94"/>
<vertex x="48.64" y="9.82"/>
<vertex x="48.64" y="10.7"/>
</polygon>
<polygon width="0.0762" layer="21">
<vertex x="39.88" y="23.72"/>
<vertex x="39.89" y="23.69"/>
<vertex x="39.9" y="23.6"/>
<vertex x="39.91" y="23.47"/>
<vertex x="39.9" y="23.33"/>
<vertex x="39.86" y="23.17"/>
<vertex x="39.79" y="23.03"/>
<vertex x="39.66" y="22.92"/>
<vertex x="39.48" y="22.85"/>
<vertex x="39.32" y="22.85"/>
<vertex x="39.14" y="22.88"/>
<vertex x="38.96" y="22.95"/>
<vertex x="38.77" y="23.04"/>
<vertex x="38.58" y="23.16"/>
<vertex x="38.4" y="23.29"/>
<vertex x="38.25" y="23.43"/>
<vertex x="38.11" y="23.58"/>
<vertex x="37.98" y="23.76"/>
<vertex x="37.89" y="23.93"/>
<vertex x="37.84" y="24.09"/>
<vertex x="37.82" y="24.24"/>
<vertex x="37.84" y="24.39"/>
<vertex x="37.89" y="24.53"/>
<vertex x="37.96" y="24.66"/>
<vertex x="38.07" y="24.79"/>
<vertex x="38.26" y="24.96"/>
<vertex x="38.46" y="25.06"/>
<vertex x="38.68" y="25.12"/>
<vertex x="38.88" y="25.15"/>
<vertex x="39.06" y="25.15"/>
<vertex x="39.21" y="25.13"/>
<vertex x="39.3" y="25.11"/>
<vertex x="39.34" y="25.11"/>
<vertex x="39.27" y="25.16"/>
<vertex x="39.08" y="25.3"/>
<vertex x="38.79" y="25.46"/>
<vertex x="38.41" y="25.62"/>
<vertex x="37.96" y="25.73"/>
<vertex x="37.45" y="25.75"/>
<vertex x="36.91" y="25.64"/>
<vertex x="36.34" y="25.34"/>
<vertex x="35.91" y="24.98"/>
<vertex x="35.63" y="24.58"/>
<vertex x="35.5" y="24.17"/>
<vertex x="35.49" y="23.74"/>
<vertex x="35.61" y="23.31"/>
<vertex x="35.85" y="22.87"/>
<vertex x="36.18" y="22.44"/>
<vertex x="36.6" y="22.01"/>
<vertex x="36.92" y="21.63"/>
<vertex x="37.08" y="21.26"/>
<vertex x="37.1" y="20.91"/>
<vertex x="36.99" y="20.59"/>
<vertex x="36.77" y="20.33"/>
<vertex x="36.47" y="20.14"/>
<vertex x="36.11" y="20.04"/>
<vertex x="35.7" y="20.04"/>
<vertex x="35.44" y="20.1"/>
<vertex x="35.22" y="20.2"/>
<vertex x="35.04" y="20.33"/>
<vertex x="34.9" y="20.48"/>
<vertex x="34.81" y="20.64"/>
<vertex x="34.76" y="20.81"/>
<vertex x="34.76" y="20.98"/>
<vertex x="34.81" y="21.13"/>
<vertex x="34.89" y="21.24"/>
<vertex x="34.99" y="21.35"/>
<vertex x="35.1" y="21.44"/>
<vertex x="35.22" y="21.51"/>
<vertex x="35.34" y="21.57"/>
<vertex x="35.43" y="21.61"/>
<vertex x="35.49" y="21.64"/>
<vertex x="35.52" y="21.65"/>
<vertex x="35.49" y="21.66"/>
<vertex x="35.41" y="21.69"/>
<vertex x="35.28" y="21.72"/>
<vertex x="35.11" y="21.74"/>
<vertex x="34.9" y="21.76"/>
<vertex x="34.67" y="21.75"/>
<vertex x="34.42" y="21.71"/>
<vertex x="34.14" y="21.63"/>
<vertex x="33.9" y="21.52"/>
<vertex x="33.67" y="21.38"/>
<vertex x="33.47" y="21.19"/>
<vertex x="33.29" y="20.96"/>
<vertex x="33.15" y="20.68"/>
<vertex x="33.04" y="20.33"/>
<vertex x="32.98" y="19.92"/>
<vertex x="32.97" y="19.44"/>
<vertex x="32.97" y="18.64"/>
<vertex x="32.97" y="17.84"/>
<vertex x="32.97" y="17.04"/>
<vertex x="32.97" y="16.24"/>
<vertex x="32.97" y="15.44"/>
<vertex x="32.97" y="14.64"/>
<vertex x="32.97" y="13.84"/>
<vertex x="32.97" y="13.04"/>
<vertex x="33" y="13.08"/>
<vertex x="33.09" y="13.18"/>
<vertex x="33.23" y="13.35"/>
<vertex x="33.42" y="13.57"/>
<vertex x="33.64" y="13.83"/>
<vertex x="33.89" y="14.12"/>
<vertex x="34.17" y="14.43"/>
<vertex x="34.47" y="14.75"/>
<vertex x="34.79" y="15.1"/>
<vertex x="35.08" y="15.42"/>
<vertex x="35.34" y="15.7"/>
<vertex x="35.59" y="15.93"/>
<vertex x="35.84" y="16.11"/>
<vertex x="36.11" y="16.24"/>
<vertex x="36.4" y="16.31"/>
<vertex x="36.73" y="16.31"/>
<vertex x="37.37" y="16.31"/>
<vertex x="37.96" y="16.39"/>
<vertex x="38.51" y="16.54"/>
<vertex x="39.02" y="16.76"/>
<vertex x="39.48" y="17.05"/>
<vertex x="39.91" y="17.39"/>
<vertex x="40.29" y="17.79"/>
<vertex x="40.64" y="18.24"/>
<vertex x="40.71" y="18.36"/>
<vertex x="41.13" y="19.16"/>
<vertex x="41.38" y="20.07"/>
<vertex x="41.42" y="20.95"/>
<vertex x="41.3" y="21.76"/>
<vertex x="41.05" y="22.47"/>
<vertex x="40.7" y="23.06"/>
<vertex x="40.3" y="23.49"/>
<vertex x="39.88" y="23.73"/>
</polygon>
</package>
<package name="SFE_LOGO_NAME_FLAME_.6">
<polygon width="0.0762" layer="21">
<vertex x="3.1" y="8.42"/>
<vertex x="3.14" y="8.07"/>
<vertex x="3.25" y="7.77"/>
<vertex x="3.43" y="7.53"/>
<vertex x="3.66" y="7.33"/>
<vertex x="3.93" y="7.18"/>
<vertex x="4.23" y="7.07"/>
<vertex x="4.55" y="7.01"/>
<vertex x="4.89" y="6.99"/>
<vertex x="5.14" y="7"/>
<vertex x="5.4" y="7.04"/>
<vertex x="5.66" y="7.11"/>
<vertex x="5.9" y="7.22"/>
<vertex x="6.1" y="7.37"/>
<vertex x="6.27" y="7.56"/>
<vertex x="6.38" y="7.79"/>
<vertex x="6.41" y="8.07"/>
<vertex x="6.37" y="8.32"/>
<vertex x="6.23" y="8.53"/>
<vertex x="6.02" y="8.71"/>
<vertex x="5.72" y="8.86"/>
<vertex x="5.34" y="9"/>
<vertex x="4.88" y="9.13"/>
<vertex x="4.36" y="9.26"/>
<vertex x="3.77" y="9.38"/>
<vertex x="3.27" y="9.51"/>
<vertex x="2.78" y="9.66"/>
<vertex x="2.32" y="9.84"/>
<vertex x="1.92" y="10.07"/>
<vertex x="1.57" y="10.35"/>
<vertex x="1.31" y="10.7"/>
<vertex x="1.14" y="11.13"/>
<vertex x="1.08" y="11.65"/>
<vertex x="1.17" y="12.39"/>
<vertex x="1.4" y="12.99"/>
<vertex x="1.77" y="13.46"/>
<vertex x="2.24" y="13.82"/>
<vertex x="2.8" y="14.08"/>
<vertex x="3.43" y="14.25"/>
<vertex x="4.09" y="14.34"/>
<vertex x="4.77" y="14.37"/>
<vertex x="5.45" y="14.34"/>
<vertex x="6.11" y="14.24"/>
<vertex x="6.72" y="14.07"/>
<vertex x="7.27" y="13.8"/>
<vertex x="7.74" y="13.44"/>
<vertex x="8.11" y="12.97"/>
<vertex x="8.38" y="12.38"/>
<vertex x="8.52" y="11.67"/>
<vertex x="8.24" y="11.67"/>
<vertex x="7.96" y="11.67"/>
<vertex x="7.68" y="11.67"/>
<vertex x="7.41" y="11.67"/>
<vertex x="7.13" y="11.67"/>
<vertex x="6.85" y="11.67"/>
<vertex x="6.58" y="11.67"/>
<vertex x="6.3" y="11.67"/>
<vertex x="6.25" y="11.97"/>
<vertex x="6.14" y="12.23"/>
<vertex x="5.99" y="12.43"/>
<vertex x="5.79" y="12.58"/>
<vertex x="5.56" y="12.69"/>
<vertex x="5.3" y="12.76"/>
<vertex x="5.01" y="12.8"/>
<vertex x="4.71" y="12.82"/>
<vertex x="4.5" y="12.81"/>
<vertex x="4.28" y="12.79"/>
<vertex x="4.07" y="12.75"/>
<vertex x="3.86" y="12.69"/>
<vertex x="3.68" y="12.59"/>
<vertex x="3.54" y="12.45"/>
<vertex x="3.44" y="12.26"/>
<vertex x="3.41" y="12.03"/>
<vertex x="3.47" y="11.74"/>
<vertex x="3.64" y="11.52"/>
<vertex x="3.9" y="11.34"/>
<vertex x="4.24" y="11.2"/>
<vertex x="4.64" y="11.08"/>
<vertex x="5.09" y="10.97"/>
<vertex x="5.56" y="10.87"/>
<vertex x="6.05" y="10.76"/>
<vertex x="6.56" y="10.64"/>
<vertex x="7.05" y="10.48"/>
<vertex x="7.5" y="10.29"/>
<vertex x="7.91" y="10.05"/>
<vertex x="8.25" y="9.75"/>
<vertex x="8.52" y="9.38"/>
<vertex x="8.68" y="8.93"/>
<vertex x="8.74" y="8.38"/>
<vertex x="8.66" y="7.62"/>
<vertex x="8.41" y="6.98"/>
<vertex x="8.02" y="6.47"/>
<vertex x="7.53" y="6.07"/>
<vertex x="6.94" y="5.78"/>
<vertex x="6.29" y="5.58"/>
<vertex x="5.59" y="5.47"/>
<vertex x="4.87" y="5.43"/>
<vertex x="4.14" y="5.47"/>
<vertex x="3.43" y="5.58"/>
<vertex x="2.77" y="5.78"/>
<vertex x="2.17" y="6.08"/>
<vertex x="1.66" y="6.48"/>
<vertex x="1.27" y="7"/>
<vertex x="1" y="7.64"/>
<vertex x="0.88" y="8.42"/>
<vertex x="1.16" y="8.42"/>
<vertex x="1.44" y="8.42"/>
<vertex x="1.71" y="8.42"/>
<vertex x="1.99" y="8.42"/>
<vertex x="2.27" y="8.42"/>
<vertex x="2.55" y="8.42"/>
<vertex x="2.82" y="8.42"/>
</polygon>
<polygon width="0.0762" layer="21">
<vertex x="15.74" y="8.42"/>
<vertex x="15.88" y="8.88"/>
<vertex x="15.95" y="9.37"/>
<vertex x="15.98" y="9.88"/>
<vertex x="18.31" y="9.81"/>
<vertex x="18.25" y="8.97"/>
<vertex x="18.08" y="8.17"/>
<vertex x="17.79" y="7.43"/>
</polygon>
<polygon width="0.0762" layer="21">
<vertex x="17.79" y="7.43"/>
<vertex x="17.38" y="6.77"/>
<vertex x="16.86" y="6.22"/>
<vertex x="16.22" y="5.8"/>
<vertex x="15.46" y="5.53"/>
<vertex x="14.58" y="5.43"/>
<vertex x="14.2" y="5.45"/>
<vertex x="13.83" y="5.51"/>
<vertex x="13.47" y="5.62"/>
<vertex x="13.14" y="5.76"/>
<vertex x="12.82" y="5.94"/>
<vertex x="12.53" y="6.16"/>
<vertex x="12.27" y="6.42"/>
<vertex x="12.04" y="6.71"/>
<vertex x="12.03" y="6.71"/>
<vertex x="12.03" y="5.95"/>
<vertex x="12.03" y="5.18"/>
<vertex x="12.03" y="4.42"/>
<vertex x="12.03" y="3.66"/>
<vertex x="12.03" y="2.89"/>
<vertex x="12.03" y="2.13"/>
<vertex x="12.03" y="1.37"/>
<vertex x="12.03" y="0.6"/>
<vertex x="11.73" y="0.86"/>
<vertex x="11.44" y="1.12"/>
<vertex x="11.15" y="1.38"/>
<vertex x="10.86" y="1.64"/>
<vertex x="10.57" y="1.9"/>
<vertex x="10.28" y="2.16"/>
<vertex x="9.99" y="2.42"/>
<vertex x="9.7" y="2.68"/>
<vertex x="9.7" y="4.06"/>
<vertex x="9.7" y="5.45"/>
<vertex x="9.7" y="6.83"/>
<vertex x="9.7" y="8.21"/>
<vertex x="9.7" y="9.6"/>
<vertex x="9.7" y="10.98"/>
<vertex x="9.7" y="12.37"/>
<vertex x="9.7" y="13.75"/>
<vertex x="9.97" y="13.8"/>
<vertex x="10.25" y="13.85"/>
<vertex x="10.53" y="13.9"/>
<vertex x="10.8" y="13.95"/>
<vertex x="11.08" y="14"/>
<vertex x="11.36" y="14.05"/>
<vertex x="11.64" y="14.1"/>
<vertex x="11.91" y="14.15"/>
<vertex x="11.91" y="14.01"/>
<vertex x="11.91" y="13.87"/>
<vertex x="11.91" y="13.74"/>
<vertex x="11.91" y="13.6"/>
<vertex x="11.91" y="13.47"/>
<vertex x="11.91" y="13.33"/>
<vertex x="11.91" y="13.2"/>
<vertex x="11.91" y="13.06"/>
<vertex x="11.92" y="13.06"/>
<vertex x="11.93" y="13.06"/>
<vertex x="12.16" y="13.38"/>
<vertex x="12.42" y="13.66"/>
<vertex x="12.7" y="13.88"/>
<vertex x="13.01" y="14.06"/>
<vertex x="13.34" y="14.2"/>
<vertex x="13.7" y="14.3"/>
<vertex x="14.07" y="14.36"/>
<vertex x="14.45" y="14.37"/>
<vertex x="15.38" y="14.28"/>
<vertex x="16.18" y="14"/>
<vertex x="16.84" y="13.57"/>
<vertex x="17.38" y="13"/>
<vertex x="17.79" y="12.32"/>
<vertex x="18.08" y="11.54"/>
<vertex x="18.25" y="10.7"/>
<vertex x="18.31" y="9.81"/>
<vertex x="15.98" y="9.88"/>
<vertex x="15.95" y="10.39"/>
<vertex x="15.87" y="10.88"/>
<vertex x="15.73" y="11.34"/>
<vertex x="15.52" y="11.76"/>
<vertex x="15.24" y="12.11"/>
<vertex x="14.89" y="12.38"/>
<vertex x="14.46" y="12.56"/>
<vertex x="13.94" y="12.62"/>
<vertex x="13.42" y="12.56"/>
<vertex x="12.98" y="12.38"/>
<vertex x="12.63" y="12.11"/>
<vertex x="12.36" y="11.76"/>
<vertex x="12.16" y="11.35"/>
<vertex x="12.02" y="10.89"/>
<vertex x="11.95" y="10.39"/>
<vertex x="11.92" y="9.88"/>
<vertex x="11.95" y="9.37"/>
<vertex x="12.03" y="8.88"/>
<vertex x="12.17" y="8.42"/>
<vertex x="12.38" y="8.02"/>
<vertex x="12.65" y="7.68"/>
<vertex x="13" y="7.41"/>
<vertex x="13.44" y="7.25"/>
<vertex x="13.96" y="7.19"/>
<vertex x="14.49" y="7.25"/>
<vertex x="14.92" y="7.41"/>
<vertex x="15.27" y="7.68"/>
<vertex x="15.54" y="8.02"/>
<vertex x="15.74" y="8.42"/>
</polygon>
<polygon width="0.0762" layer="21">
<vertex x="21.85" y="10.53"/>
<vertex x="22.38" y="10.59"/>
<vertex x="22.89" y="10.65"/>
<vertex x="23.37" y="10.72"/>
<vertex x="23.65" y="9.46"/>
<vertex x="23.51" y="9.44"/>
<vertex x="23.37" y="9.42"/>
<vertex x="23.24" y="9.4"/>
<vertex x="23.1" y="9.38"/>
<vertex x="22.96" y="9.36"/>
<vertex x="22.82" y="9.34"/>
<vertex x="22.68" y="9.31"/>
<vertex x="22.55" y="9.29"/>
<vertex x="22.42" y="9.26"/>
<vertex x="22.29" y="9.22"/>
</polygon>
<polygon width="0.0762" layer="21">
<vertex x="22.29" y="9.22"/>
<vertex x="22.16" y="9.18"/>
<vertex x="22.05" y="9.14"/>
<vertex x="21.93" y="9.09"/>
<vertex x="21.82" y="9.03"/>
<vertex x="21.72" y="8.96"/>
<vertex x="21.63" y="8.89"/>
<vertex x="21.55" y="8.8"/>
<vertex x="21.48" y="8.71"/>
<vertex x="21.42" y="8.6"/>
<vertex x="21.37" y="8.49"/>
<vertex x="21.34" y="8.36"/>
<vertex x="21.31" y="8.22"/>
<vertex x="21.31" y="8.07"/>
<vertex x="21.31" y="7.91"/>
<vertex x="21.34" y="7.77"/>
<vertex x="21.37" y="7.65"/>
<vertex x="21.42" y="7.54"/>
<vertex x="21.48" y="7.44"/>
<vertex x="21.56" y="7.35"/>
<vertex x="21.64" y="7.27"/>
<vertex x="21.74" y="7.2"/>
<vertex x="21.84" y="7.15"/>
<vertex x="21.95" y="7.1"/>
<vertex x="22.07" y="7.06"/>
<vertex x="22.19" y="7.03"/>
<vertex x="22.32" y="7.01"/>
<vertex x="22.46" y="6.99"/>
<vertex x="22.59" y="6.99"/>
<vertex x="22.73" y="6.98"/>
<vertex x="23.06" y="7"/>
<vertex x="23.34" y="7.05"/>
<vertex x="23.58" y="7.12"/>
<vertex x="23.8" y="7.22"/>
<vertex x="23.98" y="7.33"/>
<vertex x="24.13" y="7.47"/>
<vertex x="24.26" y="7.61"/>
<vertex x="24.36" y="7.77"/>
<vertex x="24.44" y="7.93"/>
<vertex x="24.5" y="8.09"/>
<vertex x="24.55" y="8.25"/>
<vertex x="24.58" y="8.41"/>
<vertex x="24.6" y="8.56"/>
<vertex x="24.62" y="8.71"/>
<vertex x="24.62" y="8.83"/>
<vertex x="24.62" y="8.94"/>
<vertex x="24.62" y="8.99"/>
<vertex x="24.62" y="9.05"/>
<vertex x="24.62" y="9.1"/>
<vertex x="24.62" y="9.16"/>
<vertex x="24.62" y="9.21"/>
<vertex x="24.62" y="9.26"/>
<vertex x="24.62" y="9.32"/>
<vertex x="24.62" y="9.37"/>
<vertex x="24.62" y="9.43"/>
<vertex x="24.62" y="9.48"/>
<vertex x="24.62" y="9.54"/>
<vertex x="24.62" y="9.59"/>
<vertex x="24.62" y="9.64"/>
<vertex x="24.62" y="9.7"/>
<vertex x="24.62" y="9.75"/>
<vertex x="24.62" y="9.81"/>
<vertex x="24.54" y="9.75"/>
<vertex x="24.45" y="9.69"/>
<vertex x="24.36" y="9.64"/>
<vertex x="24.25" y="9.6"/>
<vertex x="24.14" y="9.57"/>
<vertex x="24.02" y="9.53"/>
<vertex x="23.9" y="9.5"/>
<vertex x="23.78" y="9.48"/>
<vertex x="23.64" y="9.46"/>
<vertex x="23.37" y="10.72"/>
<vertex x="23.78" y="10.82"/>
<vertex x="24.14" y="10.94"/>
<vertex x="24.41" y="11.11"/>
<vertex x="24.57" y="11.35"/>
<vertex x="24.62" y="11.66"/>
<vertex x="24.61" y="11.83"/>
<vertex x="24.59" y="11.99"/>
<vertex x="24.55" y="12.13"/>
<vertex x="24.5" y="12.25"/>
<vertex x="24.44" y="12.36"/>
<vertex x="24.36" y="12.46"/>
<vertex x="24.27" y="12.54"/>
<vertex x="24.18" y="12.6"/>
<vertex x="24.07" y="12.66"/>
<vertex x="23.95" y="12.7"/>
<vertex x="23.83" y="12.74"/>
<vertex x="23.7" y="12.77"/>
<vertex x="23.56" y="12.79"/>
<vertex x="23.41" y="12.8"/>
<vertex x="23.27" y="12.8"/>
<vertex x="23.11" y="12.8"/>
<vertex x="22.95" y="12.8"/>
<vertex x="22.79" y="12.78"/>
<vertex x="22.64" y="12.76"/>
<vertex x="22.5" y="12.73"/>
<vertex x="22.37" y="12.69"/>
<vertex x="22.25" y="12.64"/>
<vertex x="22.14" y="12.58"/>
<vertex x="22.03" y="12.5"/>
<vertex x="21.94" y="12.42"/>
<vertex x="21.86" y="12.33"/>
<vertex x="21.78" y="12.22"/>
<vertex x="21.72" y="12.11"/>
<vertex x="21.67" y="11.98"/>
<vertex x="21.62" y="11.84"/>
<vertex x="21.59" y="11.69"/>
<vertex x="21.57" y="11.52"/>
<vertex x="21.43" y="11.52"/>
<vertex x="21.28" y="11.52"/>
<vertex x="21.13" y="11.52"/>
<vertex x="20.99" y="11.52"/>
<vertex x="20.84" y="11.52"/>
<vertex x="20.7" y="11.52"/>
<vertex x="20.55" y="11.52"/>
<vertex x="20.41" y="11.52"/>
<vertex x="20.26" y="11.52"/>
<vertex x="20.12" y="11.52"/>
<vertex x="19.97" y="11.52"/>
<vertex x="19.83" y="11.52"/>
<vertex x="19.68" y="11.52"/>
<vertex x="19.54" y="11.52"/>
<vertex x="19.39" y="11.52"/>
<vertex x="19.24" y="11.52"/>
<vertex x="19.29" y="11.91"/>
<vertex x="19.38" y="12.26"/>
<vertex x="19.5" y="12.59"/>
<vertex x="19.66" y="12.88"/>
<vertex x="19.84" y="13.14"/>
<vertex x="20.06" y="13.37"/>
<vertex x="20.31" y="13.57"/>
<vertex x="20.57" y="13.75"/>
<vertex x="20.86" y="13.9"/>
<vertex x="21.17" y="14.03"/>
<vertex x="21.49" y="14.14"/>
<vertex x="21.82" y="14.22"/>
<vertex x="22.17" y="14.28"/>
<vertex x="22.52" y="14.32"/>
<vertex x="22.88" y="14.35"/>
<vertex x="23.23" y="14.36"/>
<vertex x="23.55" y="14.35"/>
<vertex x="23.88" y="14.33"/>
<vertex x="24.2" y="14.31"/>
<vertex x="24.53" y="14.26"/>
<vertex x="24.85" y="14.2"/>
<vertex x="25.15" y="14.13"/>
<vertex x="25.45" y="14.03"/>
<vertex x="25.73" y="13.91"/>
<vertex x="25.99" y="13.77"/>
<vertex x="26.23" y="13.6"/>
<vertex x="26.43" y="13.4"/>
<vertex x="26.61" y="13.18"/>
<vertex x="26.76" y="12.92"/>
<vertex x="26.87" y="12.63"/>
<vertex x="26.94" y="12.3"/>
<vertex x="26.96" y="11.94"/>
<vertex x="26.96" y="11.67"/>
<vertex x="26.96" y="11.39"/>
<vertex x="26.96" y="11.11"/>
<vertex x="26.96" y="10.84"/>
<vertex x="26.96" y="10.56"/>
<vertex x="26.96" y="10.29"/>
<vertex x="26.96" y="10.01"/>
<vertex x="26.96" y="9.74"/>
<vertex x="26.96" y="9.46"/>
<vertex x="26.96" y="9.18"/>
<vertex x="26.96" y="8.91"/>
<vertex x="26.96" y="8.63"/>
<vertex x="26.96" y="8.36"/>
<vertex x="26.96" y="8.08"/>
<vertex x="26.96" y="7.8"/>
<vertex x="26.96" y="7.53"/>
<vertex x="26.96" y="7.38"/>
<vertex x="26.96" y="7.24"/>
<vertex x="26.96" y="7.1"/>
<vertex x="26.97" y="6.96"/>
<vertex x="26.97" y="6.82"/>
<vertex x="26.99" y="6.68"/>
<vertex x="27" y="6.55"/>
<vertex x="27.02" y="6.42"/>
<vertex x="27.04" y="6.3"/>
<vertex x="27.06" y="6.19"/>
<vertex x="27.09" y="6.08"/>
<vertex x="27.11" y="5.97"/>
<vertex x="27.14" y="5.88"/>
<vertex x="27.18" y="5.79"/>
<vertex x="27.21" y="5.71"/>
<vertex x="27.25" y="5.64"/>
<vertex x="27.1" y="5.64"/>
<vertex x="26.95" y="5.64"/>
<vertex x="26.81" y="5.64"/>
<vertex x="26.66" y="5.64"/>
<vertex x="26.51" y="5.64"/>
<vertex x="26.36" y="5.64"/>
<vertex x="26.22" y="5.64"/>
<vertex x="26.07" y="5.64"/>
<vertex x="25.92" y="5.64"/>
<vertex x="25.77" y="5.64"/>
<vertex x="25.63" y="5.64"/>
<vertex x="25.48" y="5.64"/>
<vertex x="25.33" y="5.64"/>
<vertex x="25.18" y="5.64"/>
<vertex x="25.04" y="5.64"/>
<vertex x="24.89" y="5.64"/>
<vertex x="24.87" y="5.69"/>
<vertex x="24.85" y="5.74"/>
<vertex x="24.83" y="5.79"/>
<vertex x="24.82" y="5.84"/>
<vertex x="24.8" y="5.89"/>
<vertex x="24.79" y="5.94"/>
<vertex x="24.78" y="5.99"/>
<vertex x="24.76" y="6.05"/>
<vertex x="24.75" y="6.1"/>
<vertex x="24.75" y="6.15"/>
<vertex x="24.74" y="6.2"/>
<vertex x="24.74" y="6.25"/>
<vertex x="24.73" y="6.31"/>
<vertex x="24.73" y="6.36"/>
<vertex x="24.73" y="6.41"/>
<vertex x="24.72" y="6.46"/>
<vertex x="24.58" y="6.32"/>
<vertex x="24.43" y="6.19"/>
<vertex x="24.28" y="6.08"/>
<vertex x="24.12" y="5.97"/>
<vertex x="23.95" y="5.88"/>
<vertex x="23.78" y="5.79"/>
<vertex x="23.6" y="5.71"/>
<vertex x="23.42" y="5.65"/>
<vertex x="23.23" y="5.59"/>
<vertex x="23.04" y="5.54"/>
<vertex x="22.85" y="5.5"/>
<vertex x="22.66" y="5.47"/>
<vertex x="22.46" y="5.44"/>
<vertex x="22.27" y="5.42"/>
<vertex x="22.07" y="5.41"/>
<vertex x="21.87" y="5.41"/>
<vertex x="21.57" y="5.41"/>
<vertex x="21.28" y="5.44"/>
<vertex x="21" y="5.49"/>
<vertex x="20.73" y="5.56"/>
<vertex x="20.48" y="5.65"/>
<vertex x="20.24" y="5.75"/>
<vertex x="20.02" y="5.88"/>
<vertex x="19.82" y="6.02"/>
<vertex x="19.63" y="6.19"/>
<vertex x="19.47" y="6.38"/>
<vertex x="19.33" y="6.59"/>
<vertex x="19.21" y="6.82"/>
<vertex x="19.11" y="7.07"/>
<vertex x="19.04" y="7.34"/>
<vertex x="19" y="7.63"/>
<vertex x="18.98" y="7.95"/>
<vertex x="19.05" y="8.61"/>
<vertex x="19.24" y="9.14"/>
<vertex x="19.52" y="9.56"/>
<vertex x="19.89" y="9.88"/>
<vertex x="20.32" y="10.13"/>
<vertex x="20.81" y="10.31"/>
<vertex x="21.32" y="10.44"/>
<vertex x="21.85" y="10.53"/>
</polygon>
<polygon width="0.0762" layer="21">
<vertex x="28.27" y="13.75"/>
<vertex x="28.55" y="13.8"/>
<vertex x="28.83" y="13.85"/>
<vertex x="29.1" y="13.9"/>
<vertex x="29.38" y="13.95"/>
<vertex x="29.66" y="13.99"/>
<vertex x="29.93" y="14.04"/>
<vertex x="30.21" y="14.09"/>
<vertex x="30.49" y="14.14"/>
<vertex x="30.49" y="13.95"/>
<vertex x="30.49" y="13.75"/>
<vertex x="30.49" y="13.55"/>
<vertex x="30.49" y="13.35"/>
<vertex x="30.49" y="13.16"/>
<vertex x="30.49" y="12.96"/>
<vertex x="30.49" y="12.76"/>
<vertex x="30.49" y="12.57"/>
<vertex x="30.5" y="12.57"/>
<vertex x="30.7" y="12.95"/>
<vertex x="30.95" y="13.3"/>
<vertex x="31.24" y="13.61"/>
<vertex x="31.58" y="13.87"/>
<vertex x="31.96" y="14.08"/>
<vertex x="32.36" y="14.24"/>
<vertex x="32.78" y="14.34"/>
<vertex x="33.21" y="14.37"/>
<vertex x="33.28" y="14.37"/>
<vertex x="33.34" y="14.37"/>
<vertex x="33.41" y="14.36"/>
<vertex x="33.47" y="14.36"/>
<vertex x="33.53" y="14.34"/>
<vertex x="33.59" y="14.33"/>
<vertex x="33.66" y="14.31"/>
<vertex x="33.72" y="14.29"/>
<vertex x="33.72" y="14.02"/>
<vertex x="33.72" y="13.75"/>
<vertex x="33.72" y="13.48"/>
<vertex x="33.72" y="13.21"/>
<vertex x="33.72" y="12.94"/>
<vertex x="33.72" y="12.67"/>
<vertex x="33.72" y="12.39"/>
<vertex x="33.72" y="12.12"/>
<vertex x="33.63" y="12.14"/>
<vertex x="33.54" y="12.16"/>
<vertex x="33.43" y="12.18"/>
<vertex x="33.32" y="12.19"/>
<vertex x="33.21" y="12.2"/>
<vertex x="33.1" y="12.2"/>
<vertex x="32.99" y="12.2"/>
<vertex x="32.88" y="12.2"/>
<vertex x="32.29" y="12.15"/>
<vertex x="31.8" y="11.99"/>
<vertex x="31.4" y="11.74"/>
<vertex x="31.09" y="11.41"/>
<vertex x="30.86" y="11.01"/>
<vertex x="30.7" y="10.54"/>
<vertex x="30.61" y="10.03"/>
<vertex x="30.58" y="9.48"/>
<vertex x="30.58" y="9"/>
<vertex x="30.58" y="8.52"/>
<vertex x="30.58" y="8.05"/>
<vertex x="30.58" y="7.57"/>
<vertex x="30.58" y="7.09"/>
<vertex x="30.58" y="6.61"/>
<vertex x="30.58" y="6.14"/>
<vertex x="30.58" y="5.66"/>
<vertex x="30.29" y="5.66"/>
<vertex x="30" y="5.66"/>
<vertex x="29.71" y="5.66"/>
<vertex x="29.42" y="5.66"/>
<vertex x="29.13" y="5.66"/>
<vertex x="28.83" y="5.66"/>
<vertex x="28.54" y="5.66"/>
<vertex x="28.25" y="5.66"/>
<vertex x="28.25" y="6.67"/>
<vertex x="28.25" y="7.68"/>
<vertex x="28.25" y="8.69"/>
<vertex x="28.25" y="9.7"/>
<vertex x="28.25" y="10.71"/>
<vertex x="28.25" y="11.72"/>
<vertex x="28.25" y="12.73"/>
</polygon>
<polygon width="0.0762" layer="21">
<vertex x="34.64" y="16.1"/>
<vertex x="36.97" y="17.38"/>
<vertex x="36.97" y="11.09"/>
<vertex x="39.9" y="14.14"/>
<vertex x="42.66" y="14.14"/>
<vertex x="39.46" y="11.02"/>
<vertex x="43.02" y="5.66"/>
<vertex x="40.2" y="5.66"/>
<vertex x="37.87" y="9.45"/>
<vertex x="36.97" y="8.58"/>
<vertex x="36.97" y="5.66"/>
<vertex x="34.64" y="5.66"/>
</polygon>
<polygon width="0.0762" layer="21">
<vertex x="44.44" y="12.59"/>
<vertex x="44.15" y="12.59"/>
<vertex x="43.86" y="12.59"/>
<vertex x="43.58" y="12.59"/>
<vertex x="43.29" y="12.59"/>
<vertex x="43" y="12.59"/>
<vertex x="42.71" y="12.59"/>
<vertex x="42.43" y="12.59"/>
<vertex x="42.14" y="12.59"/>
<vertex x="42.34" y="12.78"/>
<vertex x="42.54" y="12.98"/>
<vertex x="42.73" y="13.17"/>
<vertex x="42.93" y="13.37"/>
<vertex x="43.13" y="13.56"/>
<vertex x="43.33" y="13.75"/>
<vertex x="43.53" y="13.95"/>
<vertex x="43.73" y="14.14"/>
<vertex x="43.82" y="14.14"/>
<vertex x="43.9" y="14.14"/>
<vertex x="43.99" y="14.14"/>
<vertex x="44.08" y="14.14"/>
<vertex x="44.17" y="14.14"/>
<vertex x="44.26" y="14.14"/>
<vertex x="44.35" y="14.14"/>
<vertex x="44.44" y="14.14"/>
<vertex x="44.44" y="14.23"/>
<vertex x="44.44" y="14.31"/>
<vertex x="44.44" y="14.39"/>
<vertex x="44.44" y="14.47"/>
<vertex x="44.44" y="14.55"/>
<vertex x="44.44" y="14.63"/>
<vertex x="44.44" y="14.72"/>
<vertex x="44.44" y="14.8"/>
<vertex x="44.48" y="15.34"/>
<vertex x="44.61" y="15.84"/>
<vertex x="44.83" y="16.28"/>
<vertex x="45.14" y="16.65"/>
<vertex x="45.54" y="16.96"/>
<vertex x="46.03" y="17.18"/>
<vertex x="46.61" y="17.33"/>
<vertex x="47.28" y="17.37"/>
<vertex x="47.43" y="17.37"/>
<vertex x="47.59" y="17.37"/>
<vertex x="47.74" y="17.36"/>
<vertex x="47.9" y="17.35"/>
<vertex x="48.05" y="17.34"/>
<vertex x="48.21" y="17.33"/>
<vertex x="48.36" y="17.32"/>
<vertex x="48.51" y="17.32"/>
<vertex x="48.51" y="17.1"/>
<vertex x="48.51" y="16.88"/>
<vertex x="48.51" y="16.67"/>
<vertex x="48.51" y="16.45"/>
<vertex x="48.51" y="16.23"/>
<vertex x="48.51" y="16.01"/>
<vertex x="48.51" y="15.8"/>
<vertex x="48.51" y="15.58"/>
<vertex x="48.4" y="15.59"/>
<vertex x="48.29" y="15.6"/>
<vertex x="48.19" y="15.61"/>
<vertex x="48.08" y="15.61"/>
<vertex x="47.97" y="15.62"/>
<vertex x="47.86" y="15.62"/>
<vertex x="47.76" y="15.62"/>
<vertex x="47.65" y="15.62"/>
<vertex x="47.43" y="15.61"/>
<vertex x="47.24" y="15.57"/>
<vertex x="47.09" y="15.5"/>
<vertex x="46.97" y="15.4"/>
<vertex x="46.88" y="15.27"/>
<vertex x="46.82" y="15.1"/>
<vertex x="46.78" y="14.9"/>
<vertex x="46.77" y="14.65"/>
<vertex x="46.77" y="14.59"/>
<vertex x="46.77" y="14.53"/>
<vertex x="46.77" y="14.46"/>
<vertex x="46.77" y="14.4"/>
<vertex x="46.77" y="14.33"/>
<vertex x="46.77" y="14.27"/>
<vertex x="46.77" y="14.21"/>
<vertex x="46.77" y="14.14"/>
<vertex x="46.97" y="14.14"/>
<vertex x="47.17" y="14.14"/>
<vertex x="47.37" y="14.14"/>
<vertex x="47.57" y="14.14"/>
<vertex x="47.77" y="14.14"/>
<vertex x="47.97" y="14.14"/>
<vertex x="48.17" y="14.14"/>
<vertex x="48.37" y="14.14"/>
<vertex x="48.37" y="13.95"/>
<vertex x="48.37" y="13.75"/>
<vertex x="48.37" y="13.56"/>
<vertex x="48.37" y="13.36"/>
<vertex x="48.37" y="13.17"/>
<vertex x="48.37" y="12.97"/>
<vertex x="48.37" y="12.78"/>
<vertex x="48.37" y="12.58"/>
<vertex x="48.17" y="12.58"/>
<vertex x="47.97" y="12.58"/>
<vertex x="47.77" y="12.58"/>
<vertex x="47.57" y="12.58"/>
<vertex x="47.37" y="12.58"/>
<vertex x="47.17" y="12.58"/>
<vertex x="46.97" y="12.58"/>
<vertex x="46.77" y="12.58"/>
<vertex x="46.77" y="11.72"/>
<vertex x="46.77" y="10.85"/>
<vertex x="46.77" y="9.99"/>
<vertex x="46.77" y="9.12"/>
<vertex x="46.77" y="8.26"/>
<vertex x="46.77" y="7.39"/>
<vertex x="46.77" y="6.53"/>
<vertex x="46.77" y="5.66"/>
<vertex x="46.47" y="5.66"/>
<vertex x="46.18" y="5.66"/>
<vertex x="45.89" y="5.66"/>
<vertex x="45.6" y="5.66"/>
<vertex x="45.31" y="5.66"/>
<vertex x="45.02" y="5.66"/>
<vertex x="44.73" y="5.66"/>
<vertex x="44.44" y="5.66"/>
<vertex x="44.44" y="6.53"/>
<vertex x="44.44" y="7.39"/>
<vertex x="44.44" y="8.26"/>
<vertex x="44.44" y="9.12"/>
<vertex x="44.44" y="9.99"/>
<vertex x="44.44" y="10.85"/>
<vertex x="44.44" y="11.72"/>
</polygon>
<polygon width="0.0762" layer="21">
<vertex x="56.99" y="5.66"/>
<vertex x="56.71" y="5.66"/>
<vertex x="56.43" y="5.66"/>
<vertex x="56.16" y="5.66"/>
<vertex x="55.88" y="5.66"/>
<vertex x="55.6" y="5.66"/>
<vertex x="55.33" y="5.66"/>
<vertex x="55.05" y="5.66"/>
<vertex x="54.77" y="5.66"/>
<vertex x="54.77" y="5.81"/>
<vertex x="54.77" y="5.96"/>
<vertex x="54.77" y="6.1"/>
<vertex x="54.77" y="6.25"/>
<vertex x="54.77" y="6.4"/>
<vertex x="54.77" y="6.55"/>
<vertex x="54.77" y="6.69"/>
<vertex x="54.77" y="6.84"/>
<vertex x="54.76" y="6.84"/>
<vertex x="54.75" y="6.84"/>
<vertex x="54.74" y="6.84"/>
<vertex x="54.5" y="6.5"/>
<vertex x="54.23" y="6.21"/>
<vertex x="53.92" y="5.97"/>
<vertex x="53.6" y="5.77"/>
<vertex x="53.25" y="5.62"/>
<vertex x="52.89" y="5.51"/>
<vertex x="52.52" y="5.45"/>
<vertex x="52.15" y="5.43"/>
<vertex x="51.31" y="5.49"/>
<vertex x="50.62" y="5.68"/>
<vertex x="50.08" y="5.98"/>
<vertex x="49.67" y="6.39"/>
<vertex x="49.38" y="6.9"/>
<vertex x="49.19" y="7.49"/>
<vertex x="49.08" y="8.17"/>
<vertex x="49.05" y="8.92"/>
<vertex x="49.05" y="9.58"/>
<vertex x="49.05" y="10.23"/>
<vertex x="49.05" y="10.88"/>
<vertex x="49.05" y="11.53"/>
<vertex x="49.05" y="12.19"/>
<vertex x="49.05" y="12.84"/>
<vertex x="49.05" y="13.49"/>
<vertex x="49.05" y="14.14"/>
<vertex x="49.34" y="14.14"/>
<vertex x="49.63" y="14.14"/>
<vertex x="49.92" y="14.14"/>
<vertex x="50.22" y="14.14"/>
<vertex x="50.51" y="14.14"/>
<vertex x="50.8" y="14.14"/>
<vertex x="51.09" y="14.14"/>
<vertex x="51.38" y="14.14"/>
<vertex x="51.38" y="13.54"/>
<vertex x="51.38" y="12.94"/>
<vertex x="51.38" y="12.35"/>
<vertex x="51.38" y="11.75"/>
<vertex x="51.38" y="11.15"/>
<vertex x="51.38" y="10.55"/>
<vertex x="51.38" y="9.95"/>
<vertex x="51.38" y="9.35"/>
<vertex x="51.4" y="8.86"/>
<vertex x="51.46" y="8.44"/>
<vertex x="51.57" y="8.08"/>
<vertex x="51.72" y="7.79"/>
<vertex x="51.92" y="7.56"/>
<vertex x="52.18" y="7.4"/>
<vertex x="52.5" y="7.3"/>
<vertex x="52.88" y="7.27"/>
<vertex x="53.32" y="7.3"/>
<vertex x="53.69" y="7.4"/>
<vertex x="54" y="7.58"/>
<vertex x="54.25" y="7.84"/>
<vertex x="54.44" y="8.17"/>
<vertex x="54.58" y="8.59"/>
<vertex x="54.65" y="9.1"/>
<vertex x="54.68" y="9.7"/>
<vertex x="54.68" y="10.25"/>
<vertex x="54.68" y="10.81"/>
<vertex x="54.68" y="11.36"/>
<vertex x="54.68" y="11.92"/>
<vertex x="54.68" y="12.47"/>
<vertex x="54.68" y="13.03"/>
<vertex x="54.68" y="13.59"/>
<vertex x="54.68" y="14.14"/>
<vertex x="54.97" y="14.14"/>
<vertex x="55.26" y="14.14"/>
<vertex x="55.55" y="14.14"/>
<vertex x="55.85" y="14.14"/>
<vertex x="56.14" y="14.14"/>
<vertex x="56.43" y="14.14"/>
<vertex x="56.72" y="14.14"/>
<vertex x="57.01" y="14.14"/>
<vertex x="57.01" y="13.08"/>
<vertex x="57.01" y="12.02"/>
<vertex x="57.01" y="10.96"/>
<vertex x="57.01" y="9.9"/>
<vertex x="57.01" y="8.84"/>
<vertex x="57.01" y="7.78"/>
<vertex x="57.01" y="6.72"/>
</polygon>
<polygon width="0.0762" layer="21">
<vertex x="58.27" y="14.14"/>
<vertex x="58.55" y="14.14"/>
<vertex x="58.83" y="14.14"/>
<vertex x="59.1" y="14.14"/>
<vertex x="59.38" y="14.14"/>
<vertex x="59.66" y="14.14"/>
<vertex x="59.93" y="14.14"/>
<vertex x="60.21" y="14.14"/>
<vertex x="60.49" y="14.14"/>
<vertex x="60.49" y="14"/>
<vertex x="60.49" y="13.85"/>
<vertex x="60.49" y="13.7"/>
<vertex x="60.49" y="13.55"/>
<vertex x="60.49" y="13.41"/>
<vertex x="60.49" y="13.26"/>
<vertex x="60.49" y="13.11"/>
<vertex x="60.49" y="12.96"/>
<vertex x="60.5" y="12.96"/>
<vertex x="60.51" y="12.96"/>
<vertex x="60.52" y="12.96"/>
<vertex x="60.76" y="13.3"/>
<vertex x="61.03" y="13.59"/>
<vertex x="61.33" y="13.84"/>
<vertex x="61.66" y="14.03"/>
<vertex x="62.01" y="14.18"/>
<vertex x="62.37" y="14.29"/>
<vertex x="62.74" y="14.35"/>
<vertex x="63.11" y="14.38"/>
<vertex x="63.95" y="14.31"/>
<vertex x="64.64" y="14.12"/>
<vertex x="65.18" y="13.82"/>
<vertex x="65.59" y="13.42"/>
<vertex x="65.88" y="12.91"/>
<vertex x="66.07" y="12.31"/>
<vertex x="66.18" y="11.63"/>
<vertex x="66.21" y="10.88"/>
<vertex x="66.21" y="10.23"/>
<vertex x="66.21" y="9.58"/>
<vertex x="66.21" y="8.92"/>
<vertex x="66.21" y="8.27"/>
<vertex x="66.21" y="7.62"/>
<vertex x="66.21" y="6.97"/>
<vertex x="66.21" y="6.32"/>
<vertex x="66.21" y="5.66"/>
<vertex x="65.92" y="5.66"/>
<vertex x="65.63" y="5.66"/>
<vertex x="65.33" y="5.66"/>
<vertex x="65.04" y="5.66"/>
<vertex x="64.75" y="5.66"/>
<vertex x="64.46" y="5.66"/>
<vertex x="64.17" y="5.66"/>
<vertex x="63.88" y="5.66"/>
<vertex x="63.88" y="6.26"/>
<vertex x="63.88" y="6.86"/>
<vertex x="63.88" y="7.46"/>
<vertex x="63.88" y="8.06"/>
<vertex x="63.88" y="8.66"/>
<vertex x="63.88" y="9.26"/>
<vertex x="63.88" y="9.85"/>
<vertex x="63.88" y="10.45"/>
<vertex x="63.86" y="10.94"/>
<vertex x="63.8" y="11.37"/>
<vertex x="63.69" y="11.73"/>
<vertex x="63.54" y="12.02"/>
<vertex x="63.34" y="12.25"/>
<vertex x="63.08" y="12.41"/>
<vertex x="62.76" y="12.51"/>
<vertex x="62.38" y="12.54"/>
<vertex x="61.94" y="12.5"/>
<vertex x="61.57" y="12.4"/>
<vertex x="61.26" y="12.22"/>
<vertex x="61.01" y="11.97"/>
<vertex x="60.82" y="11.63"/>
<vertex x="60.68" y="11.22"/>
<vertex x="60.61" y="10.71"/>
<vertex x="60.58" y="10.11"/>
<vertex x="60.58" y="9.55"/>
<vertex x="60.58" y="9"/>
<vertex x="60.58" y="8.44"/>
<vertex x="60.58" y="7.89"/>
<vertex x="60.58" y="7.33"/>
<vertex x="60.58" y="6.77"/>
<vertex x="60.58" y="6.22"/>
<vertex x="60.58" y="5.66"/>
<vertex x="60.29" y="5.66"/>
<vertex x="60" y="5.66"/>
<vertex x="59.71" y="5.66"/>
<vertex x="59.42" y="5.66"/>
<vertex x="59.12" y="5.66"/>
<vertex x="58.83" y="5.66"/>
<vertex x="58.54" y="5.66"/>
<vertex x="58.25" y="5.66"/>
<vertex x="58.25" y="6.72"/>
<vertex x="58.25" y="7.78"/>
<vertex x="58.25" y="8.84"/>
<vertex x="58.25" y="9.9"/>
<vertex x="58.25" y="10.97"/>
<vertex x="58.25" y="12.03"/>
<vertex x="58.25" y="13.09"/>
</polygon>
<polygon width="0.0762" layer="21">
<vertex x="47.74" y="28.7"/>
<vertex x="47.75" y="28.66"/>
<vertex x="47.76" y="28.56"/>
<vertex x="47.77" y="28.41"/>
<vertex x="47.76" y="28.23"/>
<vertex x="47.71" y="28.05"/>
<vertex x="47.63" y="27.88"/>
<vertex x="47.48" y="27.74"/>
<vertex x="47.26" y="27.66"/>
<vertex x="47.07" y="27.66"/>
<vertex x="46.86" y="27.7"/>
<vertex x="46.63" y="27.78"/>
<vertex x="46.4" y="27.89"/>
<vertex x="46.18" y="28.03"/>
<vertex x="45.97" y="28.19"/>
<vertex x="45.78" y="28.36"/>
<vertex x="45.61" y="28.53"/>
<vertex x="45.46" y="28.75"/>
<vertex x="45.35" y="28.95"/>
<vertex x="45.29" y="29.14"/>
<vertex x="45.27" y="29.33"/>
<vertex x="45.29" y="29.5"/>
<vertex x="45.35" y="29.67"/>
<vertex x="45.44" y="29.83"/>
<vertex x="45.56" y="29.99"/>
<vertex x="45.79" y="30.19"/>
<vertex x="46.04" y="30.31"/>
<vertex x="46.29" y="30.38"/>
<vertex x="46.54" y="30.41"/>
<vertex x="46.75" y="30.42"/>
<vertex x="46.93" y="30.4"/>
<vertex x="47.05" y="30.38"/>
<vertex x="47.09" y="30.37"/>
<vertex x="47.01" y="30.44"/>
<vertex x="46.78" y="30.59"/>
<vertex x="46.43" y="30.8"/>
<vertex x="45.98" y="30.99"/>
<vertex x="45.43" y="31.12"/>
<vertex x="44.83" y="31.14"/>
<vertex x="44.17" y="31.01"/>
<vertex x="43.49" y="30.65"/>
<vertex x="42.97" y="30.21"/>
<vertex x="42.64" y="29.74"/>
<vertex x="42.48" y="29.25"/>
<vertex x="42.48" y="28.73"/>
<vertex x="42.62" y="28.21"/>
<vertex x="42.9" y="27.68"/>
<vertex x="43.29" y="27.16"/>
<vertex x="43.8" y="26.65"/>
<vertex x="44.19" y="26.2"/>
<vertex x="44.38" y="25.75"/>
<vertex x="44.4" y="25.33"/>
<vertex x="44.27" y="24.95"/>
<vertex x="44.01" y="24.64"/>
<vertex x="43.65" y="24.41"/>
<vertex x="43.21" y="24.29"/>
<vertex x="42.73" y="24.29"/>
<vertex x="42.41" y="24.36"/>
<vertex x="42.14" y="24.48"/>
<vertex x="41.93" y="24.63"/>
<vertex x="41.76" y="24.81"/>
<vertex x="41.65" y="25.01"/>
<vertex x="41.6" y="25.21"/>
<vertex x="41.6" y="25.41"/>
<vertex x="41.65" y="25.59"/>
<vertex x="41.75" y="25.73"/>
<vertex x="41.87" y="25.86"/>
<vertex x="42.01" y="25.96"/>
<vertex x="42.15" y="26.05"/>
<vertex x="42.29" y="26.12"/>
<vertex x="42.4" y="26.18"/>
<vertex x="42.48" y="26.21"/>
<vertex x="42.5" y="26.22"/>
<vertex x="42.47" y="26.23"/>
<vertex x="42.37" y="26.26"/>
<vertex x="42.22" y="26.3"/>
<vertex x="42.01" y="26.33"/>
<vertex x="41.77" y="26.35"/>
<vertex x="41.49" y="26.34"/>
<vertex x="41.18" y="26.29"/>
<vertex x="40.85" y="26.2"/>
<vertex x="40.56" y="26.06"/>
<vertex x="40.29" y="25.89"/>
<vertex x="40.04" y="25.67"/>
<vertex x="39.83" y="25.39"/>
<vertex x="39.66" y="25.05"/>
<vertex x="39.53" y="24.64"/>
<vertex x="39.46" y="24.15"/>
<vertex x="39.45" y="23.57"/>
<vertex x="39.45" y="22.61"/>
<vertex x="39.45" y="21.65"/>
<vertex x="39.45" y="20.69"/>
<vertex x="39.45" y="19.73"/>
<vertex x="39.45" y="18.77"/>
<vertex x="39.45" y="17.81"/>
<vertex x="39.45" y="16.85"/>
<vertex x="39.45" y="15.88"/>
<vertex x="39.48" y="15.93"/>
<vertex x="39.59" y="16.06"/>
<vertex x="39.76" y="16.26"/>
<vertex x="39.98" y="16.53"/>
<vertex x="40.25" y="16.84"/>
<vertex x="40.56" y="17.19"/>
<vertex x="40.89" y="17.56"/>
<vertex x="41.25" y="17.95"/>
<vertex x="41.63" y="18.37"/>
<vertex x="41.97" y="18.74"/>
<vertex x="42.29" y="19.08"/>
<vertex x="42.59" y="19.35"/>
<vertex x="42.89" y="19.57"/>
<vertex x="43.21" y="19.73"/>
<vertex x="43.56" y="19.81"/>
<vertex x="43.95" y="19.81"/>
<vertex x="44.72" y="19.81"/>
<vertex x="45.43" y="19.91"/>
<vertex x="46.09" y="20.09"/>
<vertex x="46.7" y="20.36"/>
<vertex x="47.26" y="20.7"/>
<vertex x="47.77" y="21.11"/>
<vertex x="48.23" y="21.59"/>
<vertex x="48.64" y="22.13"/>
<vertex x="48.74" y="22.27"/>
<vertex x="49.23" y="23.23"/>
<vertex x="49.29" y="23.37"/>
<vertex x="49.53" y="24.32"/>
<vertex x="49.55" y="24.46"/>
<vertex x="49.59" y="25.37"/>
<vertex x="49.44" y="26.35"/>
<vertex x="49.14" y="27.2"/>
<vertex x="48.72" y="27.91"/>
<vertex x="48.24" y="28.42"/>
<vertex x="47.74" y="28.71"/>
</polygon>
</package>
<package name="SFE_LOGO_NAME_FLAME_.7">
<polygon width="0.01" layer="21">
<vertex x="3.67" y="9.52"/>
<vertex x="3.71" y="9.11"/>
<vertex x="3.85" y="8.77"/>
<vertex x="4.05" y="8.48"/>
<vertex x="4.32" y="8.25"/>
<vertex x="4.63" y="8.08"/>
<vertex x="4.98" y="7.95"/>
<vertex x="5.36" y="7.88"/>
<vertex x="5.75" y="7.86"/>
<vertex x="6.05" y="7.87"/>
<vertex x="6.36" y="7.92"/>
<vertex x="6.65" y="8"/>
<vertex x="6.93" y="8.13"/>
<vertex x="7.17" y="8.3"/>
<vertex x="7.36" y="8.52"/>
<vertex x="7.49" y="8.79"/>
<vertex x="7.54" y="9.12"/>
<vertex x="7.48" y="9.4"/>
<vertex x="7.33" y="9.65"/>
<vertex x="7.07" y="9.86"/>
<vertex x="6.72" y="10.04"/>
<vertex x="6.28" y="10.2"/>
<vertex x="5.75" y="10.36"/>
<vertex x="5.14" y="10.5"/>
<vertex x="4.45" y="10.65"/>
<vertex x="3.86" y="10.79"/>
<vertex x="3.29" y="10.97"/>
<vertex x="2.76" y="11.18"/>
<vertex x="2.29" y="11.45"/>
<vertex x="1.89" y="11.78"/>
<vertex x="1.58" y="12.19"/>
<vertex x="1.38" y="12.69"/>
<vertex x="1.31" y="13.29"/>
<vertex x="1.41" y="14.15"/>
<vertex x="1.69" y="14.85"/>
<vertex x="2.12" y="15.41"/>
<vertex x="2.67" y="15.83"/>
<vertex x="3.32" y="16.13"/>
<vertex x="4.05" y="16.33"/>
<vertex x="4.82" y="16.44"/>
<vertex x="5.62" y="16.47"/>
<vertex x="6.41" y="16.43"/>
<vertex x="7.18" y="16.32"/>
<vertex x="7.89" y="16.11"/>
<vertex x="8.53" y="15.8"/>
<vertex x="9.08" y="15.38"/>
<vertex x="9.52" y="14.83"/>
<vertex x="9.83" y="14.14"/>
<vertex x="9.99" y="13.31"/>
<vertex x="9.66" y="13.31"/>
<vertex x="9.34" y="13.31"/>
<vertex x="9.02" y="13.31"/>
<vertex x="8.69" y="13.31"/>
<vertex x="8.37" y="13.31"/>
<vertex x="8.05" y="13.31"/>
<vertex x="7.73" y="13.31"/>
<vertex x="7.4" y="13.31"/>
<vertex x="7.34" y="13.67"/>
<vertex x="7.22" y="13.96"/>
<vertex x="7.04" y="14.2"/>
<vertex x="6.81" y="14.38"/>
<vertex x="6.54" y="14.51"/>
<vertex x="6.24" y="14.59"/>
<vertex x="5.9" y="14.64"/>
<vertex x="5.54" y="14.65"/>
<vertex x="5.3" y="14.65"/>
<vertex x="5.05" y="14.62"/>
<vertex x="4.8" y="14.58"/>
<vertex x="4.56" y="14.5"/>
<vertex x="4.35" y="14.38"/>
<vertex x="4.18" y="14.22"/>
<vertex x="4.07" y="14.01"/>
<vertex x="4.03" y="13.73"/>
<vertex x="4.1" y="13.4"/>
<vertex x="4.3" y="13.14"/>
<vertex x="4.6" y="12.93"/>
<vertex x="5" y="12.77"/>
<vertex x="5.47" y="12.63"/>
<vertex x="5.99" y="12.5"/>
<vertex x="6.54" y="12.39"/>
<vertex x="7.11" y="12.26"/>
<vertex x="7.71" y="12.11"/>
<vertex x="8.27" y="11.93"/>
<vertex x="8.81" y="11.7"/>
<vertex x="9.28" y="11.42"/>
<vertex x="9.68" y="11.07"/>
<vertex x="9.99" y="10.64"/>
<vertex x="10.18" y="10.11"/>
<vertex x="10.25" y="9.48"/>
<vertex x="10.15" y="8.59"/>
<vertex x="9.86" y="7.85"/>
<vertex x="9.41" y="7.25"/>
<vertex x="8.83" y="6.78"/>
<vertex x="8.15" y="6.44"/>
<vertex x="7.38" y="6.21"/>
<vertex x="6.57" y="6.08"/>
<vertex x="5.73" y="6.04"/>
<vertex x="4.88" y="6.08"/>
<vertex x="4.05" y="6.21"/>
<vertex x="3.28" y="6.45"/>
<vertex x="2.58" y="6.8"/>
<vertex x="1.99" y="7.27"/>
<vertex x="1.53" y="7.87"/>
<vertex x="1.22" y="8.62"/>
<vertex x="1.08" y="9.52"/>
<vertex x="1.41" y="9.52"/>
<vertex x="1.73" y="9.52"/>
<vertex x="2.05" y="9.52"/>
<vertex x="2.38" y="9.52"/>
<vertex x="2.7" y="9.52"/>
<vertex x="3.02" y="9.52"/>
<vertex x="3.34" y="9.52"/>
</polygon>
<polygon width="0.01" layer="21">
<vertex x="18.42" y="9.53"/>
<vertex x="18.57" y="10.06"/>
<vertex x="18.66" y="10.63"/>
<vertex x="18.69" y="11.23"/>
<vertex x="21.41" y="11.15"/>
<vertex x="21.34" y="10.17"/>
<vertex x="21.14" y="9.24"/>
<vertex x="20.8" y="8.37"/>
</polygon>
<polygon width="0.01" layer="21">
<vertex x="20.8" y="8.37"/>
<vertex x="20.33" y="7.6"/>
<vertex x="19.72" y="6.96"/>
<vertex x="18.97" y="6.46"/>
<vertex x="18.09" y="6.15"/>
<vertex x="17.97" y="6.12"/>
<vertex x="17.06" y="6.04"/>
<vertex x="16.62" y="6.06"/>
<vertex x="16.19" y="6.13"/>
<vertex x="15.77" y="6.25"/>
<vertex x="15.38" y="6.42"/>
<vertex x="15.01" y="6.63"/>
<vertex x="14.67" y="6.89"/>
<vertex x="14.37" y="7.19"/>
<vertex x="14.1" y="7.53"/>
<vertex x="14.09" y="7.53"/>
<vertex x="14.08" y="7.53"/>
<vertex x="14.08" y="6.64"/>
<vertex x="14.08" y="5.75"/>
<vertex x="14.08" y="4.86"/>
<vertex x="14.08" y="3.97"/>
<vertex x="14.08" y="3.08"/>
<vertex x="14.08" y="2.19"/>
<vertex x="14.08" y="1.3"/>
<vertex x="14.08" y="0.4"/>
<vertex x="13.74" y="0.71"/>
<vertex x="13.4" y="1.01"/>
<vertex x="13.06" y="1.31"/>
<vertex x="12.72" y="1.61"/>
<vertex x="12.38" y="1.92"/>
<vertex x="12.04" y="2.22"/>
<vertex x="11.7" y="2.52"/>
<vertex x="11.36" y="2.82"/>
<vertex x="11.36" y="4.44"/>
<vertex x="11.36" y="6.05"/>
<vertex x="11.36" y="7.67"/>
<vertex x="11.36" y="9.28"/>
<vertex x="11.36" y="10.9"/>
<vertex x="11.36" y="12.51"/>
<vertex x="11.36" y="14.13"/>
<vertex x="11.36" y="15.74"/>
<vertex x="11.69" y="15.8"/>
<vertex x="12.01" y="15.86"/>
<vertex x="12.33" y="15.92"/>
<vertex x="12.66" y="15.97"/>
<vertex x="12.98" y="16.03"/>
<vertex x="13.3" y="16.09"/>
<vertex x="13.63" y="16.15"/>
<vertex x="13.95" y="16.2"/>
<vertex x="13.95" y="16.05"/>
<vertex x="13.95" y="15.89"/>
<vertex x="13.95" y="15.73"/>
<vertex x="13.95" y="15.57"/>
<vertex x="13.95" y="15.41"/>
<vertex x="13.95" y="15.26"/>
<vertex x="13.95" y="15.1"/>
<vertex x="13.95" y="14.94"/>
<vertex x="13.96" y="14.94"/>
<vertex x="13.97" y="14.94"/>
<vertex x="14.23" y="15.31"/>
<vertex x="14.54" y="15.63"/>
<vertex x="14.87" y="15.9"/>
<vertex x="15.23" y="16.11"/>
<vertex x="15.62" y="16.27"/>
<vertex x="16.03" y="16.38"/>
<vertex x="16.46" y="16.45"/>
<vertex x="16.91" y="16.47"/>
<vertex x="17.06" y="16.47"/>
<vertex x="18" y="16.36"/>
<vertex x="18.92" y="16.04"/>
<vertex x="19.7" y="15.53"/>
<vertex x="20.33" y="14.87"/>
<vertex x="20.81" y="14.07"/>
<vertex x="21.14" y="13.17"/>
<vertex x="21.18" y="13.05"/>
<vertex x="21.35" y="12.19"/>
<vertex x="21.36" y="12.06"/>
<vertex x="21.41" y="11.15"/>
<vertex x="18.69" y="11.22"/>
<vertex x="18.66" y="11.82"/>
<vertex x="18.56" y="12.39"/>
<vertex x="18.4" y="12.93"/>
<vertex x="18.16" y="13.42"/>
<vertex x="17.83" y="13.83"/>
<vertex x="17.42" y="14.15"/>
<vertex x="16.92" y="14.35"/>
<vertex x="16.32" y="14.42"/>
<vertex x="15.71" y="14.35"/>
<vertex x="15.2" y="14.15"/>
<vertex x="14.79" y="13.83"/>
<vertex x="14.47" y="13.43"/>
<vertex x="14.24" y="12.94"/>
<vertex x="14.08" y="12.4"/>
<vertex x="13.99" y="11.82"/>
<vertex x="13.96" y="11.23"/>
<vertex x="13.99" y="10.63"/>
<vertex x="14.09" y="10.06"/>
<vertex x="14.25" y="9.53"/>
<vertex x="14.49" y="9.05"/>
<vertex x="14.81" y="8.66"/>
<vertex x="15.22" y="8.35"/>
<vertex x="15.73" y="8.16"/>
<vertex x="16.34" y="8.09"/>
<vertex x="16.95" y="8.16"/>
<vertex x="17.46" y="8.35"/>
<vertex x="17.87" y="8.66"/>
<vertex x="18.18" y="9.05"/>
<vertex x="18.42" y="9.53"/>
</polygon>
<polygon width="0.01" layer="21">
<vertex x="25.54" y="11.98"/>
<vertex x="26.16" y="12.06"/>
<vertex x="26.76" y="12.13"/>
<vertex x="27.31" y="12.21"/>
<vertex x="27.64" y="10.74"/>
<vertex x="27.48" y="10.72"/>
<vertex x="27.32" y="10.69"/>
<vertex x="27.16" y="10.67"/>
<vertex x="27" y="10.64"/>
<vertex x="26.84" y="10.62"/>
<vertex x="26.68" y="10.59"/>
<vertex x="26.52" y="10.57"/>
<vertex x="26.36" y="10.54"/>
<vertex x="26.21" y="10.5"/>
<vertex x="26.06" y="10.46"/>
</polygon>
<polygon width="0.01" layer="21">
<vertex x="26.06" y="10.46"/>
<vertex x="25.91" y="10.42"/>
<vertex x="25.77" y="10.36"/>
<vertex x="25.64" y="10.3"/>
<vertex x="25.51" y="10.23"/>
<vertex x="25.4" y="10.15"/>
<vertex x="25.29" y="10.07"/>
<vertex x="25.2" y="9.97"/>
<vertex x="25.11" y="9.86"/>
<vertex x="25.04" y="9.74"/>
<vertex x="24.99" y="9.6"/>
<vertex x="24.94" y="9.45"/>
<vertex x="24.92" y="9.29"/>
<vertex x="24.91" y="9.11"/>
<vertex x="24.92" y="8.93"/>
<vertex x="24.94" y="8.77"/>
<vertex x="24.99" y="8.62"/>
<vertex x="25.04" y="8.49"/>
<vertex x="25.12" y="8.38"/>
<vertex x="25.2" y="8.27"/>
<vertex x="25.3" y="8.18"/>
<vertex x="25.41" y="8.1"/>
<vertex x="25.53" y="8.04"/>
<vertex x="25.66" y="7.98"/>
<vertex x="25.8" y="7.94"/>
<vertex x="25.94" y="7.9"/>
<vertex x="26.09" y="7.88"/>
<vertex x="26.25" y="7.86"/>
<vertex x="26.41" y="7.85"/>
<vertex x="26.58" y="7.85"/>
<vertex x="26.95" y="7.87"/>
<vertex x="27.28" y="7.92"/>
<vertex x="27.57" y="8.01"/>
<vertex x="27.82" y="8.12"/>
<vertex x="28.03" y="8.26"/>
<vertex x="28.21" y="8.41"/>
<vertex x="28.35" y="8.58"/>
<vertex x="28.47" y="8.76"/>
<vertex x="28.57" y="8.95"/>
<vertex x="28.64" y="9.14"/>
<vertex x="28.69" y="9.33"/>
<vertex x="28.73" y="9.52"/>
<vertex x="28.76" y="9.69"/>
<vertex x="28.77" y="9.86"/>
<vertex x="28.77" y="10"/>
<vertex x="28.77" y="10.13"/>
<vertex x="28.77" y="10.19"/>
<vertex x="28.77" y="10.26"/>
<vertex x="28.77" y="10.32"/>
<vertex x="28.77" y="10.38"/>
<vertex x="28.77" y="10.45"/>
<vertex x="28.77" y="10.51"/>
<vertex x="28.77" y="10.57"/>
<vertex x="28.77" y="10.64"/>
<vertex x="28.77" y="10.7"/>
<vertex x="28.77" y="10.76"/>
<vertex x="28.77" y="10.83"/>
<vertex x="28.77" y="10.89"/>
<vertex x="28.77" y="10.95"/>
<vertex x="28.77" y="11.02"/>
<vertex x="28.77" y="11.08"/>
<vertex x="28.77" y="11.14"/>
<vertex x="28.68" y="11.07"/>
<vertex x="28.58" y="11.01"/>
<vertex x="28.47" y="10.95"/>
<vertex x="28.35" y="10.9"/>
<vertex x="28.22" y="10.86"/>
<vertex x="28.08" y="10.82"/>
<vertex x="27.94" y="10.79"/>
<vertex x="27.79" y="10.76"/>
<vertex x="27.64" y="10.74"/>
<vertex x="27.31" y="12.21"/>
<vertex x="27.8" y="12.32"/>
<vertex x="28.21" y="12.46"/>
<vertex x="28.53" y="12.66"/>
<vertex x="28.72" y="12.94"/>
<vertex x="28.77" y="13.3"/>
<vertex x="28.77" y="13.51"/>
<vertex x="28.74" y="13.69"/>
<vertex x="28.7" y="13.85"/>
<vertex x="28.64" y="14"/>
<vertex x="28.56" y="14.12"/>
<vertex x="28.47" y="14.23"/>
<vertex x="28.37" y="14.33"/>
<vertex x="28.26" y="14.4"/>
<vertex x="28.13" y="14.47"/>
<vertex x="28" y="14.52"/>
<vertex x="27.85" y="14.56"/>
<vertex x="27.7" y="14.59"/>
<vertex x="27.54" y="14.62"/>
<vertex x="27.37" y="14.63"/>
<vertex x="27.19" y="14.64"/>
<vertex x="27.02" y="14.64"/>
<vertex x="26.82" y="14.64"/>
<vertex x="26.64" y="14.62"/>
<vertex x="26.47" y="14.59"/>
<vertex x="26.31" y="14.55"/>
<vertex x="26.15" y="14.5"/>
<vertex x="26.01" y="14.44"/>
<vertex x="25.88" y="14.37"/>
<vertex x="25.76" y="14.29"/>
<vertex x="25.65" y="14.19"/>
<vertex x="25.55" y="14.08"/>
<vertex x="25.47" y="13.96"/>
<vertex x="25.39" y="13.83"/>
<vertex x="25.33" y="13.68"/>
<vertex x="25.28" y="13.51"/>
<vertex x="25.24" y="13.33"/>
<vertex x="25.22" y="13.14"/>
<vertex x="25.05" y="13.14"/>
<vertex x="24.88" y="13.14"/>
<vertex x="24.71" y="13.14"/>
<vertex x="24.54" y="13.14"/>
<vertex x="24.37" y="13.14"/>
<vertex x="24.2" y="13.14"/>
<vertex x="24.03" y="13.14"/>
<vertex x="23.86" y="13.14"/>
<vertex x="23.69" y="13.14"/>
<vertex x="23.52" y="13.14"/>
<vertex x="23.35" y="13.14"/>
<vertex x="23.18" y="13.14"/>
<vertex x="23.01" y="13.14"/>
<vertex x="22.84" y="13.14"/>
<vertex x="22.67" y="13.14"/>
<vertex x="22.5" y="13.14"/>
<vertex x="22.56" y="13.59"/>
<vertex x="22.66" y="14.01"/>
<vertex x="22.8" y="14.38"/>
<vertex x="22.98" y="14.72"/>
<vertex x="23.2" y="15.03"/>
<vertex x="23.46" y="15.3"/>
<vertex x="23.74" y="15.54"/>
<vertex x="24.05" y="15.74"/>
<vertex x="24.39" y="15.92"/>
<vertex x="24.75" y="16.07"/>
<vertex x="25.12" y="16.19"/>
<vertex x="25.51" y="16.29"/>
<vertex x="25.91" y="16.36"/>
<vertex x="26.32" y="16.41"/>
<vertex x="26.74" y="16.44"/>
<vertex x="27.16" y="16.45"/>
<vertex x="27.53" y="16.44"/>
<vertex x="27.91" y="16.42"/>
<vertex x="28.29" y="16.39"/>
<vertex x="28.67" y="16.34"/>
<vertex x="29.04" y="16.27"/>
<vertex x="29.4" y="16.18"/>
<vertex x="29.74" y="16.07"/>
<vertex x="30.07" y="15.93"/>
<vertex x="30.37" y="15.76"/>
<vertex x="30.65" y="15.57"/>
<vertex x="30.89" y="15.34"/>
<vertex x="31.1" y="15.07"/>
<vertex x="31.27" y="14.77"/>
<vertex x="31.4" y="14.44"/>
<vertex x="31.48" y="14.06"/>
<vertex x="31.5" y="13.63"/>
<vertex x="31.5" y="13.31"/>
<vertex x="31.5" y="12.99"/>
<vertex x="31.5" y="12.67"/>
<vertex x="31.5" y="12.35"/>
<vertex x="31.5" y="12.02"/>
<vertex x="31.5" y="11.7"/>
<vertex x="31.5" y="11.38"/>
<vertex x="31.5" y="11.06"/>
<vertex x="31.5" y="10.74"/>
<vertex x="31.5" y="10.41"/>
<vertex x="31.5" y="10.09"/>
<vertex x="31.5" y="9.77"/>
<vertex x="31.5" y="9.45"/>
<vertex x="31.5" y="9.13"/>
<vertex x="31.5" y="8.81"/>
<vertex x="31.5" y="8.48"/>
<vertex x="31.5" y="8.31"/>
<vertex x="31.51" y="8.15"/>
<vertex x="31.51" y="7.98"/>
<vertex x="31.51" y="7.82"/>
<vertex x="31.52" y="7.65"/>
<vertex x="31.53" y="7.5"/>
<vertex x="31.55" y="7.34"/>
<vertex x="31.58" y="7.2"/>
<vertex x="31.6" y="7.05"/>
<vertex x="31.63" y="6.92"/>
<vertex x="31.65" y="6.79"/>
<vertex x="31.68" y="6.67"/>
<vertex x="31.72" y="6.56"/>
<vertex x="31.76" y="6.46"/>
<vertex x="31.8" y="6.36"/>
<vertex x="31.84" y="6.28"/>
<vertex x="31.67" y="6.28"/>
<vertex x="31.5" y="6.28"/>
<vertex x="31.32" y="6.28"/>
<vertex x="31.15" y="6.28"/>
<vertex x="30.98" y="6.28"/>
<vertex x="30.81" y="6.28"/>
<vertex x="30.64" y="6.28"/>
<vertex x="30.46" y="6.28"/>
<vertex x="30.29" y="6.28"/>
<vertex x="30.12" y="6.28"/>
<vertex x="29.95" y="6.28"/>
<vertex x="29.78" y="6.28"/>
<vertex x="29.6" y="6.28"/>
<vertex x="29.43" y="6.28"/>
<vertex x="29.26" y="6.28"/>
<vertex x="29.09" y="6.28"/>
<vertex x="29.07" y="6.34"/>
<vertex x="29.05" y="6.4"/>
<vertex x="29.03" y="6.46"/>
<vertex x="29" y="6.52"/>
<vertex x="28.98" y="6.57"/>
<vertex x="28.97" y="6.63"/>
<vertex x="28.96" y="6.69"/>
<vertex x="28.94" y="6.75"/>
<vertex x="28.93" y="6.81"/>
<vertex x="28.92" y="6.88"/>
<vertex x="28.92" y="6.94"/>
<vertex x="28.91" y="7"/>
<vertex x="28.91" y="7.06"/>
<vertex x="28.9" y="7.12"/>
<vertex x="28.9" y="7.18"/>
<vertex x="28.9" y="7.24"/>
<vertex x="28.73" y="7.08"/>
<vertex x="28.56" y="6.93"/>
<vertex x="28.38" y="6.79"/>
<vertex x="28.19" y="6.67"/>
<vertex x="27.99" y="6.56"/>
<vertex x="27.79" y="6.46"/>
<vertex x="27.58" y="6.37"/>
<vertex x="27.37" y="6.29"/>
<vertex x="27.15" y="6.22"/>
<vertex x="26.93" y="6.17"/>
<vertex x="26.71" y="6.12"/>
<vertex x="26.48" y="6.08"/>
<vertex x="26.26" y="6.05"/>
<vertex x="26.03" y="6.03"/>
<vertex x="25.8" y="6.01"/>
<vertex x="25.57" y="6.01"/>
<vertex x="25.22" y="6.02"/>
<vertex x="24.88" y="6.05"/>
<vertex x="24.55" y="6.11"/>
<vertex x="24.24" y="6.19"/>
<vertex x="23.95" y="6.29"/>
<vertex x="23.67" y="6.41"/>
<vertex x="23.41" y="6.56"/>
<vertex x="23.17" y="6.73"/>
<vertex x="22.96" y="6.92"/>
<vertex x="22.77" y="7.14"/>
<vertex x="22.6" y="7.39"/>
<vertex x="22.46" y="7.65"/>
<vertex x="22.35" y="7.95"/>
<vertex x="22.27" y="8.26"/>
<vertex x="22.22" y="8.61"/>
<vertex x="22.2" y="8.98"/>
<vertex x="22.28" y="9.74"/>
<vertex x="22.49" y="10.36"/>
<vertex x="22.83" y="10.85"/>
<vertex x="23.26" y="11.23"/>
<vertex x="23.76" y="11.52"/>
<vertex x="24.33" y="11.73"/>
<vertex x="24.93" y="11.88"/>
<vertex x="25.54" y="11.98"/>
</polygon>
<polygon width="0.01" layer="21">
<vertex x="33.03" y="15.74"/>
<vertex x="33.36" y="15.8"/>
<vertex x="33.68" y="15.86"/>
<vertex x="34" y="15.91"/>
<vertex x="34.33" y="15.97"/>
<vertex x="34.65" y="16.03"/>
<vertex x="34.97" y="16.09"/>
<vertex x="35.3" y="16.14"/>
<vertex x="35.62" y="16.2"/>
<vertex x="35.62" y="15.97"/>
<vertex x="35.62" y="15.74"/>
<vertex x="35.62" y="15.51"/>
<vertex x="35.62" y="15.28"/>
<vertex x="35.62" y="15.05"/>
<vertex x="35.62" y="14.82"/>
<vertex x="35.62" y="14.59"/>
<vertex x="35.62" y="14.36"/>
<vertex x="35.63" y="14.36"/>
<vertex x="35.64" y="14.36"/>
<vertex x="35.86" y="14.81"/>
<vertex x="36.16" y="15.21"/>
<vertex x="36.5" y="15.57"/>
<vertex x="36.9" y="15.88"/>
<vertex x="37.33" y="16.13"/>
<vertex x="37.8" y="16.31"/>
<vertex x="38.29" y="16.43"/>
<vertex x="38.79" y="16.47"/>
<vertex x="38.87" y="16.47"/>
<vertex x="38.95" y="16.46"/>
<vertex x="39.02" y="16.46"/>
<vertex x="39.1" y="16.45"/>
<vertex x="39.17" y="16.44"/>
<vertex x="39.25" y="16.41"/>
<vertex x="39.32" y="16.39"/>
<vertex x="39.39" y="16.37"/>
<vertex x="39.39" y="16.06"/>
<vertex x="39.39" y="15.74"/>
<vertex x="39.39" y="15.42"/>
<vertex x="39.39" y="15.11"/>
<vertex x="39.39" y="14.79"/>
<vertex x="39.39" y="14.48"/>
<vertex x="39.39" y="14.16"/>
<vertex x="39.39" y="13.85"/>
<vertex x="39.29" y="13.87"/>
<vertex x="39.18" y="13.89"/>
<vertex x="39.06" y="13.91"/>
<vertex x="38.93" y="13.92"/>
<vertex x="38.8" y="13.93"/>
<vertex x="38.67" y="13.93"/>
<vertex x="38.54" y="13.94"/>
<vertex x="38.41" y="13.94"/>
<vertex x="37.72" y="13.87"/>
<vertex x="37.15" y="13.69"/>
<vertex x="36.68" y="13.4"/>
<vertex x="36.32" y="13.01"/>
<vertex x="36.05" y="12.54"/>
<vertex x="35.87" y="12"/>
<vertex x="35.76" y="11.4"/>
<vertex x="35.73" y="10.76"/>
<vertex x="35.73" y="10.2"/>
<vertex x="35.73" y="9.65"/>
<vertex x="35.73" y="9.09"/>
<vertex x="35.73" y="8.53"/>
<vertex x="35.73" y="7.97"/>
<vertex x="35.73" y="7.42"/>
<vertex x="35.73" y="6.86"/>
<vertex x="35.73" y="6.3"/>
<vertex x="35.39" y="6.3"/>
<vertex x="35.05" y="6.3"/>
<vertex x="34.71" y="6.3"/>
<vertex x="34.37" y="6.3"/>
<vertex x="34.03" y="6.3"/>
<vertex x="33.69" y="6.3"/>
<vertex x="33.35" y="6.3"/>
<vertex x="33.01" y="6.3"/>
<vertex x="33.01" y="7.48"/>
<vertex x="33.01" y="8.66"/>
<vertex x="33.01" y="9.84"/>
<vertex x="33.01" y="11.02"/>
<vertex x="33.01" y="12.2"/>
<vertex x="33.01" y="13.38"/>
<vertex x="33.01" y="14.56"/>
</polygon>
<polygon width="0.01" layer="21">
<vertex x="40.46" y="18.48"/>
<vertex x="43.18" y="19.97"/>
<vertex x="43.18" y="12.64"/>
<vertex x="46.61" y="16.2"/>
<vertex x="49.82" y="16.2"/>
<vertex x="46.09" y="12.56"/>
<vertex x="50.24" y="6.31"/>
<vertex x="46.95" y="6.31"/>
<vertex x="44.23" y="10.73"/>
<vertex x="43.18" y="9.71"/>
<vertex x="43.18" y="6.31"/>
<vertex x="40.46" y="6.31"/>
</polygon>
<polygon width="0.01" layer="21">
<vertex x="51.89" y="14.38"/>
<vertex x="51.56" y="14.38"/>
<vertex x="51.22" y="14.38"/>
<vertex x="50.89" y="14.38"/>
<vertex x="50.55" y="14.38"/>
<vertex x="50.22" y="14.38"/>
<vertex x="49.88" y="14.38"/>
<vertex x="49.55" y="14.38"/>
<vertex x="49.21" y="14.38"/>
<vertex x="49.45" y="14.61"/>
<vertex x="49.68" y="14.84"/>
<vertex x="49.91" y="15.07"/>
<vertex x="50.14" y="15.29"/>
<vertex x="50.37" y="15.52"/>
<vertex x="50.6" y="15.75"/>
<vertex x="50.84" y="15.97"/>
<vertex x="51.07" y="16.2"/>
<vertex x="51.17" y="16.2"/>
<vertex x="51.27" y="16.2"/>
<vertex x="51.38" y="16.2"/>
<vertex x="51.48" y="16.2"/>
<vertex x="51.58" y="16.2"/>
<vertex x="51.69" y="16.2"/>
<vertex x="51.79" y="16.2"/>
<vertex x="51.89" y="16.2"/>
<vertex x="51.89" y="16.3"/>
<vertex x="51.89" y="16.39"/>
<vertex x="51.89" y="16.49"/>
<vertex x="51.89" y="16.58"/>
<vertex x="51.89" y="16.68"/>
<vertex x="51.89" y="16.77"/>
<vertex x="51.89" y="16.87"/>
<vertex x="51.89" y="16.96"/>
<vertex x="51.95" y="17.6"/>
<vertex x="52.1" y="18.18"/>
<vertex x="52.36" y="18.69"/>
<vertex x="52.72" y="19.13"/>
<vertex x="53.18" y="19.48"/>
<vertex x="53.75" y="19.75"/>
<vertex x="54.43" y="19.91"/>
<vertex x="55.21" y="19.97"/>
<vertex x="55.39" y="19.97"/>
<vertex x="55.57" y="19.97"/>
<vertex x="55.75" y="19.96"/>
<vertex x="55.93" y="19.95"/>
<vertex x="56.11" y="19.93"/>
<vertex x="56.29" y="19.92"/>
<vertex x="56.47" y="19.91"/>
<vertex x="56.64" y="19.91"/>
<vertex x="56.64" y="19.65"/>
<vertex x="56.64" y="19.4"/>
<vertex x="56.64" y="19.15"/>
<vertex x="56.64" y="18.89"/>
<vertex x="56.64" y="18.64"/>
<vertex x="56.64" y="18.38"/>
<vertex x="56.64" y="18.13"/>
<vertex x="56.64" y="17.88"/>
<vertex x="56.52" y="17.89"/>
<vertex x="56.4" y="17.91"/>
<vertex x="56.27" y="17.91"/>
<vertex x="56.14" y="17.92"/>
<vertex x="56.02" y="17.92"/>
<vertex x="55.89" y="17.92"/>
<vertex x="55.77" y="17.92"/>
<vertex x="55.65" y="17.92"/>
<vertex x="55.39" y="17.91"/>
<vertex x="55.17" y="17.86"/>
<vertex x="54.99" y="17.78"/>
<vertex x="54.85" y="17.67"/>
<vertex x="54.74" y="17.51"/>
<vertex x="54.67" y="17.32"/>
<vertex x="54.63" y="17.08"/>
<vertex x="54.61" y="16.8"/>
<vertex x="54.61" y="16.72"/>
<vertex x="54.61" y="16.65"/>
<vertex x="54.61" y="16.57"/>
<vertex x="54.61" y="16.5"/>
<vertex x="54.61" y="16.42"/>
<vertex x="54.61" y="16.35"/>
<vertex x="54.61" y="16.28"/>
<vertex x="54.61" y="16.2"/>
<vertex x="54.85" y="16.2"/>
<vertex x="55.08" y="16.2"/>
<vertex x="55.31" y="16.2"/>
<vertex x="55.55" y="16.2"/>
<vertex x="55.78" y="16.2"/>
<vertex x="56.02" y="16.2"/>
<vertex x="56.25" y="16.2"/>
<vertex x="56.49" y="16.2"/>
<vertex x="56.49" y="15.97"/>
<vertex x="56.49" y="15.75"/>
<vertex x="56.49" y="15.52"/>
<vertex x="56.49" y="15.29"/>
<vertex x="56.49" y="15.07"/>
<vertex x="56.49" y="14.84"/>
<vertex x="56.49" y="14.61"/>
<vertex x="56.49" y="14.38"/>
<vertex x="56.25" y="14.38"/>
<vertex x="56.02" y="14.38"/>
<vertex x="55.78" y="14.38"/>
<vertex x="55.55" y="14.38"/>
<vertex x="55.31" y="14.38"/>
<vertex x="55.08" y="14.38"/>
<vertex x="54.85" y="14.38"/>
<vertex x="54.61" y="14.38"/>
<vertex x="54.61" y="13.37"/>
<vertex x="54.61" y="12.36"/>
<vertex x="54.61" y="11.35"/>
<vertex x="54.61" y="10.34"/>
<vertex x="54.61" y="9.33"/>
<vertex x="54.61" y="8.32"/>
<vertex x="54.61" y="7.31"/>
<vertex x="54.61" y="6.3"/>
<vertex x="54.27" y="6.3"/>
<vertex x="53.93" y="6.3"/>
<vertex x="53.59" y="6.3"/>
<vertex x="53.25" y="6.3"/>
<vertex x="52.91" y="6.3"/>
<vertex x="52.57" y="6.3"/>
<vertex x="52.23" y="6.3"/>
<vertex x="51.89" y="6.3"/>
<vertex x="51.89" y="7.31"/>
<vertex x="51.89" y="8.32"/>
<vertex x="51.89" y="9.33"/>
<vertex x="51.89" y="10.34"/>
<vertex x="51.89" y="11.35"/>
<vertex x="51.89" y="12.36"/>
<vertex x="51.89" y="13.37"/>
</polygon>
<polygon width="0.01" layer="21">
<vertex x="66.54" y="6.3"/>
<vertex x="66.21" y="6.3"/>
<vertex x="65.89" y="6.3"/>
<vertex x="65.57" y="6.3"/>
<vertex x="65.24" y="6.3"/>
<vertex x="64.92" y="6.3"/>
<vertex x="64.6" y="6.3"/>
<vertex x="64.27" y="6.3"/>
<vertex x="63.95" y="6.3"/>
<vertex x="63.95" y="6.48"/>
<vertex x="63.95" y="6.65"/>
<vertex x="63.95" y="6.82"/>
<vertex x="63.95" y="6.99"/>
<vertex x="63.95" y="7.17"/>
<vertex x="63.95" y="7.34"/>
<vertex x="63.95" y="7.51"/>
<vertex x="63.95" y="7.68"/>
<vertex x="63.94" y="7.68"/>
<vertex x="63.93" y="7.68"/>
<vertex x="63.92" y="7.68"/>
<vertex x="63.64" y="7.29"/>
<vertex x="63.32" y="6.95"/>
<vertex x="62.96" y="6.66"/>
<vertex x="62.58" y="6.44"/>
<vertex x="62.18" y="6.26"/>
<vertex x="61.76" y="6.13"/>
<vertex x="61.33" y="6.06"/>
<vertex x="60.89" y="6.04"/>
<vertex x="59.91" y="6.11"/>
<vertex x="59.11" y="6.33"/>
<vertex x="58.48" y="6.68"/>
<vertex x="58" y="7.15"/>
<vertex x="57.66" y="7.75"/>
<vertex x="57.44" y="8.44"/>
<vertex x="57.31" y="9.23"/>
<vertex x="57.28" y="10.11"/>
<vertex x="57.28" y="10.87"/>
<vertex x="57.28" y="11.63"/>
<vertex x="57.28" y="12.39"/>
<vertex x="57.28" y="13.16"/>
<vertex x="57.28" y="13.92"/>
<vertex x="57.28" y="14.68"/>
<vertex x="57.28" y="15.44"/>
<vertex x="57.28" y="16.2"/>
<vertex x="57.62" y="16.2"/>
<vertex x="57.96" y="16.2"/>
<vertex x="58.3" y="16.2"/>
<vertex x="58.64" y="16.2"/>
<vertex x="58.98" y="16.2"/>
<vertex x="59.32" y="16.2"/>
<vertex x="59.66" y="16.2"/>
<vertex x="60" y="16.2"/>
<vertex x="60" y="15.5"/>
<vertex x="60" y="14.8"/>
<vertex x="60" y="14.1"/>
<vertex x="60" y="13.41"/>
<vertex x="60" y="12.71"/>
<vertex x="60" y="12.01"/>
<vertex x="60" y="11.31"/>
<vertex x="60" y="10.61"/>
<vertex x="60.02" y="10.04"/>
<vertex x="60.09" y="9.54"/>
<vertex x="60.21" y="9.13"/>
<vertex x="60.39" y="8.78"/>
<vertex x="60.63" y="8.52"/>
<vertex x="60.93" y="8.33"/>
<vertex x="61.3" y="8.22"/>
<vertex x="61.74" y="8.18"/>
<vertex x="62.25" y="8.22"/>
<vertex x="62.69" y="8.34"/>
<vertex x="63.05" y="8.55"/>
<vertex x="63.35" y="8.84"/>
<vertex x="63.57" y="9.23"/>
<vertex x="63.72" y="9.72"/>
<vertex x="63.82" y="10.31"/>
<vertex x="63.85" y="11.01"/>
<vertex x="63.85" y="11.66"/>
<vertex x="63.85" y="12.31"/>
<vertex x="63.85" y="12.96"/>
<vertex x="63.85" y="13.61"/>
<vertex x="63.85" y="14.25"/>
<vertex x="63.85" y="14.9"/>
<vertex x="63.85" y="15.55"/>
<vertex x="63.85" y="16.2"/>
<vertex x="64.19" y="16.2"/>
<vertex x="64.53" y="16.2"/>
<vertex x="64.87" y="16.2"/>
<vertex x="65.21" y="16.2"/>
<vertex x="65.55" y="16.2"/>
<vertex x="65.89" y="16.2"/>
<vertex x="66.23" y="16.2"/>
<vertex x="66.57" y="16.2"/>
<vertex x="66.57" y="14.96"/>
<vertex x="66.57" y="13.73"/>
<vertex x="66.57" y="12.49"/>
<vertex x="66.57" y="11.25"/>
<vertex x="66.57" y="10.01"/>
<vertex x="66.57" y="8.78"/>
<vertex x="66.57" y="7.54"/>
</polygon>
<polygon width="0.01" layer="21">
<vertex x="68.04" y="16.2"/>
<vertex x="68.36" y="16.2"/>
<vertex x="68.68" y="16.2"/>
<vertex x="69.01" y="16.2"/>
<vertex x="69.33" y="16.2"/>
<vertex x="69.65" y="16.2"/>
<vertex x="69.98" y="16.2"/>
<vertex x="70.3" y="16.2"/>
<vertex x="70.62" y="16.2"/>
<vertex x="70.62" y="16.03"/>
<vertex x="70.62" y="15.86"/>
<vertex x="70.62" y="15.69"/>
<vertex x="70.62" y="15.51"/>
<vertex x="70.62" y="15.34"/>
<vertex x="70.62" y="15.17"/>
<vertex x="70.62" y="15"/>
<vertex x="70.62" y="14.83"/>
<vertex x="70.63" y="14.83"/>
<vertex x="70.64" y="14.83"/>
<vertex x="70.65" y="14.83"/>
<vertex x="70.93" y="15.22"/>
<vertex x="71.25" y="15.56"/>
<vertex x="71.61" y="15.84"/>
<vertex x="71.99" y="16.07"/>
<vertex x="72.4" y="16.25"/>
<vertex x="72.82" y="16.37"/>
<vertex x="73.25" y="16.45"/>
<vertex x="73.68" y="16.47"/>
<vertex x="74.66" y="16.4"/>
<vertex x="75.46" y="16.18"/>
<vertex x="76.09" y="15.83"/>
<vertex x="76.57" y="15.35"/>
<vertex x="76.91" y="14.76"/>
<vertex x="77.14" y="14.07"/>
<vertex x="77.26" y="13.27"/>
<vertex x="77.3" y="12.4"/>
<vertex x="77.3" y="11.64"/>
<vertex x="77.3" y="10.87"/>
<vertex x="77.3" y="10.11"/>
<vertex x="77.3" y="9.35"/>
<vertex x="77.3" y="8.59"/>
<vertex x="77.3" y="7.83"/>
<vertex x="77.3" y="7.07"/>
<vertex x="77.3" y="6.31"/>
<vertex x="76.96" y="6.31"/>
<vertex x="76.62" y="6.31"/>
<vertex x="76.28" y="6.31"/>
<vertex x="75.94" y="6.31"/>
<vertex x="75.6" y="6.31"/>
<vertex x="75.26" y="6.31"/>
<vertex x="74.92" y="6.31"/>
<vertex x="74.58" y="6.31"/>
<vertex x="74.58" y="7.01"/>
<vertex x="74.58" y="7.7"/>
<vertex x="74.58" y="8.4"/>
<vertex x="74.58" y="9.1"/>
<vertex x="74.58" y="9.8"/>
<vertex x="74.58" y="10.5"/>
<vertex x="74.58" y="11.2"/>
<vertex x="74.58" y="11.9"/>
<vertex x="74.55" y="12.47"/>
<vertex x="74.48" y="12.96"/>
<vertex x="74.36" y="13.38"/>
<vertex x="74.18" y="13.72"/>
<vertex x="73.95" y="13.99"/>
<vertex x="73.65" y="14.18"/>
<vertex x="73.28" y="14.29"/>
<vertex x="72.83" y="14.33"/>
<vertex x="72.32" y="14.29"/>
<vertex x="71.88" y="14.17"/>
<vertex x="71.52" y="13.96"/>
<vertex x="71.23" y="13.67"/>
<vertex x="71.01" y="13.27"/>
<vertex x="70.85" y="12.79"/>
<vertex x="70.76" y="12.19"/>
<vertex x="70.73" y="11.49"/>
<vertex x="70.73" y="10.85"/>
<vertex x="70.73" y="10.2"/>
<vertex x="70.73" y="9.55"/>
<vertex x="70.73" y="8.9"/>
<vertex x="70.73" y="8.25"/>
<vertex x="70.73" y="7.6"/>
<vertex x="70.73" y="6.96"/>
<vertex x="70.73" y="6.31"/>
<vertex x="70.39" y="6.31"/>
<vertex x="70.05" y="6.31"/>
<vertex x="69.71" y="6.31"/>
<vertex x="69.37" y="6.31"/>
<vertex x="69.03" y="6.31"/>
<vertex x="68.69" y="6.31"/>
<vertex x="68.35" y="6.31"/>
<vertex x="68.01" y="6.31"/>
<vertex x="68.01" y="7.54"/>
<vertex x="68.01" y="8.78"/>
<vertex x="68.01" y="10.02"/>
<vertex x="68.01" y="11.26"/>
<vertex x="68.01" y="12.49"/>
<vertex x="68.01" y="13.73"/>
<vertex x="68.01" y="14.97"/>
</polygon>
<polygon width="0.01" layer="21">
<vertex x="55.75" y="33.19"/>
<vertex x="55.75" y="33.14"/>
<vertex x="55.78" y="33.02"/>
<vertex x="55.78" y="32.84"/>
<vertex x="55.77" y="32.64"/>
<vertex x="55.72" y="32.42"/>
<vertex x="55.62" y="32.23"/>
<vertex x="55.44" y="32.07"/>
<vertex x="55.19" y="31.97"/>
<vertex x="54.96" y="31.97"/>
<vertex x="54.72" y="32.02"/>
<vertex x="54.45" y="32.11"/>
<vertex x="54.19" y="32.24"/>
<vertex x="53.93" y="32.4"/>
<vertex x="53.68" y="32.58"/>
<vertex x="53.46" y="32.78"/>
<vertex x="53.27" y="32.99"/>
<vertex x="53.09" y="33.24"/>
<vertex x="52.96" y="33.48"/>
<vertex x="52.89" y="33.7"/>
<vertex x="52.86" y="33.92"/>
<vertex x="52.89" y="34.12"/>
<vertex x="52.96" y="34.32"/>
<vertex x="53.06" y="34.51"/>
<vertex x="53.21" y="34.69"/>
<vertex x="53.48" y="34.92"/>
<vertex x="53.76" y="35.07"/>
<vertex x="54.06" y="35.15"/>
<vertex x="54.35" y="35.18"/>
<vertex x="54.6" y="35.19"/>
<vertex x="54.8" y="35.16"/>
<vertex x="54.94" y="35.14"/>
<vertex x="54.99" y="35.14"/>
<vertex x="54.9" y="35.21"/>
<vertex x="54.63" y="35.39"/>
<vertex x="54.22" y="35.63"/>
<vertex x="53.69" y="35.85"/>
<vertex x="53.06" y="36.01"/>
<vertex x="52.35" y="36.04"/>
<vertex x="51.58" y="35.87"/>
<vertex x="50.79" y="35.46"/>
<vertex x="50.18" y="34.95"/>
<vertex x="49.8" y="34.4"/>
<vertex x="49.61" y="33.82"/>
<vertex x="49.61" y="33.22"/>
<vertex x="49.77" y="32.61"/>
<vertex x="50.1" y="32"/>
<vertex x="50.56" y="31.39"/>
<vertex x="51.15" y="30.8"/>
<vertex x="51.6" y="30.26"/>
<vertex x="51.83" y="29.74"/>
<vertex x="51.85" y="29.25"/>
<vertex x="51.7" y="28.81"/>
<vertex x="51.39" y="28.45"/>
<vertex x="50.97" y="28.18"/>
<vertex x="50.47" y="28.04"/>
<vertex x="49.9" y="28.04"/>
<vertex x="49.53" y="28.12"/>
<vertex x="49.22" y="28.26"/>
<vertex x="48.97" y="28.44"/>
<vertex x="48.78" y="28.65"/>
<vertex x="48.65" y="28.88"/>
<vertex x="48.58" y="29.12"/>
<vertex x="48.58" y="29.35"/>
<vertex x="48.65" y="29.56"/>
<vertex x="48.75" y="29.72"/>
<vertex x="48.9" y="29.87"/>
<vertex x="49.06" y="29.99"/>
<vertex x="49.23" y="30.1"/>
<vertex x="49.38" y="30.18"/>
<vertex x="49.52" y="30.24"/>
<vertex x="49.61" y="30.28"/>
<vertex x="49.64" y="30.29"/>
<vertex x="49.6" y="30.31"/>
<vertex x="49.49" y="30.34"/>
<vertex x="49.31" y="30.39"/>
<vertex x="49.07" y="30.42"/>
<vertex x="48.78" y="30.45"/>
<vertex x="48.45" y="30.43"/>
<vertex x="48.1" y="30.38"/>
<vertex x="47.71" y="30.26"/>
<vertex x="47.37" y="30.11"/>
<vertex x="47.06" y="29.91"/>
<vertex x="46.77" y="29.65"/>
<vertex x="46.52" y="29.33"/>
<vertex x="46.32" y="28.93"/>
<vertex x="46.17" y="28.45"/>
<vertex x="46.09" y="27.88"/>
<vertex x="46.07" y="27.2"/>
<vertex x="46.07" y="26.08"/>
<vertex x="46.07" y="24.96"/>
<vertex x="46.07" y="23.84"/>
<vertex x="46.07" y="22.72"/>
<vertex x="46.07" y="21.6"/>
<vertex x="46.07" y="20.48"/>
<vertex x="46.07" y="19.35"/>
<vertex x="46.07" y="18.23"/>
<vertex x="46.12" y="18.29"/>
<vertex x="46.24" y="18.44"/>
<vertex x="46.44" y="18.67"/>
<vertex x="46.7" y="18.98"/>
<vertex x="47.01" y="19.34"/>
<vertex x="47.37" y="19.75"/>
<vertex x="47.76" y="20.19"/>
<vertex x="48.17" y="20.64"/>
<vertex x="48.62" y="21.13"/>
<vertex x="49.02" y="21.57"/>
<vertex x="49.39" y="21.96"/>
<vertex x="49.74" y="22.28"/>
<vertex x="50.09" y="22.54"/>
<vertex x="50.47" y="22.71"/>
<vertex x="50.87" y="22.81"/>
<vertex x="51.33" y="22.82"/>
<vertex x="52.23" y="22.82"/>
<vertex x="53.06" y="22.93"/>
<vertex x="53.83" y="23.14"/>
<vertex x="54.54" y="23.45"/>
<vertex x="55.19" y="23.85"/>
<vertex x="55.78" y="24.33"/>
<vertex x="56.32" y="24.89"/>
<vertex x="56.8" y="25.52"/>
<vertex x="56.91" y="25.68"/>
<vertex x="57.49" y="26.8"/>
<vertex x="57.55" y="26.96"/>
<vertex x="57.84" y="28.08"/>
<vertex x="57.86" y="28.23"/>
<vertex x="57.91" y="29.3"/>
<vertex x="57.9" y="29.45"/>
<vertex x="57.74" y="30.44"/>
<vertex x="57.7" y="30.57"/>
<vertex x="57.38" y="31.44"/>
<vertex x="56.9" y="32.26"/>
<vertex x="56.33" y="32.86"/>
<vertex x="55.74" y="33.2"/>
</polygon>
</package>
<package name="SFE_LOGO_NAME_FLAME_.8">
<polygon width="0.01" layer="21">
<vertex x="5.12" y="10.49"/>
<vertex x="5.17" y="10.03"/>
<vertex x="5.32" y="9.63"/>
<vertex x="5.55" y="9.31"/>
<vertex x="5.86" y="9.04"/>
<vertex x="6.22" y="8.84"/>
<vertex x="6.62" y="8.7"/>
<vertex x="7.05" y="8.62"/>
<vertex x="7.5" y="8.59"/>
<vertex x="7.84" y="8.61"/>
<vertex x="8.19" y="8.66"/>
<vertex x="8.53" y="8.76"/>
<vertex x="8.85" y="8.9"/>
<vertex x="9.12" y="9.09"/>
<vertex x="9.34" y="9.34"/>
<vertex x="9.48" y="9.66"/>
<vertex x="9.54" y="10.03"/>
<vertex x="9.47" y="10.36"/>
<vertex x="9.3" y="10.64"/>
<vertex x="9" y="10.88"/>
<vertex x="8.6" y="11.09"/>
<vertex x="8.1" y="11.28"/>
<vertex x="7.5" y="11.45"/>
<vertex x="6.8" y="11.61"/>
<vertex x="6.01" y="11.78"/>
<vertex x="5.34" y="11.95"/>
<vertex x="4.69" y="12.15"/>
<vertex x="4.08" y="12.39"/>
<vertex x="3.54" y="12.69"/>
<vertex x="3.08" y="13.07"/>
<vertex x="2.73" y="13.54"/>
<vertex x="2.51" y="14.11"/>
<vertex x="2.43" y="14.8"/>
<vertex x="2.54" y="15.79"/>
<vertex x="2.85" y="16.59"/>
<vertex x="3.34" y="17.22"/>
<vertex x="3.98" y="17.7"/>
<vertex x="4.72" y="18.05"/>
<vertex x="5.55" y="18.27"/>
<vertex x="6.44" y="18.4"/>
<vertex x="7.35" y="18.44"/>
<vertex x="8.26" y="18.39"/>
<vertex x="9.13" y="18.26"/>
<vertex x="9.94" y="18.03"/>
<vertex x="10.67" y="17.67"/>
<vertex x="11.3" y="17.19"/>
<vertex x="11.8" y="16.56"/>
<vertex x="12.15" y="15.78"/>
<vertex x="12.34" y="14.83"/>
<vertex x="11.97" y="14.83"/>
<vertex x="11.6" y="14.83"/>
<vertex x="11.23" y="14.83"/>
<vertex x="10.86" y="14.83"/>
<vertex x="10.49" y="14.83"/>
<vertex x="10.12" y="14.83"/>
<vertex x="9.75" y="14.83"/>
<vertex x="9.38" y="14.83"/>
<vertex x="9.31" y="15.24"/>
<vertex x="9.17" y="15.57"/>
<vertex x="8.97" y="15.84"/>
<vertex x="8.71" y="16.04"/>
<vertex x="8.4" y="16.19"/>
<vertex x="8.05" y="16.29"/>
<vertex x="7.67" y="16.34"/>
<vertex x="7.26" y="16.36"/>
<vertex x="6.99" y="16.35"/>
<vertex x="6.69" y="16.33"/>
<vertex x="6.41" y="16.27"/>
<vertex x="6.13" y="16.18"/>
<vertex x="5.89" y="16.05"/>
<vertex x="5.7" y="15.87"/>
<vertex x="5.58" y="15.62"/>
<vertex x="5.53" y="15.31"/>
<vertex x="5.61" y="14.93"/>
<vertex x="5.84" y="14.63"/>
<vertex x="6.18" y="14.39"/>
<vertex x="6.64" y="14.2"/>
<vertex x="7.17" y="14.04"/>
<vertex x="7.77" y="13.9"/>
<vertex x="8.4" y="13.77"/>
<vertex x="9.06" y="13.62"/>
<vertex x="9.73" y="13.45"/>
<vertex x="10.38" y="13.25"/>
<vertex x="10.99" y="12.99"/>
<vertex x="11.53" y="12.67"/>
<vertex x="11.99" y="12.27"/>
<vertex x="12.34" y="11.77"/>
<vertex x="12.56" y="11.17"/>
<vertex x="12.64" y="10.45"/>
<vertex x="12.64" y="10.31"/>
<vertex x="12.52" y="9.43"/>
<vertex x="12.19" y="8.58"/>
<vertex x="11.68" y="7.9"/>
<vertex x="11.02" y="7.36"/>
<vertex x="10.24" y="6.97"/>
<vertex x="9.36" y="6.71"/>
<vertex x="8.43" y="6.56"/>
<vertex x="7.48" y="6.51"/>
<vertex x="6.5" y="6.56"/>
<vertex x="5.56" y="6.71"/>
<vertex x="4.67" y="6.98"/>
<vertex x="3.88" y="7.38"/>
<vertex x="3.2" y="7.92"/>
<vertex x="2.67" y="8.61"/>
<vertex x="2.31" y="9.46"/>
<vertex x="2.28" y="9.58"/>
<vertex x="2.16" y="10.49"/>
<vertex x="2.53" y="10.49"/>
<vertex x="2.9" y="10.49"/>
<vertex x="3.27" y="10.49"/>
<vertex x="3.64" y="10.49"/>
<vertex x="4.01" y="10.49"/>
<vertex x="4.38" y="10.49"/>
<vertex x="4.75" y="10.49"/>
</polygon>
<polygon width="0.01" layer="21">
<vertex x="21.97" y="10.5"/>
<vertex x="22.15" y="11.11"/>
<vertex x="22.25" y="11.76"/>
<vertex x="22.28" y="12.44"/>
<vertex x="25.39" y="12.35"/>
<vertex x="25.39" y="12.21"/>
<vertex x="25.32" y="11.24"/>
<vertex x="25.3" y="11.1"/>
<vertex x="25.08" y="10.17"/>
<vertex x="25.04" y="10.04"/>
<vertex x="24.7" y="9.18"/>
</polygon>
<polygon width="0.01" layer="21">
<vertex x="24.7" y="9.18"/>
<vertex x="24.64" y="9.06"/>
<vertex x="24.16" y="8.3"/>
<vertex x="24.08" y="8.2"/>
<vertex x="23.46" y="7.56"/>
<vertex x="23.36" y="7.48"/>
<vertex x="22.6" y="7"/>
<vertex x="22.49" y="6.94"/>
<vertex x="21.59" y="6.64"/>
<vertex x="21.46" y="6.61"/>
<vertex x="20.43" y="6.51"/>
<vertex x="19.92" y="6.54"/>
<vertex x="19.42" y="6.62"/>
<vertex x="18.95" y="6.76"/>
<vertex x="18.5" y="6.95"/>
<vertex x="18.08" y="7.19"/>
<vertex x="17.69" y="7.48"/>
<vertex x="17.34" y="7.83"/>
<vertex x="17.04" y="8.22"/>
<vertex x="17.03" y="8.22"/>
<vertex x="17.02" y="8.22"/>
<vertex x="17.02" y="7.2"/>
<vertex x="17.02" y="6.18"/>
<vertex x="17.02" y="5.16"/>
<vertex x="17.02" y="4.15"/>
<vertex x="17.02" y="3.13"/>
<vertex x="17.02" y="2.11"/>
<vertex x="17.02" y="1.09"/>
<vertex x="17.02" y="0.08"/>
<vertex x="16.63" y="0.42"/>
<vertex x="16.24" y="0.77"/>
<vertex x="15.85" y="1.11"/>
<vertex x="15.46" y="1.46"/>
<vertex x="15.08" y="1.8"/>
<vertex x="14.69" y="2.15"/>
<vertex x="14.3" y="2.49"/>
<vertex x="13.91" y="2.84"/>
<vertex x="13.91" y="4.69"/>
<vertex x="13.91" y="6.53"/>
<vertex x="13.91" y="8.38"/>
<vertex x="13.91" y="10.22"/>
<vertex x="13.91" y="12.07"/>
<vertex x="13.91" y="13.91"/>
<vertex x="13.91" y="15.76"/>
<vertex x="13.91" y="17.61"/>
<vertex x="14.28" y="17.67"/>
<vertex x="14.65" y="17.74"/>
<vertex x="15.02" y="17.8"/>
<vertex x="15.39" y="17.87"/>
<vertex x="15.76" y="17.93"/>
<vertex x="16.13" y="18"/>
<vertex x="16.5" y="18.07"/>
<vertex x="16.87" y="18.13"/>
<vertex x="16.87" y="17.95"/>
<vertex x="16.87" y="17.77"/>
<vertex x="16.87" y="17.59"/>
<vertex x="16.87" y="17.41"/>
<vertex x="16.87" y="17.23"/>
<vertex x="16.87" y="17.05"/>
<vertex x="16.87" y="16.87"/>
<vertex x="16.87" y="16.69"/>
<vertex x="16.88" y="16.69"/>
<vertex x="17.19" y="17.11"/>
<vertex x="17.54" y="17.48"/>
<vertex x="17.92" y="17.78"/>
<vertex x="18.33" y="18.02"/>
<vertex x="18.77" y="18.21"/>
<vertex x="19.24" y="18.34"/>
<vertex x="19.74" y="18.41"/>
<vertex x="20.25" y="18.44"/>
<vertex x="20.42" y="18.43"/>
<vertex x="21.49" y="18.31"/>
<vertex x="21.63" y="18.27"/>
<vertex x="22.55" y="17.94"/>
<vertex x="22.67" y="17.88"/>
<vertex x="23.44" y="17.36"/>
<vertex x="23.54" y="17.28"/>
<vertex x="24.15" y="16.6"/>
<vertex x="24.23" y="16.5"/>
<vertex x="24.7" y="15.69"/>
<vertex x="24.76" y="15.57"/>
<vertex x="25.09" y="14.66"/>
<vertex x="25.13" y="14.53"/>
<vertex x="25.32" y="13.54"/>
<vertex x="25.34" y="13.4"/>
<vertex x="25.39" y="12.36"/>
<vertex x="22.28" y="12.44"/>
<vertex x="22.25" y="13.12"/>
<vertex x="22.14" y="13.78"/>
<vertex x="21.95" y="14.39"/>
<vertex x="21.68" y="14.95"/>
<vertex x="21.31" y="15.42"/>
<vertex x="20.84" y="15.78"/>
<vertex x="20.26" y="16.01"/>
<vertex x="19.57" y="16.09"/>
<vertex x="18.87" y="16.01"/>
<vertex x="18.29" y="15.78"/>
<vertex x="17.83" y="15.42"/>
<vertex x="17.46" y="14.96"/>
<vertex x="17.2" y="14.4"/>
<vertex x="17.02" y="13.79"/>
<vertex x="16.91" y="13.13"/>
<vertex x="16.88" y="12.44"/>
<vertex x="16.92" y="11.76"/>
<vertex x="17.02" y="11.11"/>
<vertex x="17.21" y="10.5"/>
<vertex x="17.48" y="9.96"/>
<vertex x="17.85" y="9.51"/>
<vertex x="18.32" y="9.16"/>
<vertex x="18.9" y="8.93"/>
<vertex x="19.6" y="8.86"/>
<vertex x="20.3" y="8.93"/>
<vertex x="20.88" y="9.16"/>
<vertex x="21.34" y="9.51"/>
<vertex x="21.7" y="9.96"/>
<vertex x="21.97" y="10.5"/>
</polygon>
<polygon width="0.01" layer="21">
<vertex x="30.12" y="13.31"/>
<vertex x="30.82" y="13.4"/>
<vertex x="31.5" y="13.48"/>
<vertex x="32.14" y="13.56"/>
<vertex x="32.51" y="11.89"/>
<vertex x="32.33" y="11.86"/>
<vertex x="32.15" y="11.83"/>
<vertex x="31.97" y="11.8"/>
<vertex x="31.78" y="11.78"/>
<vertex x="31.59" y="11.75"/>
<vertex x="31.41" y="11.72"/>
<vertex x="31.23" y="11.69"/>
<vertex x="31.05" y="11.65"/>
<vertex x="30.87" y="11.61"/>
<vertex x="30.7" y="11.57"/>
</polygon>
<polygon width="0.01" layer="21">
<vertex x="30.7" y="11.57"/>
<vertex x="30.54" y="11.52"/>
<vertex x="30.38" y="11.46"/>
<vertex x="30.23" y="11.39"/>
<vertex x="30.08" y="11.31"/>
<vertex x="29.95" y="11.22"/>
<vertex x="29.83" y="11.12"/>
<vertex x="29.72" y="11.01"/>
<vertex x="29.62" y="10.88"/>
<vertex x="29.54" y="10.74"/>
<vertex x="29.48" y="10.59"/>
<vertex x="29.43" y="10.42"/>
<vertex x="29.4" y="10.23"/>
<vertex x="29.39" y="10.02"/>
<vertex x="29.4" y="9.82"/>
<vertex x="29.43" y="9.64"/>
<vertex x="29.48" y="9.47"/>
<vertex x="29.55" y="9.32"/>
<vertex x="29.63" y="9.19"/>
<vertex x="29.73" y="9.07"/>
<vertex x="29.84" y="8.96"/>
<vertex x="29.97" y="8.88"/>
<vertex x="30.1" y="8.8"/>
<vertex x="30.25" y="8.74"/>
<vertex x="30.41" y="8.69"/>
<vertex x="30.57" y="8.65"/>
<vertex x="30.75" y="8.62"/>
<vertex x="30.92" y="8.59"/>
<vertex x="31.11" y="8.58"/>
<vertex x="31.3" y="8.58"/>
<vertex x="31.72" y="8.61"/>
<vertex x="32.1" y="8.67"/>
<vertex x="32.43" y="8.77"/>
<vertex x="32.71" y="8.9"/>
<vertex x="32.96" y="9.05"/>
<vertex x="33.16" y="9.23"/>
<vertex x="33.33" y="9.42"/>
<vertex x="33.46" y="9.63"/>
<vertex x="33.57" y="9.84"/>
<vertex x="33.66" y="10.06"/>
<vertex x="33.72" y="10.28"/>
<vertex x="33.76" y="10.49"/>
<vertex x="33.79" y="10.69"/>
<vertex x="33.8" y="10.88"/>
<vertex x="33.81" y="11.05"/>
<vertex x="33.81" y="11.19"/>
<vertex x="33.81" y="11.26"/>
<vertex x="33.81" y="11.33"/>
<vertex x="33.81" y="11.41"/>
<vertex x="33.81" y="11.48"/>
<vertex x="33.81" y="11.55"/>
<vertex x="33.81" y="11.62"/>
<vertex x="33.81" y="11.7"/>
<vertex x="33.81" y="11.77"/>
<vertex x="33.81" y="11.84"/>
<vertex x="33.81" y="11.91"/>
<vertex x="33.81" y="11.99"/>
<vertex x="33.81" y="12.06"/>
<vertex x="33.81" y="12.13"/>
<vertex x="33.81" y="12.2"/>
<vertex x="33.81" y="12.27"/>
<vertex x="33.81" y="12.35"/>
<vertex x="33.71" y="12.27"/>
<vertex x="33.59" y="12.19"/>
<vertex x="33.46" y="12.13"/>
<vertex x="33.32" y="12.07"/>
<vertex x="33.17" y="12.02"/>
<vertex x="33.02" y="11.98"/>
<vertex x="32.85" y="11.94"/>
<vertex x="32.68" y="11.91"/>
<vertex x="32.51" y="11.89"/>
<vertex x="32.14" y="13.56"/>
<vertex x="32.69" y="13.7"/>
<vertex x="33.17" y="13.86"/>
<vertex x="33.53" y="14.09"/>
<vertex x="33.75" y="14.4"/>
<vertex x="33.81" y="14.81"/>
<vertex x="33.8" y="15.05"/>
<vertex x="33.77" y="15.26"/>
<vertex x="33.72" y="15.44"/>
<vertex x="33.65" y="15.61"/>
<vertex x="33.57" y="15.75"/>
<vertex x="33.47" y="15.88"/>
<vertex x="33.35" y="15.98"/>
<vertex x="33.22" y="16.07"/>
<vertex x="33.07" y="16.15"/>
<vertex x="32.92" y="16.21"/>
<vertex x="32.75" y="16.26"/>
<vertex x="32.58" y="16.29"/>
<vertex x="32.39" y="16.32"/>
<vertex x="32.2" y="16.34"/>
<vertex x="32" y="16.34"/>
<vertex x="31.8" y="16.34"/>
<vertex x="31.58" y="16.34"/>
<vertex x="31.37" y="16.32"/>
<vertex x="31.17" y="16.29"/>
<vertex x="30.99" y="16.24"/>
<vertex x="30.81" y="16.19"/>
<vertex x="30.65" y="16.12"/>
<vertex x="30.5" y="16.04"/>
<vertex x="30.36" y="15.94"/>
<vertex x="30.24" y="15.83"/>
<vertex x="30.13" y="15.71"/>
<vertex x="30.03" y="15.57"/>
<vertex x="29.94" y="15.41"/>
<vertex x="29.87" y="15.24"/>
<vertex x="29.82" y="15.06"/>
<vertex x="29.77" y="14.85"/>
<vertex x="29.74" y="14.63"/>
<vertex x="29.55" y="14.63"/>
<vertex x="29.36" y="14.63"/>
<vertex x="29.16" y="14.63"/>
<vertex x="28.97" y="14.63"/>
<vertex x="28.78" y="14.63"/>
<vertex x="28.58" y="14.63"/>
<vertex x="28.39" y="14.63"/>
<vertex x="28.19" y="14.63"/>
<vertex x="28" y="14.63"/>
<vertex x="27.81" y="14.63"/>
<vertex x="27.61" y="14.63"/>
<vertex x="27.42" y="14.63"/>
<vertex x="27.22" y="14.63"/>
<vertex x="27.03" y="14.63"/>
<vertex x="26.84" y="14.63"/>
<vertex x="26.64" y="14.63"/>
<vertex x="26.7" y="15.15"/>
<vertex x="26.82" y="15.62"/>
<vertex x="26.98" y="16.05"/>
<vertex x="27.19" y="16.44"/>
<vertex x="27.44" y="16.79"/>
<vertex x="27.73" y="17.1"/>
<vertex x="28.06" y="17.37"/>
<vertex x="28.42" y="17.61"/>
<vertex x="28.8" y="17.81"/>
<vertex x="29.21" y="17.98"/>
<vertex x="29.64" y="18.12"/>
<vertex x="30.08" y="18.23"/>
<vertex x="30.54" y="18.31"/>
<vertex x="31.01" y="18.37"/>
<vertex x="31.48" y="18.4"/>
<vertex x="31.96" y="18.41"/>
<vertex x="32.39" y="18.41"/>
<vertex x="32.82" y="18.38"/>
<vertex x="33.25" y="18.34"/>
<vertex x="33.69" y="18.29"/>
<vertex x="34.11" y="18.21"/>
<vertex x="34.52" y="18.11"/>
<vertex x="34.92" y="17.98"/>
<vertex x="35.29" y="17.82"/>
<vertex x="35.63" y="17.63"/>
<vertex x="35.95" y="17.4"/>
<vertex x="36.23" y="17.14"/>
<vertex x="36.47" y="16.84"/>
<vertex x="36.66" y="16.5"/>
<vertex x="36.81" y="16.11"/>
<vertex x="36.9" y="15.68"/>
<vertex x="36.93" y="15.19"/>
<vertex x="36.93" y="14.83"/>
<vertex x="36.93" y="14.46"/>
<vertex x="36.93" y="14.09"/>
<vertex x="36.93" y="13.72"/>
<vertex x="36.93" y="13.35"/>
<vertex x="36.93" y="12.99"/>
<vertex x="36.93" y="12.62"/>
<vertex x="36.93" y="12.25"/>
<vertex x="36.93" y="11.88"/>
<vertex x="36.93" y="11.52"/>
<vertex x="36.93" y="11.15"/>
<vertex x="36.93" y="10.78"/>
<vertex x="36.93" y="10.41"/>
<vertex x="36.93" y="10.04"/>
<vertex x="36.93" y="9.68"/>
<vertex x="36.93" y="9.31"/>
<vertex x="36.93" y="9.11"/>
<vertex x="36.93" y="8.92"/>
<vertex x="36.94" y="8.73"/>
<vertex x="36.94" y="8.55"/>
<vertex x="36.95" y="8.36"/>
<vertex x="36.96" y="8.18"/>
<vertex x="36.99" y="8.01"/>
<vertex x="37.01" y="7.84"/>
<vertex x="37.04" y="7.67"/>
<vertex x="37.07" y="7.52"/>
<vertex x="37.1" y="7.37"/>
<vertex x="37.13" y="7.23"/>
<vertex x="37.17" y="7.11"/>
<vertex x="37.22" y="6.99"/>
<vertex x="37.26" y="6.89"/>
<vertex x="37.31" y="6.79"/>
<vertex x="37.12" y="6.79"/>
<vertex x="36.92" y="6.79"/>
<vertex x="36.72" y="6.79"/>
<vertex x="36.53" y="6.79"/>
<vertex x="36.33" y="6.79"/>
<vertex x="36.13" y="6.79"/>
<vertex x="35.94" y="6.79"/>
<vertex x="35.74" y="6.79"/>
<vertex x="35.54" y="6.79"/>
<vertex x="35.35" y="6.79"/>
<vertex x="35.15" y="6.79"/>
<vertex x="34.95" y="6.79"/>
<vertex x="34.76" y="6.79"/>
<vertex x="34.56" y="6.79"/>
<vertex x="34.36" y="6.79"/>
<vertex x="34.17" y="6.79"/>
<vertex x="34.14" y="6.86"/>
<vertex x="34.12" y="6.92"/>
<vertex x="34.1" y="6.99"/>
<vertex x="34.07" y="7.06"/>
<vertex x="34.05" y="7.13"/>
<vertex x="34.03" y="7.19"/>
<vertex x="34.02" y="7.26"/>
<vertex x="34" y="7.33"/>
<vertex x="33.99" y="7.4"/>
<vertex x="33.98" y="7.47"/>
<vertex x="33.97" y="7.54"/>
<vertex x="33.97" y="7.61"/>
<vertex x="33.96" y="7.68"/>
<vertex x="33.96" y="7.75"/>
<vertex x="33.95" y="7.82"/>
<vertex x="33.95" y="7.89"/>
<vertex x="33.76" y="7.7"/>
<vertex x="33.56" y="7.53"/>
<vertex x="33.35" y="7.38"/>
<vertex x="33.14" y="7.23"/>
<vertex x="32.91" y="7.11"/>
<vertex x="32.68" y="6.99"/>
<vertex x="32.45" y="6.89"/>
<vertex x="32.2" y="6.8"/>
<vertex x="31.96" y="6.72"/>
<vertex x="31.71" y="6.66"/>
<vertex x="31.45" y="6.6"/>
<vertex x="31.19" y="6.56"/>
<vertex x="30.93" y="6.53"/>
<vertex x="30.67" y="6.5"/>
<vertex x="30.41" y="6.49"/>
<vertex x="30.14" y="6.48"/>
<vertex x="29.74" y="6.49"/>
<vertex x="29.36" y="6.53"/>
<vertex x="28.98" y="6.59"/>
<vertex x="28.63" y="6.68"/>
<vertex x="28.29" y="6.8"/>
<vertex x="27.97" y="6.94"/>
<vertex x="27.68" y="7.11"/>
<vertex x="27.41" y="7.3"/>
<vertex x="27.16" y="7.53"/>
<vertex x="26.94" y="7.78"/>
<vertex x="26.75" y="8.06"/>
<vertex x="26.59" y="8.36"/>
<vertex x="26.47" y="8.7"/>
<vertex x="26.37" y="9.06"/>
<vertex x="26.32" y="9.45"/>
<vertex x="26.29" y="9.87"/>
<vertex x="26.38" y="10.74"/>
<vertex x="26.63" y="11.45"/>
<vertex x="27.01" y="12.02"/>
<vertex x="27.5" y="12.45"/>
<vertex x="28.08" y="12.78"/>
<vertex x="28.72" y="13.02"/>
<vertex x="29.41" y="13.19"/>
<vertex x="30.12" y="13.31"/>
</polygon>
<polygon width="0.01" layer="21">
<vertex x="38.68" y="17.6"/>
<vertex x="39.05" y="17.67"/>
<vertex x="39.42" y="17.73"/>
<vertex x="39.79" y="17.8"/>
<vertex x="40.16" y="17.86"/>
<vertex x="40.52" y="17.93"/>
<vertex x="40.89" y="18"/>
<vertex x="41.26" y="18.06"/>
<vertex x="41.63" y="18.13"/>
<vertex x="41.63" y="17.86"/>
<vertex x="41.63" y="17.6"/>
<vertex x="41.63" y="17.34"/>
<vertex x="41.63" y="17.08"/>
<vertex x="41.63" y="16.81"/>
<vertex x="41.63" y="16.55"/>
<vertex x="41.63" y="16.29"/>
<vertex x="41.63" y="16.02"/>
<vertex x="41.64" y="16.02"/>
<vertex x="41.65" y="16.02"/>
<vertex x="41.91" y="16.54"/>
<vertex x="42.25" y="17"/>
<vertex x="42.64" y="17.41"/>
<vertex x="43.09" y="17.76"/>
<vertex x="43.59" y="18.05"/>
<vertex x="44.12" y="18.26"/>
<vertex x="44.68" y="18.39"/>
<vertex x="45.26" y="18.43"/>
<vertex x="45.35" y="18.43"/>
<vertex x="45.44" y="18.43"/>
<vertex x="45.52" y="18.42"/>
<vertex x="45.61" y="18.41"/>
<vertex x="45.69" y="18.4"/>
<vertex x="45.78" y="18.37"/>
<vertex x="45.86" y="18.35"/>
<vertex x="45.94" y="18.32"/>
<vertex x="45.94" y="17.96"/>
<vertex x="45.94" y="17.6"/>
<vertex x="45.94" y="17.24"/>
<vertex x="45.94" y="16.88"/>
<vertex x="45.94" y="16.52"/>
<vertex x="45.94" y="16.16"/>
<vertex x="45.94" y="15.8"/>
<vertex x="45.94" y="15.44"/>
<vertex x="45.83" y="15.46"/>
<vertex x="45.7" y="15.49"/>
<vertex x="45.56" y="15.51"/>
<vertex x="45.42" y="15.53"/>
<vertex x="45.27" y="15.53"/>
<vertex x="45.12" y="15.54"/>
<vertex x="44.97" y="15.54"/>
<vertex x="44.82" y="15.54"/>
<vertex x="44.03" y="15.47"/>
<vertex x="43.38" y="15.26"/>
<vertex x="42.85" y="14.92"/>
<vertex x="42.43" y="14.48"/>
<vertex x="42.12" y="13.94"/>
<vertex x="41.92" y="13.33"/>
<vertex x="41.8" y="12.65"/>
<vertex x="41.76" y="11.91"/>
<vertex x="41.76" y="11.27"/>
<vertex x="41.76" y="10.64"/>
<vertex x="41.76" y="10"/>
<vertex x="41.76" y="9.36"/>
<vertex x="41.76" y="8.73"/>
<vertex x="41.76" y="8.09"/>
<vertex x="41.76" y="7.45"/>
<vertex x="41.76" y="6.81"/>
<vertex x="41.37" y="6.81"/>
<vertex x="40.98" y="6.81"/>
<vertex x="40.59" y="6.81"/>
<vertex x="40.21" y="6.81"/>
<vertex x="39.82" y="6.81"/>
<vertex x="39.43" y="6.81"/>
<vertex x="39.04" y="6.81"/>
<vertex x="38.65" y="6.81"/>
<vertex x="38.65" y="8.16"/>
<vertex x="38.65" y="9.51"/>
<vertex x="38.65" y="10.86"/>
<vertex x="38.65" y="12.21"/>
<vertex x="38.65" y="13.55"/>
<vertex x="38.65" y="14.9"/>
<vertex x="38.65" y="16.25"/>
</polygon>
<polygon width="0.01" layer="21">
<vertex x="47.16" y="20.74"/>
<vertex x="50.27" y="22.44"/>
<vertex x="50.27" y="14.06"/>
<vertex x="54.19" y="18.13"/>
<vertex x="57.86" y="18.13"/>
<vertex x="53.6" y="13.97"/>
<vertex x="58.34" y="6.82"/>
<vertex x="54.58" y="6.82"/>
<vertex x="51.47" y="11.87"/>
<vertex x="50.27" y="10.71"/>
<vertex x="50.27" y="6.82"/>
<vertex x="47.16" y="6.82"/>
</polygon>
<polygon width="0.01" layer="21">
<vertex x="60.23" y="16.05"/>
<vertex x="59.85" y="16.05"/>
<vertex x="59.47" y="16.05"/>
<vertex x="59.08" y="16.05"/>
<vertex x="58.7" y="16.05"/>
<vertex x="58.32" y="16.05"/>
<vertex x="57.94" y="16.05"/>
<vertex x="57.55" y="16.05"/>
<vertex x="57.17" y="16.05"/>
<vertex x="57.43" y="16.31"/>
<vertex x="57.7" y="16.57"/>
<vertex x="57.96" y="16.83"/>
<vertex x="58.23" y="17.09"/>
<vertex x="58.49" y="17.35"/>
<vertex x="58.76" y="17.61"/>
<vertex x="59.02" y="17.87"/>
<vertex x="59.29" y="18.13"/>
<vertex x="59.4" y="18.13"/>
<vertex x="59.52" y="18.13"/>
<vertex x="59.64" y="18.13"/>
<vertex x="59.76" y="18.13"/>
<vertex x="59.88" y="18.13"/>
<vertex x="60" y="18.13"/>
<vertex x="60.11" y="18.13"/>
<vertex x="60.23" y="18.13"/>
<vertex x="60.23" y="18.24"/>
<vertex x="60.23" y="18.35"/>
<vertex x="60.23" y="18.46"/>
<vertex x="60.23" y="18.57"/>
<vertex x="60.23" y="18.67"/>
<vertex x="60.23" y="18.78"/>
<vertex x="60.23" y="18.89"/>
<vertex x="60.23" y="19"/>
<vertex x="60.29" y="19.73"/>
<vertex x="60.47" y="20.39"/>
<vertex x="60.76" y="20.97"/>
<vertex x="61.17" y="21.47"/>
<vertex x="61.7" y="21.88"/>
<vertex x="62.36" y="22.18"/>
<vertex x="63.13" y="22.37"/>
<vertex x="64.02" y="22.44"/>
<vertex x="64.22" y="22.44"/>
<vertex x="64.43" y="22.43"/>
<vertex x="64.64" y="22.42"/>
<vertex x="64.85" y="22.41"/>
<vertex x="65.05" y="22.39"/>
<vertex x="65.26" y="22.38"/>
<vertex x="65.46" y="22.37"/>
<vertex x="65.66" y="22.36"/>
<vertex x="65.66" y="22.07"/>
<vertex x="65.66" y="21.78"/>
<vertex x="65.66" y="21.49"/>
<vertex x="65.66" y="21.2"/>
<vertex x="65.66" y="20.91"/>
<vertex x="65.66" y="20.62"/>
<vertex x="65.66" y="20.33"/>
<vertex x="65.66" y="20.04"/>
<vertex x="65.52" y="20.06"/>
<vertex x="65.38" y="20.08"/>
<vertex x="65.23" y="20.08"/>
<vertex x="65.09" y="20.09"/>
<vertex x="64.95" y="20.09"/>
<vertex x="64.8" y="20.09"/>
<vertex x="64.66" y="20.1"/>
<vertex x="64.52" y="20.1"/>
<vertex x="64.23" y="20.08"/>
<vertex x="63.98" y="20.03"/>
<vertex x="63.77" y="19.94"/>
<vertex x="63.61" y="19.81"/>
<vertex x="63.49" y="19.63"/>
<vertex x="63.4" y="19.41"/>
<vertex x="63.35" y="19.13"/>
<vertex x="63.34" y="18.81"/>
<vertex x="63.34" y="18.72"/>
<vertex x="63.34" y="18.64"/>
<vertex x="63.34" y="18.55"/>
<vertex x="63.34" y="18.47"/>
<vertex x="63.34" y="18.38"/>
<vertex x="63.34" y="18.3"/>
<vertex x="63.34" y="18.21"/>
<vertex x="63.34" y="18.13"/>
<vertex x="63.6" y="18.13"/>
<vertex x="63.87" y="18.13"/>
<vertex x="64.14" y="18.13"/>
<vertex x="64.41" y="18.13"/>
<vertex x="64.68" y="18.13"/>
<vertex x="64.94" y="18.13"/>
<vertex x="65.21" y="18.13"/>
<vertex x="65.48" y="18.13"/>
<vertex x="65.48" y="17.87"/>
<vertex x="65.48" y="17.61"/>
<vertex x="65.48" y="17.35"/>
<vertex x="65.48" y="17.09"/>
<vertex x="65.48" y="16.83"/>
<vertex x="65.48" y="16.57"/>
<vertex x="65.48" y="16.31"/>
<vertex x="65.48" y="16.05"/>
<vertex x="65.21" y="16.05"/>
<vertex x="64.94" y="16.05"/>
<vertex x="64.68" y="16.05"/>
<vertex x="64.41" y="16.05"/>
<vertex x="64.14" y="16.05"/>
<vertex x="63.87" y="16.05"/>
<vertex x="63.6" y="16.05"/>
<vertex x="63.34" y="16.05"/>
<vertex x="63.34" y="14.9"/>
<vertex x="63.34" y="13.74"/>
<vertex x="63.34" y="12.59"/>
<vertex x="63.34" y="11.43"/>
<vertex x="63.34" y="10.28"/>
<vertex x="63.34" y="9.13"/>
<vertex x="63.34" y="7.97"/>
<vertex x="63.34" y="6.82"/>
<vertex x="62.95" y="6.82"/>
<vertex x="62.56" y="6.82"/>
<vertex x="62.17" y="6.82"/>
<vertex x="61.78" y="6.82"/>
<vertex x="61.39" y="6.82"/>
<vertex x="61.01" y="6.82"/>
<vertex x="60.62" y="6.82"/>
<vertex x="60.23" y="6.82"/>
<vertex x="60.23" y="7.97"/>
<vertex x="60.23" y="9.13"/>
<vertex x="60.23" y="10.28"/>
<vertex x="60.23" y="11.43"/>
<vertex x="60.23" y="12.59"/>
<vertex x="60.23" y="13.74"/>
<vertex x="60.23" y="14.9"/>
</polygon>
<polygon width="0.01" layer="21">
<vertex x="76.97" y="6.82"/>
<vertex x="76.6" y="6.82"/>
<vertex x="76.23" y="6.82"/>
<vertex x="75.86" y="6.82"/>
<vertex x="75.49" y="6.82"/>
<vertex x="75.12" y="6.82"/>
<vertex x="74.75" y="6.82"/>
<vertex x="74.38" y="6.82"/>
<vertex x="74.01" y="6.82"/>
<vertex x="74.01" y="7.01"/>
<vertex x="74.01" y="7.21"/>
<vertex x="74.01" y="7.41"/>
<vertex x="74.01" y="7.61"/>
<vertex x="74.01" y="7.8"/>
<vertex x="74.01" y="8"/>
<vertex x="74.01" y="8.2"/>
<vertex x="74.01" y="8.39"/>
<vertex x="74" y="8.39"/>
<vertex x="73.99" y="8.39"/>
<vertex x="73.98" y="8.39"/>
<vertex x="73.66" y="7.94"/>
<vertex x="73.29" y="7.55"/>
<vertex x="72.88" y="7.23"/>
<vertex x="72.44" y="6.97"/>
<vertex x="71.98" y="6.77"/>
<vertex x="71.5" y="6.62"/>
<vertex x="71.01" y="6.54"/>
<vertex x="70.52" y="6.51"/>
<vertex x="70.37" y="6.51"/>
<vertex x="69.39" y="6.6"/>
<vertex x="68.48" y="6.84"/>
<vertex x="67.76" y="7.25"/>
<vertex x="67.21" y="7.79"/>
<vertex x="66.82" y="8.46"/>
<vertex x="66.57" y="9.26"/>
<vertex x="66.43" y="10.16"/>
<vertex x="66.42" y="10.29"/>
<vertex x="66.38" y="11.17"/>
<vertex x="66.38" y="12.04"/>
<vertex x="66.38" y="12.91"/>
<vertex x="66.38" y="13.78"/>
<vertex x="66.38" y="14.65"/>
<vertex x="66.38" y="15.52"/>
<vertex x="66.38" y="16.39"/>
<vertex x="66.38" y="17.26"/>
<vertex x="66.38" y="18.13"/>
<vertex x="66.77" y="18.13"/>
<vertex x="67.16" y="18.13"/>
<vertex x="67.55" y="18.13"/>
<vertex x="67.94" y="18.13"/>
<vertex x="68.33" y="18.13"/>
<vertex x="68.71" y="18.13"/>
<vertex x="69.1" y="18.13"/>
<vertex x="69.49" y="18.13"/>
<vertex x="69.49" y="17.33"/>
<vertex x="69.49" y="16.53"/>
<vertex x="69.49" y="15.73"/>
<vertex x="69.49" y="14.93"/>
<vertex x="69.49" y="14.14"/>
<vertex x="69.49" y="13.34"/>
<vertex x="69.49" y="12.54"/>
<vertex x="69.49" y="11.74"/>
<vertex x="69.52" y="11.09"/>
<vertex x="69.6" y="10.52"/>
<vertex x="69.74" y="10.04"/>
<vertex x="69.94" y="9.65"/>
<vertex x="70.21" y="9.35"/>
<vertex x="70.56" y="9.13"/>
<vertex x="70.98" y="9"/>
<vertex x="71.48" y="8.96"/>
<vertex x="72.07" y="9.01"/>
<vertex x="72.57" y="9.14"/>
<vertex x="72.99" y="9.38"/>
<vertex x="73.32" y="9.72"/>
<vertex x="73.57" y="10.16"/>
<vertex x="73.75" y="10.72"/>
<vertex x="73.86" y="11.4"/>
<vertex x="73.89" y="12.2"/>
<vertex x="73.89" y="12.94"/>
<vertex x="73.89" y="13.68"/>
<vertex x="73.89" y="14.42"/>
<vertex x="73.89" y="15.16"/>
<vertex x="73.89" y="15.9"/>
<vertex x="73.89" y="16.64"/>
<vertex x="73.89" y="17.39"/>
<vertex x="73.89" y="18.13"/>
<vertex x="74.28" y="18.13"/>
<vertex x="74.67" y="18.13"/>
<vertex x="75.06" y="18.13"/>
<vertex x="75.44" y="18.13"/>
<vertex x="75.83" y="18.13"/>
<vertex x="76.22" y="18.13"/>
<vertex x="76.61" y="18.13"/>
<vertex x="77" y="18.13"/>
<vertex x="77" y="16.71"/>
<vertex x="77" y="15.3"/>
<vertex x="77" y="13.89"/>
<vertex x="77" y="12.47"/>
<vertex x="77" y="11.06"/>
<vertex x="77" y="9.64"/>
<vertex x="77" y="8.23"/>
</polygon>
<polygon width="0.01" layer="21">
<vertex x="78.68" y="18.13"/>
<vertex x="79.05" y="18.13"/>
<vertex x="79.42" y="18.13"/>
<vertex x="79.79" y="18.13"/>
<vertex x="80.16" y="18.13"/>
<vertex x="80.53" y="18.13"/>
<vertex x="80.9" y="18.13"/>
<vertex x="81.27" y="18.13"/>
<vertex x="81.63" y="18.13"/>
<vertex x="81.63" y="17.93"/>
<vertex x="81.63" y="17.74"/>
<vertex x="81.63" y="17.54"/>
<vertex x="81.63" y="17.34"/>
<vertex x="81.63" y="17.15"/>
<vertex x="81.63" y="16.95"/>
<vertex x="81.63" y="16.75"/>
<vertex x="81.63" y="16.56"/>
<vertex x="81.64" y="16.56"/>
<vertex x="81.65" y="16.56"/>
<vertex x="81.66" y="16.56"/>
<vertex x="81.67" y="16.56"/>
<vertex x="81.99" y="17.01"/>
<vertex x="82.36" y="17.39"/>
<vertex x="82.76" y="17.72"/>
<vertex x="83.2" y="17.98"/>
<vertex x="83.66" y="18.18"/>
<vertex x="84.14" y="18.33"/>
<vertex x="84.63" y="18.41"/>
<vertex x="85.13" y="18.44"/>
<vertex x="85.28" y="18.44"/>
<vertex x="86.25" y="18.35"/>
<vertex x="87.17" y="18.1"/>
<vertex x="87.89" y="17.7"/>
<vertex x="88.43" y="17.16"/>
<vertex x="88.82" y="16.48"/>
<vertex x="89.08" y="15.69"/>
<vertex x="89.22" y="14.78"/>
<vertex x="89.23" y="14.66"/>
<vertex x="89.26" y="13.78"/>
<vertex x="89.26" y="12.91"/>
<vertex x="89.26" y="12.04"/>
<vertex x="89.26" y="11.17"/>
<vertex x="89.26" y="10.3"/>
<vertex x="89.26" y="9.43"/>
<vertex x="89.26" y="8.56"/>
<vertex x="89.26" y="7.69"/>
<vertex x="89.26" y="6.82"/>
<vertex x="88.87" y="6.82"/>
<vertex x="88.48" y="6.82"/>
<vertex x="88.1" y="6.82"/>
<vertex x="87.71" y="6.82"/>
<vertex x="87.32" y="6.82"/>
<vertex x="86.93" y="6.82"/>
<vertex x="86.54" y="6.82"/>
<vertex x="86.15" y="6.82"/>
<vertex x="86.15" y="7.62"/>
<vertex x="86.15" y="8.42"/>
<vertex x="86.15" y="9.22"/>
<vertex x="86.15" y="10.02"/>
<vertex x="86.15" y="10.81"/>
<vertex x="86.15" y="11.61"/>
<vertex x="86.15" y="12.41"/>
<vertex x="86.15" y="13.21"/>
<vertex x="86.13" y="13.86"/>
<vertex x="86.05" y="14.43"/>
<vertex x="85.91" y="14.91"/>
<vertex x="85.71" y="15.3"/>
<vertex x="85.44" y="15.6"/>
<vertex x="85.09" y="15.82"/>
<vertex x="84.67" y="15.94"/>
<vertex x="84.16" y="15.99"/>
<vertex x="83.58" y="15.94"/>
<vertex x="83.08" y="15.81"/>
<vertex x="82.66" y="15.57"/>
<vertex x="82.33" y="15.23"/>
<vertex x="82.07" y="14.78"/>
<vertex x="81.9" y="14.22"/>
<vertex x="81.79" y="13.55"/>
<vertex x="81.76" y="12.75"/>
<vertex x="81.76" y="12.01"/>
<vertex x="81.76" y="11.27"/>
<vertex x="81.76" y="10.53"/>
<vertex x="81.76" y="9.79"/>
<vertex x="81.76" y="9.04"/>
<vertex x="81.76" y="8.3"/>
<vertex x="81.76" y="7.56"/>
<vertex x="81.76" y="6.82"/>
<vertex x="81.37" y="6.82"/>
<vertex x="80.98" y="6.82"/>
<vertex x="80.59" y="6.82"/>
<vertex x="80.2" y="6.82"/>
<vertex x="79.82" y="6.82"/>
<vertex x="79.43" y="6.82"/>
<vertex x="79.04" y="6.82"/>
<vertex x="78.65" y="6.82"/>
<vertex x="78.65" y="8.24"/>
<vertex x="78.65" y="9.65"/>
<vertex x="78.65" y="11.06"/>
<vertex x="78.65" y="12.48"/>
<vertex x="78.65" y="13.89"/>
<vertex x="78.65" y="15.3"/>
<vertex x="78.65" y="16.72"/>
</polygon>
<polygon width="0.01" layer="21">
<vertex x="64.64" y="37.54"/>
<vertex x="64.64" y="37.49"/>
<vertex x="64.67" y="37.35"/>
<vertex x="64.67" y="37.15"/>
<vertex x="64.66" y="36.91"/>
<vertex x="64.6" y="36.67"/>
<vertex x="64.48" y="36.44"/>
<vertex x="64.29" y="36.26"/>
<vertex x="64" y="36.15"/>
<vertex x="63.74" y="36.15"/>
<vertex x="63.46" y="36.2"/>
<vertex x="63.16" y="36.31"/>
<vertex x="62.85" y="36.46"/>
<vertex x="62.56" y="36.64"/>
<vertex x="62.27" y="36.85"/>
<vertex x="62.02" y="37.08"/>
<vertex x="61.8" y="37.31"/>
<vertex x="61.59" y="37.6"/>
<vertex x="61.45" y="37.87"/>
<vertex x="61.37" y="38.13"/>
<vertex x="61.34" y="38.38"/>
<vertex x="61.37" y="38.61"/>
<vertex x="61.44" y="38.84"/>
<vertex x="61.57" y="39.05"/>
<vertex x="61.74" y="39.26"/>
<vertex x="62.04" y="39.52"/>
<vertex x="62.37" y="39.69"/>
<vertex x="62.71" y="39.78"/>
<vertex x="63.03" y="39.82"/>
<vertex x="63.32" y="39.82"/>
<vertex x="63.56" y="39.8"/>
<vertex x="63.71" y="39.77"/>
<vertex x="63.77" y="39.77"/>
<vertex x="63.66" y="39.85"/>
<vertex x="63.36" y="40.06"/>
<vertex x="62.89" y="40.33"/>
<vertex x="62.29" y="40.59"/>
<vertex x="61.56" y="40.77"/>
<vertex x="60.75" y="40.8"/>
<vertex x="59.88" y="40.61"/>
<vertex x="59.76" y="40.57"/>
<vertex x="58.97" y="40.14"/>
<vertex x="58.28" y="39.55"/>
<vertex x="57.83" y="38.93"/>
<vertex x="57.62" y="38.27"/>
<vertex x="57.62" y="37.58"/>
<vertex x="57.81" y="36.88"/>
<vertex x="58.18" y="36.18"/>
<vertex x="58.71" y="35.49"/>
<vertex x="59.38" y="34.81"/>
<vertex x="59.9" y="34.2"/>
<vertex x="60.16" y="33.6"/>
<vertex x="60.18" y="33.04"/>
<vertex x="60" y="32.54"/>
<vertex x="59.66" y="32.12"/>
<vertex x="59.18" y="31.82"/>
<vertex x="58.6" y="31.66"/>
<vertex x="57.95" y="31.65"/>
<vertex x="57.53" y="31.75"/>
<vertex x="57.17" y="31.91"/>
<vertex x="56.88" y="32.11"/>
<vertex x="56.67" y="32.36"/>
<vertex x="56.52" y="32.62"/>
<vertex x="56.45" y="32.89"/>
<vertex x="56.45" y="33.15"/>
<vertex x="56.52" y="33.4"/>
<vertex x="56.64" y="33.58"/>
<vertex x="56.81" y="33.74"/>
<vertex x="56.99" y="33.89"/>
<vertex x="57.18" y="34.01"/>
<vertex x="57.36" y="34.1"/>
<vertex x="57.51" y="34.17"/>
<vertex x="57.62" y="34.22"/>
<vertex x="57.66" y="34.23"/>
<vertex x="57.61" y="34.25"/>
<vertex x="57.48" y="34.29"/>
<vertex x="57.27" y="34.34"/>
<vertex x="57" y="34.38"/>
<vertex x="56.67" y="34.41"/>
<vertex x="56.3" y="34.39"/>
<vertex x="55.89" y="34.33"/>
<vertex x="55.46" y="34.2"/>
<vertex x="55.07" y="34.02"/>
<vertex x="54.7" y="33.79"/>
<vertex x="54.37" y="33.5"/>
<vertex x="54.09" y="33.13"/>
<vertex x="53.86" y="32.67"/>
<vertex x="53.69" y="32.12"/>
<vertex x="53.59" y="31.47"/>
<vertex x="53.58" y="30.7"/>
<vertex x="53.58" y="29.42"/>
<vertex x="53.58" y="28.14"/>
<vertex x="53.58" y="26.86"/>
<vertex x="53.58" y="25.58"/>
<vertex x="53.58" y="24.29"/>
<vertex x="53.58" y="23.01"/>
<vertex x="53.58" y="21.73"/>
<vertex x="53.58" y="20.45"/>
<vertex x="53.63" y="20.51"/>
<vertex x="53.77" y="20.69"/>
<vertex x="54" y="20.95"/>
<vertex x="54.29" y="21.3"/>
<vertex x="54.65" y="21.72"/>
<vertex x="55.06" y="22.18"/>
<vertex x="55.5" y="22.68"/>
<vertex x="55.98" y="23.2"/>
<vertex x="56.49" y="23.76"/>
<vertex x="56.95" y="24.26"/>
<vertex x="57.37" y="24.7"/>
<vertex x="57.77" y="25.08"/>
<vertex x="58.18" y="25.37"/>
<vertex x="58.6" y="25.57"/>
<vertex x="59.07" y="25.68"/>
<vertex x="59.59" y="25.69"/>
<vertex x="59.72" y="25.68"/>
<vertex x="60.61" y="25.69"/>
<vertex x="61.56" y="25.81"/>
<vertex x="62.44" y="26.06"/>
<vertex x="63.25" y="26.41"/>
<vertex x="64" y="26.87"/>
<vertex x="64.68" y="27.42"/>
<vertex x="65.29" y="28.06"/>
<vertex x="65.84" y="28.78"/>
<vertex x="65.96" y="28.96"/>
<vertex x="66.63" y="30.24"/>
<vertex x="66.7" y="30.43"/>
<vertex x="67.03" y="31.7"/>
<vertex x="67.05" y="31.88"/>
<vertex x="67.1" y="33.1"/>
<vertex x="67.09" y="33.27"/>
<vertex x="66.91" y="34.4"/>
<vertex x="66.87" y="34.55"/>
<vertex x="66.5" y="35.54"/>
<vertex x="66.44" y="35.67"/>
<vertex x="65.95" y="36.48"/>
<vertex x="65.31" y="37.17"/>
<vertex x="64.63" y="37.55"/>
</polygon>
</package>
<package name="SFE_LOGO_NAME_FLAME_.9">
<polygon width="0.01" layer="21">
<vertex x="4.28" y="12.92"/>
<vertex x="4.34" y="12.4"/>
<vertex x="4.51" y="11.96"/>
<vertex x="4.77" y="11.59"/>
<vertex x="5.11" y="11.29"/>
<vertex x="5.52" y="11.06"/>
<vertex x="5.97" y="10.91"/>
<vertex x="6.46" y="10.81"/>
<vertex x="6.96" y="10.78"/>
<vertex x="7.34" y="10.8"/>
<vertex x="7.73" y="10.86"/>
<vertex x="8.12" y="10.97"/>
<vertex x="8.48" y="11.13"/>
<vertex x="8.79" y="11.35"/>
<vertex x="9.03" y="11.63"/>
<vertex x="9.19" y="11.98"/>
<vertex x="9.25" y="12.4"/>
<vertex x="9.18" y="12.77"/>
<vertex x="8.98" y="13.09"/>
<vertex x="8.65" y="13.36"/>
<vertex x="8.2" y="13.59"/>
<vertex x="7.63" y="13.8"/>
<vertex x="6.96" y="14"/>
<vertex x="6.17" y="14.18"/>
<vertex x="5.29" y="14.37"/>
<vertex x="4.53" y="14.56"/>
<vertex x="3.8" y="14.78"/>
<vertex x="3.11" y="15.06"/>
<vertex x="2.5" y="15.4"/>
<vertex x="1.99" y="15.82"/>
<vertex x="1.6" y="16.35"/>
<vertex x="1.34" y="16.99"/>
<vertex x="1.25" y="17.77"/>
<vertex x="1.26" y="17.92"/>
<vertex x="1.38" y="18.88"/>
<vertex x="1.73" y="19.78"/>
<vertex x="2.28" y="20.49"/>
<vertex x="3" y="21.03"/>
<vertex x="3.84" y="21.42"/>
<vertex x="4.77" y="21.67"/>
<vertex x="4.89" y="21.7"/>
<vertex x="5.77" y="21.81"/>
<vertex x="5.89" y="21.82"/>
<vertex x="6.79" y="21.86"/>
<vertex x="6.92" y="21.86"/>
<vertex x="7.81" y="21.81"/>
<vertex x="8.79" y="21.66"/>
<vertex x="9.71" y="21.4"/>
<vertex x="10.53" y="21"/>
<vertex x="11.23" y="20.45"/>
<vertex x="11.8" y="19.75"/>
<vertex x="12.2" y="18.87"/>
<vertex x="12.23" y="18.74"/>
<vertex x="12.4" y="17.8"/>
<vertex x="11.99" y="17.8"/>
<vertex x="11.57" y="17.8"/>
<vertex x="11.16" y="17.8"/>
<vertex x="10.74" y="17.8"/>
<vertex x="10.33" y="17.8"/>
<vertex x="9.91" y="17.8"/>
<vertex x="9.5" y="17.8"/>
<vertex x="9.08" y="17.8"/>
<vertex x="9" y="18.26"/>
<vertex x="8.84" y="18.64"/>
<vertex x="8.61" y="18.94"/>
<vertex x="8.32" y="19.17"/>
<vertex x="7.97" y="19.33"/>
<vertex x="7.58" y="19.44"/>
<vertex x="7.15" y="19.5"/>
<vertex x="6.69" y="19.52"/>
<vertex x="6.38" y="19.52"/>
<vertex x="6.05" y="19.48"/>
<vertex x="5.73" y="19.42"/>
<vertex x="5.42" y="19.32"/>
<vertex x="5.15" y="19.18"/>
<vertex x="4.94" y="18.97"/>
<vertex x="4.8" y="18.69"/>
<vertex x="4.75" y="18.34"/>
<vertex x="4.83" y="17.91"/>
<vertex x="5.09" y="17.58"/>
<vertex x="5.48" y="17.31"/>
<vertex x="5.99" y="17.09"/>
<vertex x="6.59" y="16.92"/>
<vertex x="7.26" y="16.76"/>
<vertex x="7.97" y="16.61"/>
<vertex x="8.71" y="16.44"/>
<vertex x="9.47" y="16.25"/>
<vertex x="10.2" y="16.02"/>
<vertex x="10.88" y="15.73"/>
<vertex x="11.49" y="15.37"/>
<vertex x="12.01" y="14.92"/>
<vertex x="12.4" y="14.36"/>
<vertex x="12.66" y="13.68"/>
<vertex x="12.75" y="12.87"/>
<vertex x="12.74" y="12.72"/>
<vertex x="12.61" y="11.72"/>
<vertex x="12.58" y="11.59"/>
<vertex x="12.24" y="10.77"/>
<vertex x="11.67" y="10"/>
<vertex x="10.92" y="9.4"/>
<vertex x="10.04" y="8.96"/>
<vertex x="9.92" y="8.92"/>
<vertex x="9.06" y="8.66"/>
<vertex x="8.93" y="8.64"/>
<vertex x="8.01" y="8.5"/>
<vertex x="7.88" y="8.48"/>
<vertex x="6.93" y="8.44"/>
<vertex x="6.8" y="8.44"/>
<vertex x="5.84" y="8.5"/>
<vertex x="5.7" y="8.51"/>
<vertex x="4.77" y="8.67"/>
<vertex x="4.64" y="8.7"/>
<vertex x="3.78" y="8.97"/>
<vertex x="3.66" y="9.02"/>
<vertex x="2.88" y="9.42"/>
<vertex x="2.12" y="10.02"/>
<vertex x="1.53" y="10.8"/>
<vertex x="1.47" y="10.91"/>
<vertex x="1.13" y="11.76"/>
<vertex x="1.09" y="11.9"/>
<vertex x="0.96" y="12.92"/>
<vertex x="1.37" y="12.92"/>
<vertex x="1.79" y="12.92"/>
<vertex x="2.2" y="12.92"/>
<vertex x="2.62" y="12.92"/>
<vertex x="3.03" y="12.92"/>
<vertex x="3.45" y="12.92"/>
<vertex x="3.86" y="12.92"/>
</polygon>
<polygon width="0.01" layer="21">
<vertex x="23.24" y="12.93"/>
<vertex x="23.44" y="13.61"/>
<vertex x="23.56" y="14.35"/>
<vertex x="23.59" y="15.11"/>
<vertex x="27.09" y="15.02"/>
<vertex x="27.09" y="14.86"/>
<vertex x="27" y="13.76"/>
<vertex x="26.98" y="13.6"/>
<vertex x="26.74" y="12.56"/>
<vertex x="26.7" y="12.41"/>
<vertex x="26.31" y="11.44"/>
</polygon>
<polygon width="0.01" layer="21">
<vertex x="26.31" y="11.44"/>
<vertex x="26.24" y="11.31"/>
<vertex x="25.7" y="10.46"/>
<vertex x="25.61" y="10.34"/>
<vertex x="24.91" y="9.63"/>
<vertex x="24.8" y="9.54"/>
<vertex x="23.95" y="8.99"/>
<vertex x="23.82" y="8.93"/>
<vertex x="22.82" y="8.59"/>
<vertex x="22.66" y="8.55"/>
<vertex x="21.5" y="8.44"/>
<vertex x="20.93" y="8.48"/>
<vertex x="20.37" y="8.57"/>
<vertex x="19.84" y="8.72"/>
<vertex x="19.34" y="8.93"/>
<vertex x="18.86" y="9.21"/>
<vertex x="18.43" y="9.54"/>
<vertex x="18.04" y="9.92"/>
<vertex x="17.69" y="10.36"/>
<vertex x="17.68" y="10.36"/>
<vertex x="17.67" y="10.36"/>
<vertex x="17.67" y="9.22"/>
<vertex x="17.67" y="8.07"/>
<vertex x="17.67" y="6.93"/>
<vertex x="17.67" y="5.78"/>
<vertex x="17.67" y="4.64"/>
<vertex x="17.67" y="3.49"/>
<vertex x="17.67" y="2.35"/>
<vertex x="17.67" y="1.2"/>
<vertex x="17.23" y="1.59"/>
<vertex x="16.79" y="1.98"/>
<vertex x="16.36" y="2.37"/>
<vertex x="15.92" y="2.76"/>
<vertex x="15.48" y="3.15"/>
<vertex x="15.05" y="3.53"/>
<vertex x="14.61" y="3.92"/>
<vertex x="14.17" y="4.31"/>
<vertex x="14.17" y="6.39"/>
<vertex x="14.17" y="8.46"/>
<vertex x="14.17" y="10.54"/>
<vertex x="14.17" y="12.62"/>
<vertex x="14.17" y="14.69"/>
<vertex x="14.17" y="16.77"/>
<vertex x="14.17" y="18.85"/>
<vertex x="14.17" y="20.92"/>
<vertex x="14.59" y="21"/>
<vertex x="15" y="21.07"/>
<vertex x="15.42" y="21.14"/>
<vertex x="15.84" y="21.22"/>
<vertex x="16.25" y="21.29"/>
<vertex x="16.67" y="21.37"/>
<vertex x="17.08" y="21.44"/>
<vertex x="17.5" y="21.51"/>
<vertex x="17.5" y="21.31"/>
<vertex x="17.5" y="21.11"/>
<vertex x="17.5" y="20.91"/>
<vertex x="17.5" y="20.7"/>
<vertex x="17.5" y="20.5"/>
<vertex x="17.5" y="20.3"/>
<vertex x="17.5" y="20.09"/>
<vertex x="17.5" y="19.89"/>
<vertex x="17.51" y="19.89"/>
<vertex x="17.52" y="19.89"/>
<vertex x="17.86" y="20.37"/>
<vertex x="18.25" y="20.78"/>
<vertex x="18.68" y="21.12"/>
<vertex x="19.15" y="21.39"/>
<vertex x="19.64" y="21.6"/>
<vertex x="20.17" y="21.74"/>
<vertex x="20.73" y="21.83"/>
<vertex x="21.31" y="21.86"/>
<vertex x="21.49" y="21.86"/>
<vertex x="22.7" y="21.71"/>
<vertex x="22.86" y="21.68"/>
<vertex x="23.89" y="21.3"/>
<vertex x="24.03" y="21.23"/>
<vertex x="24.89" y="20.65"/>
<vertex x="25" y="20.55"/>
<vertex x="25.7" y="19.79"/>
<vertex x="25.78" y="19.68"/>
<vertex x="26.31" y="18.77"/>
<vertex x="26.38" y="18.63"/>
<vertex x="26.75" y="17.61"/>
<vertex x="26.79" y="17.46"/>
<vertex x="27.01" y="16.35"/>
<vertex x="27.03" y="16.19"/>
<vertex x="27.09" y="15.02"/>
<vertex x="23.59" y="15.11"/>
<vertex x="23.55" y="15.88"/>
<vertex x="23.43" y="16.62"/>
<vertex x="23.22" y="17.31"/>
<vertex x="22.91" y="17.93"/>
<vertex x="22.49" y="18.46"/>
<vertex x="21.96" y="18.87"/>
<vertex x="21.32" y="19.13"/>
<vertex x="20.54" y="19.22"/>
<vertex x="19.76" y="19.13"/>
<vertex x="19.1" y="18.87"/>
<vertex x="18.58" y="18.47"/>
<vertex x="18.17" y="17.94"/>
<vertex x="17.87" y="17.32"/>
<vertex x="17.67" y="16.63"/>
<vertex x="17.55" y="15.88"/>
<vertex x="17.52" y="15.11"/>
<vertex x="17.56" y="14.35"/>
<vertex x="17.68" y="13.61"/>
<vertex x="17.89" y="12.93"/>
<vertex x="18.19" y="12.32"/>
<vertex x="18.61" y="11.81"/>
<vertex x="19.14" y="11.42"/>
<vertex x="19.79" y="11.17"/>
<vertex x="20.57" y="11.08"/>
<vertex x="21.36" y="11.17"/>
<vertex x="22.01" y="11.42"/>
<vertex x="22.53" y="11.81"/>
<vertex x="22.94" y="12.32"/>
<vertex x="23.24" y="12.93"/>
</polygon>
<polygon width="0.01" layer="21">
<vertex x="32.41" y="16.09"/>
<vertex x="33.2" y="16.19"/>
<vertex x="33.96" y="16.28"/>
<vertex x="34.68" y="16.37"/>
<vertex x="35.1" y="14.49"/>
<vertex x="34.9" y="14.46"/>
<vertex x="34.69" y="14.43"/>
<vertex x="34.48" y="14.4"/>
<vertex x="34.28" y="14.36"/>
<vertex x="34.07" y="14.33"/>
<vertex x="33.86" y="14.3"/>
<vertex x="33.66" y="14.27"/>
<vertex x="33.45" y="14.23"/>
<vertex x="33.26" y="14.18"/>
<vertex x="33.06" y="14.13"/>
</polygon>
<polygon width="0.01" layer="21">
<vertex x="33.06" y="14.13"/>
<vertex x="32.88" y="14.07"/>
<vertex x="32.7" y="14"/>
<vertex x="32.53" y="13.93"/>
<vertex x="32.37" y="13.84"/>
<vertex x="32.22" y="13.74"/>
<vertex x="32.08" y="13.62"/>
<vertex x="31.96" y="13.5"/>
<vertex x="31.85" y="13.36"/>
<vertex x="31.76" y="13.2"/>
<vertex x="31.69" y="13.03"/>
<vertex x="31.63" y="12.84"/>
<vertex x="31.6" y="12.62"/>
<vertex x="31.59" y="12.39"/>
<vertex x="31.6" y="12.17"/>
<vertex x="31.63" y="11.96"/>
<vertex x="31.69" y="11.77"/>
<vertex x="31.76" y="11.6"/>
<vertex x="31.86" y="11.45"/>
<vertex x="31.97" y="11.32"/>
<vertex x="32.09" y="11.2"/>
<vertex x="32.24" y="11.1"/>
<vertex x="32.39" y="11.02"/>
<vertex x="32.56" y="10.95"/>
<vertex x="32.73" y="10.89"/>
<vertex x="32.92" y="10.84"/>
<vertex x="33.11" y="10.81"/>
<vertex x="33.31" y="10.78"/>
<vertex x="33.52" y="10.77"/>
<vertex x="33.73" y="10.77"/>
<vertex x="34.21" y="10.8"/>
<vertex x="34.64" y="10.87"/>
<vertex x="35.01" y="10.98"/>
<vertex x="35.33" y="11.13"/>
<vertex x="35.6" y="11.3"/>
<vertex x="35.83" y="11.5"/>
<vertex x="36.02" y="11.71"/>
<vertex x="36.17" y="11.95"/>
<vertex x="36.29" y="12.19"/>
<vertex x="36.39" y="12.43"/>
<vertex x="36.46" y="12.68"/>
<vertex x="36.5" y="12.92"/>
<vertex x="36.53" y="13.14"/>
<vertex x="36.55" y="13.35"/>
<vertex x="36.56" y="13.54"/>
<vertex x="36.56" y="13.71"/>
<vertex x="36.56" y="13.79"/>
<vertex x="36.56" y="13.87"/>
<vertex x="36.56" y="13.95"/>
<vertex x="36.56" y="14.03"/>
<vertex x="36.56" y="14.11"/>
<vertex x="36.56" y="14.19"/>
<vertex x="36.56" y="14.28"/>
<vertex x="36.56" y="14.36"/>
<vertex x="36.56" y="14.44"/>
<vertex x="36.56" y="14.52"/>
<vertex x="36.56" y="14.6"/>
<vertex x="36.56" y="14.68"/>
<vertex x="36.56" y="14.76"/>
<vertex x="36.56" y="14.85"/>
<vertex x="36.56" y="14.93"/>
<vertex x="36.56" y="15.01"/>
<vertex x="36.44" y="14.92"/>
<vertex x="36.31" y="14.83"/>
<vertex x="36.16" y="14.76"/>
<vertex x="36.01" y="14.7"/>
<vertex x="35.84" y="14.64"/>
<vertex x="35.67" y="14.6"/>
<vertex x="35.48" y="14.55"/>
<vertex x="35.29" y="14.51"/>
<vertex x="35.1" y="14.49"/>
<vertex x="34.68" y="16.37"/>
<vertex x="35.3" y="16.53"/>
<vertex x="35.84" y="16.71"/>
<vertex x="36.24" y="16.96"/>
<vertex x="36.49" y="17.31"/>
<vertex x="36.56" y="17.78"/>
<vertex x="36.55" y="18.05"/>
<vertex x="36.52" y="18.28"/>
<vertex x="36.46" y="18.49"/>
<vertex x="36.38" y="18.68"/>
<vertex x="36.29" y="18.84"/>
<vertex x="36.17" y="18.98"/>
<vertex x="36.04" y="19.1"/>
<vertex x="35.89" y="19.2"/>
<vertex x="35.73" y="19.28"/>
<vertex x="35.56" y="19.35"/>
<vertex x="35.37" y="19.41"/>
<vertex x="35.17" y="19.45"/>
<vertex x="34.97" y="19.48"/>
<vertex x="34.75" y="19.5"/>
<vertex x="34.53" y="19.5"/>
<vertex x="34.3" y="19.5"/>
<vertex x="34.05" y="19.5"/>
<vertex x="33.82" y="19.47"/>
<vertex x="33.59" y="19.44"/>
<vertex x="33.38" y="19.39"/>
<vertex x="33.19" y="19.33"/>
<vertex x="33" y="19.25"/>
<vertex x="32.84" y="19.16"/>
<vertex x="32.68" y="19.05"/>
<vertex x="32.54" y="18.93"/>
<vertex x="32.41" y="18.79"/>
<vertex x="32.3" y="18.63"/>
<vertex x="32.21" y="18.46"/>
<vertex x="32.13" y="18.27"/>
<vertex x="32.07" y="18.05"/>
<vertex x="32.02" y="17.83"/>
<vertex x="31.99" y="17.58"/>
<vertex x="31.77" y="17.58"/>
<vertex x="31.55" y="17.58"/>
<vertex x="31.33" y="17.58"/>
<vertex x="31.11" y="17.58"/>
<vertex x="30.9" y="17.58"/>
<vertex x="30.68" y="17.58"/>
<vertex x="30.46" y="17.58"/>
<vertex x="30.24" y="17.58"/>
<vertex x="30.02" y="17.58"/>
<vertex x="29.8" y="17.58"/>
<vertex x="29.59" y="17.58"/>
<vertex x="29.37" y="17.58"/>
<vertex x="29.15" y="17.58"/>
<vertex x="28.93" y="17.58"/>
<vertex x="28.71" y="17.58"/>
<vertex x="28.5" y="17.58"/>
<vertex x="28.56" y="18.16"/>
<vertex x="28.69" y="18.69"/>
<vertex x="28.88" y="19.18"/>
<vertex x="29.11" y="19.61"/>
<vertex x="29.4" y="20"/>
<vertex x="29.72" y="20.35"/>
<vertex x="30.09" y="20.66"/>
<vertex x="30.49" y="20.92"/>
<vertex x="30.92" y="21.15"/>
<vertex x="31.38" y="21.34"/>
<vertex x="31.86" y="21.5"/>
<vertex x="32.37" y="21.62"/>
<vertex x="32.88" y="21.72"/>
<vertex x="33.41" y="21.78"/>
<vertex x="33.94" y="21.82"/>
<vertex x="34.48" y="21.83"/>
<vertex x="34.96" y="21.83"/>
<vertex x="35.45" y="21.8"/>
<vertex x="35.93" y="21.75"/>
<vertex x="36.42" y="21.69"/>
<vertex x="36.9" y="21.6"/>
<vertex x="37.36" y="21.49"/>
<vertex x="37.8" y="21.34"/>
<vertex x="38.22" y="21.16"/>
<vertex x="38.61" y="20.95"/>
<vertex x="38.97" y="20.69"/>
<vertex x="39.28" y="20.4"/>
<vertex x="39.55" y="20.06"/>
<vertex x="39.77" y="19.68"/>
<vertex x="39.93" y="19.24"/>
<vertex x="40.03" y="18.75"/>
<vertex x="40.07" y="18.21"/>
<vertex x="40.07" y="17.8"/>
<vertex x="40.07" y="17.38"/>
<vertex x="40.07" y="16.97"/>
<vertex x="40.07" y="16.55"/>
<vertex x="40.07" y="16.14"/>
<vertex x="40.07" y="15.73"/>
<vertex x="40.07" y="15.31"/>
<vertex x="40.07" y="14.9"/>
<vertex x="40.07" y="14.49"/>
<vertex x="40.07" y="14.07"/>
<vertex x="40.07" y="13.66"/>
<vertex x="40.07" y="13.24"/>
<vertex x="40.07" y="12.83"/>
<vertex x="40.07" y="12.42"/>
<vertex x="40.07" y="12"/>
<vertex x="40.07" y="11.59"/>
<vertex x="40.07" y="11.37"/>
<vertex x="40.07" y="11.16"/>
<vertex x="40.08" y="10.94"/>
<vertex x="40.08" y="10.73"/>
<vertex x="40.09" y="10.52"/>
<vertex x="40.11" y="10.32"/>
<vertex x="40.13" y="10.12"/>
<vertex x="40.16" y="9.93"/>
<vertex x="40.19" y="9.75"/>
<vertex x="40.23" y="9.58"/>
<vertex x="40.26" y="9.41"/>
<vertex x="40.3" y="9.26"/>
<vertex x="40.34" y="9.11"/>
<vertex x="40.39" y="8.98"/>
<vertex x="40.44" y="8.86"/>
<vertex x="40.5" y="8.76"/>
<vertex x="40.28" y="8.76"/>
<vertex x="40.06" y="8.76"/>
<vertex x="39.84" y="8.76"/>
<vertex x="39.62" y="8.76"/>
<vertex x="39.4" y="8.76"/>
<vertex x="39.17" y="8.76"/>
<vertex x="38.95" y="8.76"/>
<vertex x="38.73" y="8.76"/>
<vertex x="38.51" y="8.76"/>
<vertex x="38.29" y="8.76"/>
<vertex x="38.07" y="8.76"/>
<vertex x="37.85" y="8.76"/>
<vertex x="37.63" y="8.76"/>
<vertex x="37.4" y="8.76"/>
<vertex x="37.18" y="8.76"/>
<vertex x="36.96" y="8.76"/>
<vertex x="36.94" y="8.83"/>
<vertex x="36.91" y="8.91"/>
<vertex x="36.88" y="8.98"/>
<vertex x="36.85" y="9.06"/>
<vertex x="36.83" y="9.13"/>
<vertex x="36.81" y="9.21"/>
<vertex x="36.79" y="9.29"/>
<vertex x="36.77" y="9.37"/>
<vertex x="36.76" y="9.44"/>
<vertex x="36.75" y="9.52"/>
<vertex x="36.74" y="9.6"/>
<vertex x="36.73" y="9.68"/>
<vertex x="36.73" y="9.76"/>
<vertex x="36.72" y="9.83"/>
<vertex x="36.72" y="9.91"/>
<vertex x="36.72" y="9.99"/>
<vertex x="36.5" y="9.78"/>
<vertex x="36.28" y="9.59"/>
<vertex x="36.05" y="9.41"/>
<vertex x="35.8" y="9.26"/>
<vertex x="35.55" y="9.11"/>
<vertex x="35.29" y="8.98"/>
<vertex x="35.03" y="8.87"/>
<vertex x="34.75" y="8.77"/>
<vertex x="34.47" y="8.68"/>
<vertex x="34.19" y="8.61"/>
<vertex x="33.9" y="8.55"/>
<vertex x="33.61" y="8.5"/>
<vertex x="33.32" y="8.46"/>
<vertex x="33.03" y="8.43"/>
<vertex x="32.73" y="8.41"/>
<vertex x="32.43" y="8.41"/>
<vertex x="31.98" y="8.42"/>
<vertex x="31.55" y="8.46"/>
<vertex x="31.13" y="8.53"/>
<vertex x="30.73" y="8.63"/>
<vertex x="30.35" y="8.76"/>
<vertex x="29.99" y="8.92"/>
<vertex x="29.66" y="9.11"/>
<vertex x="29.36" y="9.33"/>
<vertex x="29.08" y="9.58"/>
<vertex x="28.83" y="9.87"/>
<vertex x="28.62" y="10.18"/>
<vertex x="28.44" y="10.52"/>
<vertex x="28.3" y="10.9"/>
<vertex x="28.19" y="11.31"/>
<vertex x="28.13" y="11.75"/>
<vertex x="28.1" y="12.22"/>
<vertex x="28.21" y="13.2"/>
<vertex x="28.48" y="14"/>
<vertex x="28.91" y="14.63"/>
<vertex x="29.46" y="15.12"/>
<vertex x="30.11" y="15.49"/>
<vertex x="30.84" y="15.76"/>
<vertex x="31.61" y="15.95"/>
<vertex x="32.41" y="16.09"/>
</polygon>
<polygon width="0.01" layer="21">
<vertex x="42.04" y="20.92"/>
<vertex x="42.45" y="20.99"/>
<vertex x="42.87" y="21.07"/>
<vertex x="43.28" y="21.14"/>
<vertex x="43.7" y="21.22"/>
<vertex x="44.11" y="21.29"/>
<vertex x="44.53" y="21.36"/>
<vertex x="44.94" y="21.44"/>
<vertex x="45.36" y="21.51"/>
<vertex x="45.36" y="21.21"/>
<vertex x="45.36" y="20.92"/>
<vertex x="45.36" y="20.62"/>
<vertex x="45.36" y="20.33"/>
<vertex x="45.36" y="20.03"/>
<vertex x="45.36" y="19.74"/>
<vertex x="45.36" y="19.44"/>
<vertex x="45.36" y="19.15"/>
<vertex x="45.37" y="19.15"/>
<vertex x="45.38" y="19.15"/>
<vertex x="45.67" y="19.72"/>
<vertex x="46.05" y="20.24"/>
<vertex x="46.5" y="20.71"/>
<vertex x="47.01" y="21.1"/>
<vertex x="47.56" y="21.42"/>
<vertex x="48.16" y="21.66"/>
<vertex x="48.79" y="21.8"/>
<vertex x="49.44" y="21.85"/>
<vertex x="49.54" y="21.85"/>
<vertex x="49.64" y="21.85"/>
<vertex x="49.74" y="21.84"/>
<vertex x="49.83" y="21.83"/>
<vertex x="49.93" y="21.81"/>
<vertex x="50.02" y="21.79"/>
<vertex x="50.11" y="21.76"/>
<vertex x="50.21" y="21.73"/>
<vertex x="50.21" y="21.32"/>
<vertex x="50.21" y="20.92"/>
<vertex x="50.21" y="20.51"/>
<vertex x="50.21" y="20.11"/>
<vertex x="50.21" y="19.7"/>
<vertex x="50.21" y="19.29"/>
<vertex x="50.21" y="18.89"/>
<vertex x="50.21" y="18.48"/>
<vertex x="50.08" y="18.51"/>
<vertex x="49.93" y="18.54"/>
<vertex x="49.78" y="18.56"/>
<vertex x="49.62" y="18.58"/>
<vertex x="49.45" y="18.59"/>
<vertex x="49.28" y="18.6"/>
<vertex x="49.11" y="18.6"/>
<vertex x="48.95" y="18.6"/>
<vertex x="48.06" y="18.52"/>
<vertex x="47.32" y="18.28"/>
<vertex x="46.72" y="17.91"/>
<vertex x="46.26" y="17.41"/>
<vertex x="45.91" y="16.81"/>
<vertex x="45.68" y="16.11"/>
<vertex x="45.55" y="15.34"/>
<vertex x="45.5" y="14.52"/>
<vertex x="45.5" y="13.8"/>
<vertex x="45.5" y="13.08"/>
<vertex x="45.5" y="12.37"/>
<vertex x="45.5" y="11.65"/>
<vertex x="45.5" y="10.93"/>
<vertex x="45.5" y="10.22"/>
<vertex x="45.5" y="9.5"/>
<vertex x="45.5" y="8.78"/>
<vertex x="45.07" y="8.78"/>
<vertex x="44.63" y="8.78"/>
<vertex x="44.19" y="8.78"/>
<vertex x="43.75" y="8.78"/>
<vertex x="43.32" y="8.78"/>
<vertex x="42.88" y="8.78"/>
<vertex x="42.44" y="8.78"/>
<vertex x="42.01" y="8.78"/>
<vertex x="42.01" y="10.3"/>
<vertex x="42.01" y="11.82"/>
<vertex x="42.01" y="13.33"/>
<vertex x="42.01" y="14.85"/>
<vertex x="42.01" y="16.37"/>
<vertex x="42.01" y="17.88"/>
<vertex x="42.01" y="19.4"/>
</polygon>
<polygon width="0.01" layer="21">
<vertex x="51.58" y="24.44"/>
<vertex x="55.08" y="26.36"/>
<vertex x="55.08" y="16.93"/>
<vertex x="59.48" y="21.51"/>
<vertex x="63.62" y="21.51"/>
<vertex x="58.82" y="16.83"/>
<vertex x="64.16" y="8.79"/>
<vertex x="59.93" y="8.79"/>
<vertex x="56.43" y="14.47"/>
<vertex x="55.08" y="13.17"/>
<vertex x="55.08" y="8.79"/>
<vertex x="51.58" y="8.79"/>
</polygon>
<polygon width="0.01" layer="21">
<vertex x="66.28" y="19.17"/>
<vertex x="65.85" y="19.17"/>
<vertex x="65.42" y="19.17"/>
<vertex x="64.99" y="19.17"/>
<vertex x="64.56" y="19.17"/>
<vertex x="64.13" y="19.17"/>
<vertex x="63.7" y="19.17"/>
<vertex x="63.27" y="19.17"/>
<vertex x="62.84" y="19.17"/>
<vertex x="63.14" y="19.47"/>
<vertex x="63.43" y="19.76"/>
<vertex x="63.73" y="20.05"/>
<vertex x="64.03" y="20.34"/>
<vertex x="64.33" y="20.64"/>
<vertex x="64.62" y="20.93"/>
<vertex x="64.92" y="21.22"/>
<vertex x="65.22" y="21.51"/>
<vertex x="65.35" y="21.51"/>
<vertex x="65.49" y="21.51"/>
<vertex x="65.62" y="21.51"/>
<vertex x="65.75" y="21.51"/>
<vertex x="65.89" y="21.51"/>
<vertex x="66.02" y="21.51"/>
<vertex x="66.15" y="21.51"/>
<vertex x="66.28" y="21.51"/>
<vertex x="66.28" y="21.64"/>
<vertex x="66.28" y="21.76"/>
<vertex x="66.28" y="21.88"/>
<vertex x="66.28" y="22"/>
<vertex x="66.28" y="22.13"/>
<vertex x="66.28" y="22.25"/>
<vertex x="66.28" y="22.37"/>
<vertex x="66.28" y="22.49"/>
<vertex x="66.35" y="23.31"/>
<vertex x="66.55" y="24.05"/>
<vertex x="66.88" y="24.71"/>
<vertex x="67.34" y="25.28"/>
<vertex x="67.94" y="25.73"/>
<vertex x="68.67" y="26.07"/>
<vertex x="69.54" y="26.29"/>
<vertex x="69.66" y="26.3"/>
<vertex x="70.54" y="26.36"/>
<vertex x="70.77" y="26.36"/>
<vertex x="71.01" y="26.35"/>
<vertex x="71.24" y="26.34"/>
<vertex x="71.48" y="26.33"/>
<vertex x="71.71" y="26.31"/>
<vertex x="71.94" y="26.29"/>
<vertex x="72.16" y="26.28"/>
<vertex x="72.39" y="26.28"/>
<vertex x="72.39" y="25.95"/>
<vertex x="72.39" y="25.62"/>
<vertex x="72.39" y="25.3"/>
<vertex x="72.39" y="24.97"/>
<vertex x="72.39" y="24.65"/>
<vertex x="72.39" y="24.32"/>
<vertex x="72.39" y="23.99"/>
<vertex x="72.39" y="23.67"/>
<vertex x="72.23" y="23.68"/>
<vertex x="72.07" y="23.7"/>
<vertex x="71.91" y="23.71"/>
<vertex x="71.75" y="23.72"/>
<vertex x="71.59" y="23.72"/>
<vertex x="71.43" y="23.72"/>
<vertex x="71.27" y="23.73"/>
<vertex x="71.11" y="23.73"/>
<vertex x="70.78" y="23.71"/>
<vertex x="70.5" y="23.65"/>
<vertex x="70.27" y="23.55"/>
<vertex x="70.08" y="23.4"/>
<vertex x="69.95" y="23.2"/>
<vertex x="69.85" y="22.95"/>
<vertex x="69.8" y="22.64"/>
<vertex x="69.78" y="22.28"/>
<vertex x="69.78" y="22.18"/>
<vertex x="69.78" y="22.08"/>
<vertex x="69.78" y="21.99"/>
<vertex x="69.78" y="21.89"/>
<vertex x="69.78" y="21.8"/>
<vertex x="69.78" y="21.7"/>
<vertex x="69.78" y="21.61"/>
<vertex x="69.78" y="21.51"/>
<vertex x="70.08" y="21.51"/>
<vertex x="70.38" y="21.51"/>
<vertex x="70.68" y="21.51"/>
<vertex x="70.98" y="21.51"/>
<vertex x="71.28" y="21.51"/>
<vertex x="71.59" y="21.51"/>
<vertex x="71.89" y="21.51"/>
<vertex x="72.19" y="21.51"/>
<vertex x="72.19" y="21.22"/>
<vertex x="72.19" y="20.93"/>
<vertex x="72.19" y="20.64"/>
<vertex x="72.19" y="20.34"/>
<vertex x="72.19" y="20.05"/>
<vertex x="72.19" y="19.76"/>
<vertex x="72.19" y="19.47"/>
<vertex x="72.19" y="19.17"/>
<vertex x="71.89" y="19.17"/>
<vertex x="71.59" y="19.17"/>
<vertex x="71.28" y="19.17"/>
<vertex x="70.98" y="19.17"/>
<vertex x="70.68" y="19.17"/>
<vertex x="70.38" y="19.17"/>
<vertex x="70.08" y="19.17"/>
<vertex x="69.78" y="19.17"/>
<vertex x="69.78" y="17.88"/>
<vertex x="69.78" y="16.58"/>
<vertex x="69.78" y="15.28"/>
<vertex x="69.78" y="13.98"/>
<vertex x="69.78" y="12.68"/>
<vertex x="69.78" y="11.38"/>
<vertex x="69.78" y="10.08"/>
<vertex x="69.78" y="8.79"/>
<vertex x="69.34" y="8.79"/>
<vertex x="68.9" y="8.79"/>
<vertex x="68.47" y="8.79"/>
<vertex x="68.03" y="8.79"/>
<vertex x="67.59" y="8.79"/>
<vertex x="67.16" y="8.79"/>
<vertex x="66.72" y="8.79"/>
<vertex x="66.28" y="8.79"/>
<vertex x="66.28" y="10.08"/>
<vertex x="66.28" y="11.38"/>
<vertex x="66.28" y="12.68"/>
<vertex x="66.28" y="13.98"/>
<vertex x="66.28" y="15.28"/>
<vertex x="66.28" y="16.58"/>
<vertex x="66.28" y="17.88"/>
</polygon>
<polygon width="0.01" layer="21">
<vertex x="85.11" y="8.79"/>
<vertex x="84.7" y="8.79"/>
<vertex x="84.28" y="8.79"/>
<vertex x="83.86" y="8.79"/>
<vertex x="83.45" y="8.79"/>
<vertex x="83.03" y="8.79"/>
<vertex x="82.62" y="8.79"/>
<vertex x="82.2" y="8.79"/>
<vertex x="81.79" y="8.79"/>
<vertex x="81.79" y="9.01"/>
<vertex x="81.79" y="9.23"/>
<vertex x="81.79" y="9.45"/>
<vertex x="81.79" y="9.67"/>
<vertex x="81.79" y="9.89"/>
<vertex x="81.79" y="10.12"/>
<vertex x="81.79" y="10.34"/>
<vertex x="81.79" y="10.56"/>
<vertex x="81.78" y="10.56"/>
<vertex x="81.77" y="10.56"/>
<vertex x="81.76" y="10.56"/>
<vertex x="81.75" y="10.56"/>
<vertex x="81.39" y="10.05"/>
<vertex x="80.97" y="9.61"/>
<vertex x="80.52" y="9.25"/>
<vertex x="80.02" y="8.96"/>
<vertex x="79.5" y="8.73"/>
<vertex x="78.96" y="8.57"/>
<vertex x="78.41" y="8.47"/>
<vertex x="77.86" y="8.44"/>
<vertex x="77.68" y="8.44"/>
<vertex x="76.59" y="8.54"/>
<vertex x="76.45" y="8.56"/>
<vertex x="75.56" y="8.82"/>
<vertex x="74.75" y="9.27"/>
<vertex x="74.14" y="9.88"/>
<vertex x="73.7" y="10.64"/>
<vertex x="73.41" y="11.53"/>
<vertex x="73.38" y="11.66"/>
<vertex x="73.25" y="12.55"/>
<vertex x="73.24" y="12.69"/>
<vertex x="73.21" y="13.68"/>
<vertex x="73.21" y="14.66"/>
<vertex x="73.21" y="15.64"/>
<vertex x="73.21" y="16.62"/>
<vertex x="73.21" y="17.6"/>
<vertex x="73.21" y="18.57"/>
<vertex x="73.21" y="19.55"/>
<vertex x="73.21" y="20.53"/>
<vertex x="73.21" y="21.51"/>
<vertex x="73.64" y="21.51"/>
<vertex x="74.08" y="21.51"/>
<vertex x="74.52" y="21.51"/>
<vertex x="74.95" y="21.51"/>
<vertex x="75.39" y="21.51"/>
<vertex x="75.83" y="21.51"/>
<vertex x="76.26" y="21.51"/>
<vertex x="76.7" y="21.51"/>
<vertex x="76.7" y="20.61"/>
<vertex x="76.7" y="19.71"/>
<vertex x="76.7" y="18.82"/>
<vertex x="76.7" y="17.92"/>
<vertex x="76.7" y="17.02"/>
<vertex x="76.7" y="16.12"/>
<vertex x="76.7" y="15.22"/>
<vertex x="76.7" y="14.32"/>
<vertex x="76.73" y="13.59"/>
<vertex x="76.82" y="12.95"/>
<vertex x="76.98" y="12.42"/>
<vertex x="77.21" y="11.98"/>
<vertex x="77.51" y="11.64"/>
<vertex x="77.9" y="11.39"/>
<vertex x="78.37" y="11.25"/>
<vertex x="78.94" y="11.2"/>
<vertex x="79.6" y="11.25"/>
<vertex x="80.17" y="11.4"/>
<vertex x="80.63" y="11.67"/>
<vertex x="81.01" y="12.05"/>
<vertex x="81.29" y="12.55"/>
<vertex x="81.49" y="13.18"/>
<vertex x="81.61" y="13.94"/>
<vertex x="81.65" y="14.84"/>
<vertex x="81.65" y="15.67"/>
<vertex x="81.65" y="16.51"/>
<vertex x="81.65" y="17.34"/>
<vertex x="81.65" y="18.17"/>
<vertex x="81.65" y="19.01"/>
<vertex x="81.65" y="19.84"/>
<vertex x="81.65" y="20.68"/>
<vertex x="81.65" y="21.51"/>
<vertex x="82.09" y="21.51"/>
<vertex x="82.52" y="21.51"/>
<vertex x="82.96" y="21.51"/>
<vertex x="83.4" y="21.51"/>
<vertex x="83.84" y="21.51"/>
<vertex x="84.27" y="21.51"/>
<vertex x="84.71" y="21.51"/>
<vertex x="85.15" y="21.51"/>
<vertex x="85.15" y="19.92"/>
<vertex x="85.15" y="18.33"/>
<vertex x="85.15" y="16.74"/>
<vertex x="85.15" y="15.15"/>
<vertex x="85.15" y="13.56"/>
<vertex x="85.15" y="11.97"/>
<vertex x="85.15" y="10.38"/>
</polygon>
<polygon width="0.01" layer="21">
<vertex x="87.04" y="21.51"/>
<vertex x="87.46" y="21.51"/>
<vertex x="87.87" y="21.51"/>
<vertex x="88.29" y="21.51"/>
<vertex x="88.7" y="21.51"/>
<vertex x="89.12" y="21.51"/>
<vertex x="89.53" y="21.51"/>
<vertex x="89.95" y="21.51"/>
<vertex x="90.36" y="21.51"/>
<vertex x="90.36" y="21.29"/>
<vertex x="90.36" y="21.07"/>
<vertex x="90.36" y="20.85"/>
<vertex x="90.36" y="20.63"/>
<vertex x="90.36" y="20.41"/>
<vertex x="90.36" y="20.19"/>
<vertex x="90.36" y="19.96"/>
<vertex x="90.36" y="19.74"/>
<vertex x="90.37" y="19.74"/>
<vertex x="90.38" y="19.74"/>
<vertex x="90.39" y="19.74"/>
<vertex x="90.4" y="19.74"/>
<vertex x="90.76" y="20.25"/>
<vertex x="91.18" y="20.69"/>
<vertex x="91.63" y="21.05"/>
<vertex x="92.12" y="21.35"/>
<vertex x="92.64" y="21.57"/>
<vertex x="93.18" y="21.73"/>
<vertex x="93.74" y="21.83"/>
<vertex x="94.29" y="21.86"/>
<vertex x="94.46" y="21.86"/>
<vertex x="95.56" y="21.76"/>
<vertex x="95.7" y="21.74"/>
<vertex x="96.59" y="21.48"/>
<vertex x="97.4" y="21.03"/>
<vertex x="98.01" y="20.42"/>
<vertex x="98.45" y="19.66"/>
<vertex x="98.74" y="18.77"/>
<vertex x="98.76" y="18.65"/>
<vertex x="98.9" y="17.75"/>
<vertex x="98.91" y="17.61"/>
<vertex x="98.94" y="16.62"/>
<vertex x="98.94" y="15.64"/>
<vertex x="98.94" y="14.66"/>
<vertex x="98.94" y="13.68"/>
<vertex x="98.94" y="12.71"/>
<vertex x="98.94" y="11.73"/>
<vertex x="98.94" y="10.75"/>
<vertex x="98.94" y="9.77"/>
<vertex x="98.94" y="8.79"/>
<vertex x="98.51" y="8.79"/>
<vertex x="98.07" y="8.79"/>
<vertex x="97.63" y="8.79"/>
<vertex x="97.2" y="8.79"/>
<vertex x="96.76" y="8.79"/>
<vertex x="96.32" y="8.79"/>
<vertex x="95.88" y="8.79"/>
<vertex x="95.45" y="8.79"/>
<vertex x="95.45" y="9.69"/>
<vertex x="95.45" y="10.59"/>
<vertex x="95.45" y="11.49"/>
<vertex x="95.45" y="12.38"/>
<vertex x="95.45" y="13.28"/>
<vertex x="95.45" y="14.18"/>
<vertex x="95.45" y="15.08"/>
<vertex x="95.45" y="15.98"/>
<vertex x="95.42" y="16.71"/>
<vertex x="95.33" y="17.35"/>
<vertex x="95.17" y="17.89"/>
<vertex x="94.94" y="18.33"/>
<vertex x="94.64" y="18.67"/>
<vertex x="94.25" y="18.91"/>
<vertex x="93.77" y="19.05"/>
<vertex x="93.21" y="19.1"/>
<vertex x="92.55" y="19.05"/>
<vertex x="91.98" y="18.9"/>
<vertex x="91.52" y="18.63"/>
<vertex x="91.14" y="18.25"/>
<vertex x="90.86" y="17.75"/>
<vertex x="90.66" y="17.12"/>
<vertex x="90.54" y="16.36"/>
<vertex x="90.5" y="15.46"/>
<vertex x="90.5" y="14.63"/>
<vertex x="90.5" y="13.79"/>
<vertex x="90.5" y="12.96"/>
<vertex x="90.5" y="12.13"/>
<vertex x="90.5" y="11.29"/>
<vertex x="90.5" y="10.46"/>
<vertex x="90.5" y="9.62"/>
<vertex x="90.5" y="8.79"/>
<vertex x="90.06" y="8.79"/>
<vertex x="89.63" y="8.79"/>
<vertex x="89.19" y="8.79"/>
<vertex x="88.75" y="8.79"/>
<vertex x="88.32" y="8.79"/>
<vertex x="87.88" y="8.79"/>
<vertex x="87.44" y="8.79"/>
<vertex x="87" y="8.79"/>
<vertex x="87" y="10.38"/>
<vertex x="87" y="11.97"/>
<vertex x="87" y="13.56"/>
<vertex x="87" y="15.15"/>
<vertex x="87" y="16.74"/>
<vertex x="87" y="18.33"/>
<vertex x="87" y="19.93"/>
</polygon>
<polygon width="0.01" layer="21">
<vertex x="71.24" y="43.35"/>
<vertex x="71.25" y="43.29"/>
<vertex x="71.27" y="43.14"/>
<vertex x="71.28" y="42.91"/>
<vertex x="71.26" y="42.64"/>
<vertex x="71.2" y="42.37"/>
<vertex x="71.07" y="42.12"/>
<vertex x="70.85" y="41.91"/>
<vertex x="70.52" y="41.79"/>
<vertex x="70.23" y="41.79"/>
<vertex x="69.91" y="41.85"/>
<vertex x="69.58" y="41.96"/>
<vertex x="69.23" y="42.13"/>
<vertex x="68.9" y="42.34"/>
<vertex x="68.58" y="42.57"/>
<vertex x="68.29" y="42.83"/>
<vertex x="68.05" y="43.1"/>
<vertex x="67.82" y="43.42"/>
<vertex x="67.65" y="43.72"/>
<vertex x="67.56" y="44.01"/>
<vertex x="67.53" y="44.29"/>
<vertex x="67.56" y="44.55"/>
<vertex x="67.65" y="44.81"/>
<vertex x="67.79" y="45.05"/>
<vertex x="67.98" y="45.28"/>
<vertex x="68.32" y="45.58"/>
<vertex x="68.69" y="45.77"/>
<vertex x="69.07" y="45.87"/>
<vertex x="69.44" y="45.92"/>
<vertex x="69.76" y="45.92"/>
<vertex x="70.02" y="45.89"/>
<vertex x="70.2" y="45.86"/>
<vertex x="70.26" y="45.86"/>
<vertex x="70.14" y="45.95"/>
<vertex x="69.81" y="46.19"/>
<vertex x="69.28" y="46.49"/>
<vertex x="68.59" y="46.78"/>
<vertex x="67.78" y="46.98"/>
<vertex x="66.87" y="47.01"/>
<vertex x="66.75" y="47"/>
<vertex x="65.88" y="46.81"/>
<vertex x="65.76" y="46.76"/>
<vertex x="64.86" y="46.28"/>
<vertex x="64.75" y="46.2"/>
<vertex x="64.09" y="45.62"/>
<vertex x="63.59" y="44.91"/>
<vertex x="63.35" y="44.17"/>
<vertex x="63.34" y="43.4"/>
<vertex x="63.56" y="42.61"/>
<vertex x="63.97" y="41.82"/>
<vertex x="64.57" y="41.04"/>
<vertex x="64.66" y="40.95"/>
<vertex x="65.33" y="40.28"/>
<vertex x="65.91" y="39.59"/>
<vertex x="66.2" y="38.92"/>
<vertex x="66.23" y="38.29"/>
<vertex x="66.03" y="37.72"/>
<vertex x="65.64" y="37.26"/>
<vertex x="65.1" y="36.92"/>
<vertex x="64.45" y="36.73"/>
<vertex x="63.72" y="36.73"/>
<vertex x="63.24" y="36.84"/>
<vertex x="62.84" y="37.01"/>
<vertex x="62.52" y="37.25"/>
<vertex x="62.28" y="37.52"/>
<vertex x="62.11" y="37.82"/>
<vertex x="62.03" y="38.12"/>
<vertex x="62.03" y="38.42"/>
<vertex x="62.11" y="38.69"/>
<vertex x="62.25" y="38.9"/>
<vertex x="62.43" y="39.08"/>
<vertex x="62.64" y="39.24"/>
<vertex x="62.86" y="39.38"/>
<vertex x="63.06" y="39.48"/>
<vertex x="63.23" y="39.56"/>
<vertex x="63.34" y="39.61"/>
<vertex x="63.39" y="39.63"/>
<vertex x="63.33" y="39.65"/>
<vertex x="63.19" y="39.69"/>
<vertex x="62.96" y="39.75"/>
<vertex x="62.65" y="39.8"/>
<vertex x="62.28" y="39.83"/>
<vertex x="61.86" y="39.81"/>
<vertex x="61.4" y="39.74"/>
<vertex x="60.91" y="39.59"/>
<vertex x="60.47" y="39.39"/>
<vertex x="60.06" y="39.13"/>
<vertex x="59.69" y="38.8"/>
<vertex x="59.37" y="38.39"/>
<vertex x="59.11" y="37.88"/>
<vertex x="58.93" y="37.26"/>
<vertex x="58.82" y="36.52"/>
<vertex x="58.8" y="35.66"/>
<vertex x="58.8" y="34.22"/>
<vertex x="58.8" y="32.77"/>
<vertex x="58.8" y="31.33"/>
<vertex x="58.8" y="29.89"/>
<vertex x="58.8" y="28.45"/>
<vertex x="58.8" y="27.01"/>
<vertex x="58.8" y="25.57"/>
<vertex x="58.8" y="24.12"/>
<vertex x="58.86" y="24.19"/>
<vertex x="59.02" y="24.39"/>
<vertex x="59.27" y="24.69"/>
<vertex x="59.6" y="25.09"/>
<vertex x="60" y="25.55"/>
<vertex x="60.46" y="26.07"/>
<vertex x="60.96" y="26.63"/>
<vertex x="61.5" y="27.21"/>
<vertex x="62.07" y="27.84"/>
<vertex x="62.59" y="28.41"/>
<vertex x="63.06" y="28.91"/>
<vertex x="63.51" y="29.33"/>
<vertex x="63.97" y="29.66"/>
<vertex x="64.45" y="29.89"/>
<vertex x="64.97" y="30.01"/>
<vertex x="65.56" y="30.02"/>
<vertex x="65.71" y="30.01"/>
<vertex x="66.71" y="30.02"/>
<vertex x="66.85" y="30.03"/>
<vertex x="67.78" y="30.16"/>
<vertex x="67.91" y="30.18"/>
<vertex x="68.77" y="30.43"/>
<vertex x="69.68" y="30.83"/>
<vertex x="70.52" y="31.35"/>
<vertex x="71.28" y="31.97"/>
<vertex x="71.98" y="32.69"/>
<vertex x="72.06" y="32.78"/>
<vertex x="72.6" y="33.49"/>
<vertex x="72.73" y="33.7"/>
<vertex x="73.48" y="35.14"/>
<vertex x="73.56" y="35.35"/>
<vertex x="73.93" y="36.78"/>
<vertex x="73.96" y="36.98"/>
<vertex x="74.01" y="38.36"/>
<vertex x="74" y="38.55"/>
<vertex x="73.79" y="39.82"/>
<vertex x="73.75" y="39.99"/>
<vertex x="73.34" y="41.1"/>
<vertex x="73.27" y="41.25"/>
<vertex x="72.72" y="42.16"/>
<vertex x="72.63" y="42.27"/>
<vertex x="71.99" y="42.93"/>
<vertex x="71.23" y="43.37"/>
</polygon>
</package>
<package name="SFE_LOGO_NAME_FLAME_1">
<polygon width="0.01" layer="21">
<vertex x="5.98" y="13.09"/>
<vertex x="6.05" y="12.51"/>
<vertex x="6.24" y="12.02"/>
<vertex x="6.53" y="11.61"/>
<vertex x="6.91" y="11.28"/>
<vertex x="7.36" y="11.03"/>
<vertex x="7.87" y="10.85"/>
<vertex x="8.41" y="10.75"/>
<vertex x="8.97" y="10.71"/>
<vertex x="9.39" y="10.73"/>
<vertex x="9.82" y="10.8"/>
<vertex x="10.25" y="10.92"/>
<vertex x="10.65" y="11.1"/>
<vertex x="10.99" y="11.34"/>
<vertex x="11.27" y="11.66"/>
<vertex x="11.44" y="12.04"/>
<vertex x="11.51" y="12.51"/>
<vertex x="11.43" y="12.92"/>
<vertex x="11.21" y="13.27"/>
<vertex x="10.84" y="13.57"/>
<vertex x="10.34" y="13.83"/>
<vertex x="9.71" y="14.07"/>
<vertex x="8.96" y="14.28"/>
<vertex x="8.09" y="14.49"/>
<vertex x="7.97" y="14.52"/>
<vertex x="7.11" y="14.7"/>
<vertex x="6.26" y="14.91"/>
<vertex x="5.45" y="15.16"/>
<vertex x="4.69" y="15.46"/>
<vertex x="4.01" y="15.84"/>
<vertex x="3.44" y="16.32"/>
<vertex x="3" y="16.9"/>
<vertex x="2.72" y="17.61"/>
<vertex x="2.62" y="18.48"/>
<vertex x="2.62" y="18.64"/>
<vertex x="2.76" y="19.71"/>
<vertex x="2.8" y="19.85"/>
<vertex x="3.16" y="20.71"/>
<vertex x="3.22" y="20.82"/>
<vertex x="3.77" y="21.5"/>
<vertex x="4.56" y="22.1"/>
<vertex x="4.67" y="22.16"/>
<vertex x="5.49" y="22.53"/>
<vertex x="5.62" y="22.58"/>
<vertex x="6.53" y="22.82"/>
<vertex x="6.67" y="22.84"/>
<vertex x="7.64" y="22.97"/>
<vertex x="7.78" y="22.98"/>
<vertex x="8.77" y="23.02"/>
<vertex x="8.92" y="23.02"/>
<vertex x="9.91" y="22.97"/>
<vertex x="10.05" y="22.95"/>
<vertex x="11" y="22.8"/>
<vertex x="11.13" y="22.77"/>
<vertex x="12.01" y="22.51"/>
<vertex x="12.13" y="22.46"/>
<vertex x="12.93" y="22.06"/>
<vertex x="13.71" y="21.46"/>
<vertex x="13.8" y="21.37"/>
<vertex x="14.34" y="20.68"/>
<vertex x="14.4" y="20.57"/>
<vertex x="14.78" y="19.7"/>
<vertex x="14.82" y="19.56"/>
<vertex x="15.01" y="18.51"/>
<vertex x="14.55" y="18.51"/>
<vertex x="14.09" y="18.51"/>
<vertex x="13.63" y="18.51"/>
<vertex x="13.16" y="18.51"/>
<vertex x="12.7" y="18.51"/>
<vertex x="12.24" y="18.51"/>
<vertex x="11.78" y="18.51"/>
<vertex x="11.32" y="18.51"/>
<vertex x="11.23" y="19.02"/>
<vertex x="11.05" y="19.44"/>
<vertex x="10.8" y="19.77"/>
<vertex x="10.47" y="20.03"/>
<vertex x="10.09" y="20.21"/>
<vertex x="9.65" y="20.33"/>
<vertex x="9.17" y="20.4"/>
<vertex x="8.66" y="20.42"/>
<vertex x="8.32" y="20.42"/>
<vertex x="7.96" y="20.38"/>
<vertex x="7.6" y="20.32"/>
<vertex x="7.26" y="20.2"/>
<vertex x="6.96" y="20.04"/>
<vertex x="6.72" y="19.81"/>
<vertex x="6.56" y="19.5"/>
<vertex x="6.5" y="19.11"/>
<vertex x="6.6" y="18.64"/>
<vertex x="6.88" y="18.26"/>
<vertex x="7.32" y="17.97"/>
<vertex x="7.88" y="17.73"/>
<vertex x="8.55" y="17.53"/>
<vertex x="9.3" y="17.35"/>
<vertex x="10.09" y="17.18"/>
<vertex x="10.91" y="17"/>
<vertex x="11.75" y="16.79"/>
<vertex x="12.56" y="16.53"/>
<vertex x="13.32" y="16.21"/>
<vertex x="14" y="15.81"/>
<vertex x="14.57" y="15.31"/>
<vertex x="15.01" y="14.69"/>
<vertex x="15.29" y="13.94"/>
<vertex x="15.39" y="13.04"/>
<vertex x="15.39" y="12.86"/>
<vertex x="15.24" y="11.76"/>
<vertex x="15.21" y="11.61"/>
<vertex x="14.83" y="10.7"/>
<vertex x="14.76" y="10.58"/>
<vertex x="14.19" y="9.84"/>
<vertex x="14.1" y="9.75"/>
<vertex x="13.36" y="9.18"/>
<vertex x="13.25" y="9.11"/>
<vertex x="12.38" y="8.69"/>
<vertex x="12.25" y="8.64"/>
<vertex x="11.29" y="8.36"/>
<vertex x="11.15" y="8.33"/>
<vertex x="10.13" y="8.17"/>
<vertex x="9.98" y="8.16"/>
<vertex x="8.94" y="8.11"/>
<vertex x="8.78" y="8.12"/>
<vertex x="7.71" y="8.18"/>
<vertex x="7.56" y="8.19"/>
<vertex x="6.53" y="8.37"/>
<vertex x="6.39" y="8.4"/>
<vertex x="5.43" y="8.7"/>
<vertex x="5.3" y="8.75"/>
<vertex x="4.43" y="9.2"/>
<vertex x="4.32" y="9.27"/>
<vertex x="3.59" y="9.87"/>
<vertex x="3.5" y="9.97"/>
<vertex x="2.93" y="10.73"/>
<vertex x="2.86" y="10.86"/>
<vertex x="2.48" y="11.8"/>
<vertex x="2.44" y="11.95"/>
<vertex x="2.29" y="13.09"/>
<vertex x="2.75" y="13.09"/>
<vertex x="3.21" y="13.09"/>
<vertex x="3.68" y="13.09"/>
<vertex x="4.14" y="13.09"/>
<vertex x="4.6" y="13.09"/>
<vertex x="5.06" y="13.09"/>
<vertex x="5.52" y="13.09"/>
</polygon>
<polygon width="0.01" layer="21">
<vertex x="27.05" y="13.1"/>
<vertex x="27.28" y="13.86"/>
<vertex x="27.41" y="14.67"/>
<vertex x="27.44" y="15.53"/>
<vertex x="31.33" y="15.42"/>
<vertex x="31.33" y="15.24"/>
<vertex x="31.23" y="14.02"/>
<vertex x="31.21" y="13.85"/>
<vertex x="30.94" y="12.68"/>
<vertex x="30.89" y="12.52"/>
<vertex x="30.46" y="11.45"/>
</polygon>
<polygon width="0.01" layer="21">
<vertex x="30.46" y="11.45"/>
<vertex x="30.39" y="11.3"/>
<vertex x="29.78" y="10.35"/>
<vertex x="29.69" y="10.22"/>
<vertex x="28.91" y="9.43"/>
<vertex x="28.79" y="9.33"/>
<vertex x="27.84" y="8.73"/>
<vertex x="27.7" y="8.65"/>
<vertex x="26.58" y="8.27"/>
<vertex x="26.41" y="8.24"/>
<vertex x="25.12" y="8.12"/>
<vertex x="24.48" y="8.15"/>
<vertex x="23.87" y="8.25"/>
<vertex x="23.27" y="8.42"/>
<vertex x="22.71" y="8.66"/>
<vertex x="22.19" y="8.96"/>
<vertex x="21.71" y="9.33"/>
<vertex x="21.27" y="9.76"/>
<vertex x="20.88" y="10.25"/>
<vertex x="20.87" y="10.25"/>
<vertex x="20.86" y="10.25"/>
<vertex x="20.86" y="8.98"/>
<vertex x="20.86" y="7.7"/>
<vertex x="20.86" y="6.43"/>
<vertex x="20.86" y="5.16"/>
<vertex x="20.86" y="3.89"/>
<vertex x="20.86" y="2.61"/>
<vertex x="20.86" y="1.34"/>
<vertex x="20.86" y="0.07"/>
<vertex x="20.38" y="0.5"/>
<vertex x="19.89" y="0.93"/>
<vertex x="19.4" y="1.36"/>
<vertex x="18.92" y="1.8"/>
<vertex x="18.43" y="2.23"/>
<vertex x="17.95" y="2.66"/>
<vertex x="17.46" y="3.09"/>
<vertex x="16.98" y="3.52"/>
<vertex x="16.98" y="5.83"/>
<vertex x="16.98" y="8.14"/>
<vertex x="16.98" y="10.45"/>
<vertex x="16.98" y="12.75"/>
<vertex x="16.98" y="15.06"/>
<vertex x="16.98" y="17.37"/>
<vertex x="16.98" y="19.67"/>
<vertex x="16.98" y="21.98"/>
<vertex x="17.44" y="22.06"/>
<vertex x="17.9" y="22.15"/>
<vertex x="18.36" y="22.23"/>
<vertex x="18.82" y="22.31"/>
<vertex x="19.29" y="22.39"/>
<vertex x="19.75" y="22.47"/>
<vertex x="20.21" y="22.56"/>
<vertex x="20.67" y="22.64"/>
<vertex x="20.67" y="22.41"/>
<vertex x="20.67" y="22.19"/>
<vertex x="20.67" y="21.96"/>
<vertex x="20.67" y="21.74"/>
<vertex x="20.67" y="21.51"/>
<vertex x="20.67" y="21.28"/>
<vertex x="20.67" y="21.06"/>
<vertex x="20.67" y="20.83"/>
<vertex x="20.68" y="20.83"/>
<vertex x="20.69" y="20.83"/>
<vertex x="21.08" y="21.37"/>
<vertex x="21.51" y="21.82"/>
<vertex x="21.99" y="22.2"/>
<vertex x="22.5" y="22.5"/>
<vertex x="23.06" y="22.73"/>
<vertex x="23.64" y="22.89"/>
<vertex x="24.26" y="22.99"/>
<vertex x="24.91" y="23.02"/>
<vertex x="25.11" y="23.02"/>
<vertex x="26.45" y="22.86"/>
<vertex x="26.63" y="22.82"/>
<vertex x="27.78" y="22.4"/>
<vertex x="27.93" y="22.32"/>
<vertex x="28.89" y="21.68"/>
<vertex x="29.01" y="21.57"/>
<vertex x="29.78" y="20.73"/>
<vertex x="29.88" y="20.59"/>
<vertex x="30.47" y="19.59"/>
<vertex x="30.54" y="19.44"/>
<vertex x="30.95" y="18.3"/>
<vertex x="31" y="18.13"/>
<vertex x="31.24" y="16.9"/>
<vertex x="31.26" y="16.72"/>
<vertex x="31.33" y="15.42"/>
<vertex x="27.44" y="15.53"/>
<vertex x="27.4" y="16.37"/>
<vertex x="27.26" y="17.2"/>
<vertex x="27.03" y="17.97"/>
<vertex x="26.68" y="18.66"/>
<vertex x="26.22" y="19.25"/>
<vertex x="25.64" y="19.7"/>
<vertex x="24.92" y="19.99"/>
<vertex x="24.06" y="20.09"/>
<vertex x="23.18" y="19.99"/>
<vertex x="22.46" y="19.7"/>
<vertex x="21.87" y="19.25"/>
<vertex x="21.42" y="18.67"/>
<vertex x="21.09" y="17.98"/>
<vertex x="20.86" y="17.21"/>
<vertex x="20.73" y="16.38"/>
<vertex x="20.69" y="15.53"/>
<vertex x="20.74" y="14.67"/>
<vertex x="20.87" y="13.86"/>
<vertex x="21.1" y="13.1"/>
<vertex x="21.44" y="12.42"/>
<vertex x="21.9" y="11.86"/>
<vertex x="22.49" y="11.42"/>
<vertex x="23.22" y="11.14"/>
<vertex x="24.09" y="11.04"/>
<vertex x="24.96" y="11.14"/>
<vertex x="25.68" y="11.42"/>
<vertex x="26.27" y="11.86"/>
<vertex x="26.72" y="12.42"/>
<vertex x="27.05" y="13.1"/>
</polygon>
<polygon width="0.01" layer="21">
<vertex x="37.24" y="16.61"/>
<vertex x="38.12" y="16.72"/>
<vertex x="38.97" y="16.82"/>
<vertex x="39.76" y="16.93"/>
<vertex x="40.23" y="14.83"/>
<vertex x="40" y="14.8"/>
<vertex x="39.78" y="14.76"/>
<vertex x="39.55" y="14.73"/>
<vertex x="39.31" y="14.69"/>
<vertex x="39.08" y="14.66"/>
<vertex x="38.85" y="14.62"/>
<vertex x="38.63" y="14.59"/>
<vertex x="38.4" y="14.54"/>
<vertex x="38.18" y="14.49"/>
<vertex x="37.97" y="14.44"/>
</polygon>
<polygon width="0.01" layer="21">
<vertex x="37.97" y="14.44"/>
<vertex x="37.76" y="14.37"/>
<vertex x="37.56" y="14.29"/>
<vertex x="37.37" y="14.21"/>
<vertex x="37.19" y="14.11"/>
<vertex x="37.03" y="14"/>
<vertex x="36.87" y="13.87"/>
<vertex x="36.74" y="13.73"/>
<vertex x="36.62" y="13.57"/>
<vertex x="36.52" y="13.4"/>
<vertex x="36.44" y="13.21"/>
<vertex x="36.38" y="12.99"/>
<vertex x="36.34" y="12.76"/>
<vertex x="36.33" y="12.51"/>
<vertex x="36.34" y="12.25"/>
<vertex x="36.38" y="12.02"/>
<vertex x="36.44" y="11.81"/>
<vertex x="36.52" y="11.62"/>
<vertex x="36.63" y="11.46"/>
<vertex x="36.75" y="11.31"/>
<vertex x="36.89" y="11.18"/>
<vertex x="37.05" y="11.07"/>
<vertex x="37.22" y="10.97"/>
<vertex x="37.4" y="10.9"/>
<vertex x="37.6" y="10.83"/>
<vertex x="37.81" y="10.78"/>
<vertex x="38.02" y="10.74"/>
<vertex x="38.25" y="10.71"/>
<vertex x="38.47" y="10.71"/>
<vertex x="38.71" y="10.7"/>
<vertex x="39.24" y="10.73"/>
<vertex x="39.72" y="10.81"/>
<vertex x="40.13" y="10.93"/>
<vertex x="40.48" y="11.09"/>
<vertex x="40.78" y="11.29"/>
<vertex x="41.04" y="11.51"/>
<vertex x="41.25" y="11.75"/>
<vertex x="41.42" y="12.01"/>
<vertex x="41.55" y="12.28"/>
<vertex x="41.66" y="12.55"/>
<vertex x="41.74" y="12.82"/>
<vertex x="41.79" y="13.09"/>
<vertex x="41.82" y="13.34"/>
<vertex x="41.84" y="13.57"/>
<vertex x="41.85" y="13.78"/>
<vertex x="41.85" y="13.96"/>
<vertex x="41.85" y="14.05"/>
<vertex x="41.85" y="14.14"/>
<vertex x="41.85" y="14.23"/>
<vertex x="41.85" y="14.32"/>
<vertex x="41.85" y="14.41"/>
<vertex x="41.85" y="14.5"/>
<vertex x="41.85" y="14.59"/>
<vertex x="41.85" y="14.69"/>
<vertex x="41.85" y="14.78"/>
<vertex x="41.85" y="14.87"/>
<vertex x="41.85" y="14.96"/>
<vertex x="41.85" y="15.05"/>
<vertex x="41.85" y="15.14"/>
<vertex x="41.85" y="15.23"/>
<vertex x="41.85" y="15.32"/>
<vertex x="41.85" y="15.41"/>
<vertex x="41.72" y="15.31"/>
<vertex x="41.57" y="15.22"/>
<vertex x="41.41" y="15.14"/>
<vertex x="41.24" y="15.07"/>
<vertex x="41.05" y="15.01"/>
<vertex x="40.86" y="14.95"/>
<vertex x="40.65" y="14.9"/>
<vertex x="40.44" y="14.86"/>
<vertex x="40.23" y="14.83"/>
<vertex x="39.76" y="16.93"/>
<vertex x="40.46" y="17.1"/>
<vertex x="41.05" y="17.3"/>
<vertex x="41.5" y="17.58"/>
<vertex x="41.77" y="17.97"/>
<vertex x="41.85" y="18.49"/>
<vertex x="41.84" y="18.78"/>
<vertex x="41.8" y="19.05"/>
<vertex x="41.74" y="19.28"/>
<vertex x="41.66" y="19.48"/>
<vertex x="41.55" y="19.66"/>
<vertex x="41.42" y="19.82"/>
<vertex x="41.27" y="19.95"/>
<vertex x="41.11" y="20.07"/>
<vertex x="40.93" y="20.16"/>
<vertex x="40.74" y="20.24"/>
<vertex x="40.53" y="20.3"/>
<vertex x="40.31" y="20.34"/>
<vertex x="40.08" y="20.37"/>
<vertex x="39.84" y="20.39"/>
<vertex x="39.59" y="20.4"/>
<vertex x="39.34" y="20.4"/>
<vertex x="39.07" y="20.4"/>
<vertex x="38.8" y="20.37"/>
<vertex x="38.56" y="20.33"/>
<vertex x="38.32" y="20.28"/>
<vertex x="38.1" y="20.21"/>
<vertex x="37.9" y="20.13"/>
<vertex x="37.71" y="20.02"/>
<vertex x="37.54" y="19.9"/>
<vertex x="37.39" y="19.77"/>
<vertex x="37.25" y="19.61"/>
<vertex x="37.12" y="19.44"/>
<vertex x="37.02" y="19.24"/>
<vertex x="36.93" y="19.03"/>
<vertex x="36.86" y="18.79"/>
<vertex x="36.8" y="18.54"/>
<vertex x="36.77" y="18.26"/>
<vertex x="36.53" y="18.26"/>
<vertex x="36.28" y="18.26"/>
<vertex x="36.04" y="18.26"/>
<vertex x="35.8" y="18.26"/>
<vertex x="35.56" y="18.26"/>
<vertex x="35.32" y="18.26"/>
<vertex x="35.07" y="18.26"/>
<vertex x="34.83" y="18.26"/>
<vertex x="34.59" y="18.26"/>
<vertex x="34.35" y="18.26"/>
<vertex x="34.1" y="18.26"/>
<vertex x="33.86" y="18.26"/>
<vertex x="33.62" y="18.26"/>
<vertex x="33.38" y="18.26"/>
<vertex x="33.13" y="18.26"/>
<vertex x="32.89" y="18.26"/>
<vertex x="32.97" y="18.91"/>
<vertex x="33.11" y="19.5"/>
<vertex x="33.31" y="20.04"/>
<vertex x="33.58" y="20.52"/>
<vertex x="33.89" y="20.96"/>
<vertex x="34.25" y="21.35"/>
<vertex x="34.66" y="21.69"/>
<vertex x="35.11" y="21.98"/>
<vertex x="35.59" y="22.23"/>
<vertex x="36.1" y="22.45"/>
<vertex x="36.64" y="22.62"/>
<vertex x="37.19" y="22.76"/>
<vertex x="37.77" y="22.86"/>
<vertex x="38.35" y="22.94"/>
<vertex x="38.94" y="22.98"/>
<vertex x="39.54" y="22.99"/>
<vertex x="40.07" y="22.98"/>
<vertex x="40.61" y="22.95"/>
<vertex x="41.16" y="22.9"/>
<vertex x="41.7" y="22.83"/>
<vertex x="42.23" y="22.73"/>
<vertex x="42.74" y="22.61"/>
<vertex x="43.23" y="22.45"/>
<vertex x="43.7" y="22.25"/>
<vertex x="44.13" y="22.01"/>
<vertex x="44.53" y="21.73"/>
<vertex x="44.87" y="21.4"/>
<vertex x="45.17" y="21.02"/>
<vertex x="45.42" y="20.6"/>
<vertex x="45.6" y="20.11"/>
<vertex x="45.71" y="19.57"/>
<vertex x="45.75" y="18.97"/>
<vertex x="45.75" y="18.51"/>
<vertex x="45.75" y="18.05"/>
<vertex x="45.75" y="17.59"/>
<vertex x="45.75" y="17.13"/>
<vertex x="45.75" y="16.67"/>
<vertex x="45.75" y="16.21"/>
<vertex x="45.75" y="15.75"/>
<vertex x="45.75" y="15.29"/>
<vertex x="45.75" y="14.83"/>
<vertex x="45.75" y="14.37"/>
<vertex x="45.75" y="13.91"/>
<vertex x="45.75" y="13.45"/>
<vertex x="45.75" y="12.99"/>
<vertex x="45.75" y="12.53"/>
<vertex x="45.75" y="12.07"/>
<vertex x="45.75" y="11.61"/>
<vertex x="45.75" y="11.37"/>
<vertex x="45.75" y="11.13"/>
<vertex x="45.76" y="10.89"/>
<vertex x="45.76" y="10.66"/>
<vertex x="45.77" y="10.43"/>
<vertex x="45.79" y="10.2"/>
<vertex x="45.82" y="9.98"/>
<vertex x="45.85" y="9.77"/>
<vertex x="45.89" y="9.57"/>
<vertex x="45.92" y="9.37"/>
<vertex x="45.96" y="9.19"/>
<vertex x="46.01" y="9.02"/>
<vertex x="46.06" y="8.86"/>
<vertex x="46.11" y="8.71"/>
<vertex x="46.17" y="8.58"/>
<vertex x="46.23" y="8.47"/>
<vertex x="45.99" y="8.47"/>
<vertex x="45.74" y="8.47"/>
<vertex x="45.49" y="8.47"/>
<vertex x="45.25" y="8.47"/>
<vertex x="45" y="8.47"/>
<vertex x="44.76" y="8.47"/>
<vertex x="44.51" y="8.47"/>
<vertex x="44.27" y="8.47"/>
<vertex x="44.02" y="8.47"/>
<vertex x="43.77" y="8.47"/>
<vertex x="43.53" y="8.47"/>
<vertex x="43.28" y="8.47"/>
<vertex x="43.04" y="8.47"/>
<vertex x="42.79" y="8.47"/>
<vertex x="42.54" y="8.47"/>
<vertex x="42.3" y="8.47"/>
<vertex x="42.27" y="8.55"/>
<vertex x="42.24" y="8.63"/>
<vertex x="42.21" y="8.71"/>
<vertex x="42.18" y="8.8"/>
<vertex x="42.15" y="8.88"/>
<vertex x="42.13" y="8.97"/>
<vertex x="42.11" y="9.05"/>
<vertex x="42.09" y="9.14"/>
<vertex x="42.07" y="9.23"/>
<vertex x="42.06" y="9.31"/>
<vertex x="42.05" y="9.4"/>
<vertex x="42.05" y="9.49"/>
<vertex x="42.04" y="9.57"/>
<vertex x="42.03" y="9.66"/>
<vertex x="42.03" y="9.75"/>
<vertex x="42.03" y="9.83"/>
<vertex x="41.79" y="9.6"/>
<vertex x="41.54" y="9.39"/>
<vertex x="41.28" y="9.19"/>
<vertex x="41.01" y="9.02"/>
<vertex x="40.73" y="8.86"/>
<vertex x="40.44" y="8.71"/>
<vertex x="40.15" y="8.59"/>
<vertex x="39.84" y="8.48"/>
<vertex x="39.54" y="8.38"/>
<vertex x="39.22" y="8.3"/>
<vertex x="38.9" y="8.23"/>
<vertex x="38.58" y="8.18"/>
<vertex x="38.25" y="8.13"/>
<vertex x="37.93" y="8.1"/>
<vertex x="37.6" y="8.08"/>
<vertex x="37.27" y="8.08"/>
<vertex x="36.77" y="8.09"/>
<vertex x="36.29" y="8.13"/>
<vertex x="35.82" y="8.21"/>
<vertex x="35.38" y="8.33"/>
<vertex x="34.95" y="8.47"/>
<vertex x="34.56" y="8.65"/>
<vertex x="34.19" y="8.86"/>
<vertex x="33.85" y="9.1"/>
<vertex x="33.54" y="9.38"/>
<vertex x="33.27" y="9.7"/>
<vertex x="33.03" y="10.04"/>
<vertex x="32.83" y="10.43"/>
<vertex x="32.67" y="10.84"/>
<vertex x="32.55" y="11.3"/>
<vertex x="32.48" y="11.79"/>
<vertex x="32.45" y="12.31"/>
<vertex x="32.46" y="12.46"/>
<vertex x="32.57" y="13.41"/>
<vertex x="32.88" y="14.29"/>
<vertex x="33.35" y="14.99"/>
<vertex x="33.97" y="15.54"/>
<vertex x="34.69" y="15.95"/>
<vertex x="35.49" y="16.25"/>
<vertex x="36.35" y="16.46"/>
<vertex x="37.24" y="16.61"/>
</polygon>
<polygon width="0.01" layer="21">
<vertex x="47.94" y="21.98"/>
<vertex x="48.4" y="22.06"/>
<vertex x="48.86" y="22.14"/>
<vertex x="49.32" y="22.22"/>
<vertex x="49.78" y="22.31"/>
<vertex x="50.24" y="22.39"/>
<vertex x="50.71" y="22.47"/>
<vertex x="51.17" y="22.55"/>
<vertex x="51.63" y="22.63"/>
<vertex x="51.63" y="22.3"/>
<vertex x="51.63" y="21.98"/>
<vertex x="51.63" y="21.65"/>
<vertex x="51.63" y="21.32"/>
<vertex x="51.63" y="20.99"/>
<vertex x="51.63" y="20.66"/>
<vertex x="51.63" y="20.33"/>
<vertex x="51.63" y="20.01"/>
<vertex x="51.64" y="20.01"/>
<vertex x="51.65" y="20.01"/>
<vertex x="51.98" y="20.65"/>
<vertex x="52.4" y="21.23"/>
<vertex x="52.89" y="21.74"/>
<vertex x="53.46" y="22.18"/>
<vertex x="54.08" y="22.53"/>
<vertex x="54.74" y="22.79"/>
<vertex x="55.44" y="22.96"/>
<vertex x="56.16" y="23.02"/>
<vertex x="56.28" y="23.01"/>
<vertex x="56.39" y="23.01"/>
<vertex x="56.49" y="23"/>
<vertex x="56.6" y="22.99"/>
<vertex x="56.7" y="22.97"/>
<vertex x="56.81" y="22.94"/>
<vertex x="56.91" y="22.91"/>
<vertex x="57.02" y="22.88"/>
<vertex x="57.02" y="22.43"/>
<vertex x="57.02" y="21.98"/>
<vertex x="57.02" y="21.53"/>
<vertex x="57.02" y="21.07"/>
<vertex x="57.02" y="20.62"/>
<vertex x="57.02" y="20.17"/>
<vertex x="57.02" y="19.72"/>
<vertex x="57.02" y="19.27"/>
<vertex x="56.87" y="19.3"/>
<vertex x="56.71" y="19.33"/>
<vertex x="56.54" y="19.36"/>
<vertex x="56.36" y="19.38"/>
<vertex x="56.17" y="19.39"/>
<vertex x="55.98" y="19.39"/>
<vertex x="55.8" y="19.4"/>
<vertex x="55.62" y="19.4"/>
<vertex x="54.63" y="19.31"/>
<vertex x="53.81" y="19.05"/>
<vertex x="53.15" y="18.63"/>
<vertex x="52.63" y="18.08"/>
<vertex x="52.24" y="17.41"/>
<vertex x="51.98" y="16.63"/>
<vertex x="51.84" y="15.78"/>
<vertex x="51.79" y="14.86"/>
<vertex x="51.79" y="14.07"/>
<vertex x="51.79" y="13.27"/>
<vertex x="51.79" y="12.47"/>
<vertex x="51.79" y="11.68"/>
<vertex x="51.79" y="10.88"/>
<vertex x="51.79" y="10.08"/>
<vertex x="51.79" y="9.29"/>
<vertex x="51.79" y="8.49"/>
<vertex x="51.3" y="8.49"/>
<vertex x="50.82" y="8.49"/>
<vertex x="50.33" y="8.49"/>
<vertex x="49.85" y="8.49"/>
<vertex x="49.36" y="8.49"/>
<vertex x="48.88" y="8.49"/>
<vertex x="48.39" y="8.49"/>
<vertex x="47.9" y="8.49"/>
<vertex x="47.9" y="10.18"/>
<vertex x="47.9" y="11.86"/>
<vertex x="47.9" y="13.55"/>
<vertex x="47.9" y="15.23"/>
<vertex x="47.9" y="16.92"/>
<vertex x="47.9" y="18.6"/>
<vertex x="47.9" y="20.29"/>
</polygon>
<polygon width="0.01" layer="21">
<vertex x="58.54" y="25.89"/>
<vertex x="62.43" y="28.02"/>
<vertex x="62.43" y="17.55"/>
<vertex x="67.32" y="22.64"/>
<vertex x="71.92" y="22.64"/>
<vertex x="66.58" y="17.44"/>
<vertex x="72.52" y="8.5"/>
<vertex x="67.81" y="8.5"/>
<vertex x="63.93" y="14.82"/>
<vertex x="62.43" y="13.36"/>
<vertex x="62.43" y="8.5"/>
<vertex x="58.54" y="8.5"/>
</polygon>
<polygon width="0.01" layer="21">
<vertex x="74.88" y="20.04"/>
<vertex x="74.4" y="20.04"/>
<vertex x="73.92" y="20.04"/>
<vertex x="73.44" y="20.04"/>
<vertex x="72.97" y="20.04"/>
<vertex x="72.49" y="20.04"/>
<vertex x="72.01" y="20.04"/>
<vertex x="71.53" y="20.04"/>
<vertex x="71.05" y="20.04"/>
<vertex x="71.38" y="20.36"/>
<vertex x="71.71" y="20.69"/>
<vertex x="72.04" y="21.01"/>
<vertex x="72.37" y="21.34"/>
<vertex x="72.7" y="21.66"/>
<vertex x="73.04" y="21.99"/>
<vertex x="73.37" y="22.31"/>
<vertex x="73.7" y="22.64"/>
<vertex x="73.84" y="22.64"/>
<vertex x="73.99" y="22.64"/>
<vertex x="74.14" y="22.64"/>
<vertex x="74.29" y="22.64"/>
<vertex x="74.44" y="22.64"/>
<vertex x="74.58" y="22.64"/>
<vertex x="74.73" y="22.64"/>
<vertex x="74.88" y="22.64"/>
<vertex x="74.88" y="22.77"/>
<vertex x="74.88" y="22.91"/>
<vertex x="74.88" y="23.04"/>
<vertex x="74.88" y="23.18"/>
<vertex x="74.88" y="23.32"/>
<vertex x="74.88" y="23.45"/>
<vertex x="74.88" y="23.59"/>
<vertex x="74.88" y="23.73"/>
<vertex x="74.95" y="24.63"/>
<vertex x="75.17" y="25.46"/>
<vertex x="75.54" y="26.19"/>
<vertex x="76.06" y="26.82"/>
<vertex x="76.72" y="27.33"/>
<vertex x="77.53" y="27.7"/>
<vertex x="78.5" y="27.94"/>
<vertex x="78.63" y="27.96"/>
<vertex x="79.61" y="28.02"/>
<vertex x="79.87" y="28.02"/>
<vertex x="80.13" y="28.01"/>
<vertex x="80.39" y="28"/>
<vertex x="80.65" y="27.98"/>
<vertex x="80.9" y="27.96"/>
<vertex x="81.16" y="27.94"/>
<vertex x="81.41" y="27.94"/>
<vertex x="81.66" y="27.93"/>
<vertex x="81.66" y="27.57"/>
<vertex x="81.66" y="27.2"/>
<vertex x="81.66" y="26.84"/>
<vertex x="81.66" y="26.48"/>
<vertex x="81.66" y="26.12"/>
<vertex x="81.66" y="25.75"/>
<vertex x="81.66" y="25.39"/>
<vertex x="81.66" y="25.03"/>
<vertex x="81.49" y="25.05"/>
<vertex x="81.31" y="25.07"/>
<vertex x="81.13" y="25.08"/>
<vertex x="80.95" y="25.08"/>
<vertex x="80.77" y="25.09"/>
<vertex x="80.59" y="25.09"/>
<vertex x="80.42" y="25.09"/>
<vertex x="80.24" y="25.1"/>
<vertex x="79.87" y="25.08"/>
<vertex x="79.56" y="25.01"/>
<vertex x="79.3" y="24.9"/>
<vertex x="79.1" y="24.73"/>
<vertex x="78.95" y="24.51"/>
<vertex x="78.84" y="24.23"/>
<vertex x="78.78" y="23.89"/>
<vertex x="78.76" y="23.48"/>
<vertex x="78.76" y="23.38"/>
<vertex x="78.76" y="23.27"/>
<vertex x="78.76" y="23.17"/>
<vertex x="78.76" y="23.06"/>
<vertex x="78.76" y="22.95"/>
<vertex x="78.76" y="22.85"/>
<vertex x="78.76" y="22.74"/>
<vertex x="78.76" y="22.64"/>
<vertex x="79.1" y="22.64"/>
<vertex x="79.43" y="22.64"/>
<vertex x="79.76" y="22.64"/>
<vertex x="80.1" y="22.64"/>
<vertex x="80.43" y="22.64"/>
<vertex x="80.77" y="22.64"/>
<vertex x="81.1" y="22.64"/>
<vertex x="81.44" y="22.64"/>
<vertex x="81.44" y="22.31"/>
<vertex x="81.44" y="21.99"/>
<vertex x="81.44" y="21.66"/>
<vertex x="81.44" y="21.34"/>
<vertex x="81.44" y="21.01"/>
<vertex x="81.44" y="20.69"/>
<vertex x="81.44" y="20.36"/>
<vertex x="81.44" y="20.04"/>
<vertex x="81.1" y="20.04"/>
<vertex x="80.77" y="20.04"/>
<vertex x="80.43" y="20.04"/>
<vertex x="80.1" y="20.04"/>
<vertex x="79.76" y="20.04"/>
<vertex x="79.43" y="20.04"/>
<vertex x="79.1" y="20.04"/>
<vertex x="78.76" y="20.04"/>
<vertex x="78.76" y="18.59"/>
<vertex x="78.76" y="17.15"/>
<vertex x="78.76" y="15.71"/>
<vertex x="78.76" y="14.27"/>
<vertex x="78.76" y="12.82"/>
<vertex x="78.76" y="11.38"/>
<vertex x="78.76" y="9.94"/>
<vertex x="78.76" y="8.5"/>
<vertex x="78.27" y="8.5"/>
<vertex x="77.79" y="8.5"/>
<vertex x="77.3" y="8.5"/>
<vertex x="76.82" y="8.5"/>
<vertex x="76.33" y="8.5"/>
<vertex x="75.85" y="8.5"/>
<vertex x="75.36" y="8.5"/>
<vertex x="74.88" y="8.5"/>
<vertex x="74.88" y="9.94"/>
<vertex x="74.88" y="11.38"/>
<vertex x="74.88" y="12.82"/>
<vertex x="74.88" y="14.27"/>
<vertex x="74.88" y="15.71"/>
<vertex x="74.88" y="17.15"/>
<vertex x="74.88" y="18.59"/>
</polygon>
<polygon width="0.01" layer="21">
<vertex x="95.8" y="8.5"/>
<vertex x="95.34" y="8.5"/>
<vertex x="94.87" y="8.5"/>
<vertex x="94.41" y="8.5"/>
<vertex x="93.95" y="8.5"/>
<vertex x="93.49" y="8.5"/>
<vertex x="93.03" y="8.5"/>
<vertex x="92.56" y="8.5"/>
<vertex x="92.1" y="8.5"/>
<vertex x="92.1" y="8.74"/>
<vertex x="92.1" y="8.99"/>
<vertex x="92.1" y="9.23"/>
<vertex x="92.1" y="9.48"/>
<vertex x="92.1" y="9.73"/>
<vertex x="92.1" y="9.97"/>
<vertex x="92.1" y="10.22"/>
<vertex x="92.1" y="10.46"/>
<vertex x="92.09" y="10.46"/>
<vertex x="92.08" y="10.46"/>
<vertex x="92.07" y="10.46"/>
<vertex x="92.06" y="10.46"/>
<vertex x="91.66" y="9.9"/>
<vertex x="91.2" y="9.42"/>
<vertex x="90.69" y="9.01"/>
<vertex x="90.14" y="8.68"/>
<vertex x="89.57" y="8.43"/>
<vertex x="88.97" y="8.25"/>
<vertex x="88.35" y="8.15"/>
<vertex x="87.74" y="8.11"/>
<vertex x="87.55" y="8.11"/>
<vertex x="86.33" y="8.22"/>
<vertex x="86.17" y="8.25"/>
<vertex x="85.19" y="8.53"/>
<vertex x="85.06" y="8.58"/>
<vertex x="84.29" y="9.03"/>
<vertex x="83.6" y="9.71"/>
<vertex x="83.12" y="10.55"/>
<vertex x="83.07" y="10.67"/>
<vertex x="82.8" y="11.55"/>
<vertex x="82.77" y="11.68"/>
<vertex x="82.62" y="12.68"/>
<vertex x="82.61" y="12.83"/>
<vertex x="82.57" y="13.94"/>
<vertex x="82.57" y="15.02"/>
<vertex x="82.57" y="16.11"/>
<vertex x="82.57" y="17.2"/>
<vertex x="82.57" y="18.28"/>
<vertex x="82.57" y="19.37"/>
<vertex x="82.57" y="20.46"/>
<vertex x="82.57" y="21.55"/>
<vertex x="82.57" y="22.63"/>
<vertex x="83.05" y="22.63"/>
<vertex x="83.54" y="22.63"/>
<vertex x="84.03" y="22.63"/>
<vertex x="84.51" y="22.63"/>
<vertex x="85" y="22.63"/>
<vertex x="85.48" y="22.63"/>
<vertex x="85.97" y="22.63"/>
<vertex x="86.45" y="22.63"/>
<vertex x="86.45" y="21.64"/>
<vertex x="86.45" y="20.64"/>
<vertex x="86.45" y="19.64"/>
<vertex x="86.45" y="18.64"/>
<vertex x="86.45" y="17.64"/>
<vertex x="86.45" y="16.65"/>
<vertex x="86.45" y="15.65"/>
<vertex x="86.45" y="14.65"/>
<vertex x="86.49" y="13.83"/>
<vertex x="86.59" y="13.13"/>
<vertex x="86.76" y="12.53"/>
<vertex x="87.01" y="12.04"/>
<vertex x="87.35" y="11.66"/>
<vertex x="87.78" y="11.39"/>
<vertex x="88.31" y="11.23"/>
<vertex x="88.94" y="11.18"/>
<vertex x="89.68" y="11.23"/>
<vertex x="90.3" y="11.4"/>
<vertex x="90.82" y="11.7"/>
<vertex x="91.24" y="12.12"/>
<vertex x="91.56" y="12.68"/>
<vertex x="91.78" y="13.38"/>
<vertex x="91.91" y="14.22"/>
<vertex x="91.95" y="15.22"/>
<vertex x="91.95" y="16.15"/>
<vertex x="91.95" y="17.07"/>
<vertex x="91.95" y="18"/>
<vertex x="91.95" y="18.93"/>
<vertex x="91.95" y="19.85"/>
<vertex x="91.95" y="20.78"/>
<vertex x="91.95" y="21.71"/>
<vertex x="91.95" y="22.63"/>
<vertex x="92.44" y="22.63"/>
<vertex x="92.92" y="22.63"/>
<vertex x="93.41" y="22.63"/>
<vertex x="93.89" y="22.63"/>
<vertex x="94.38" y="22.63"/>
<vertex x="94.87" y="22.63"/>
<vertex x="95.35" y="22.63"/>
<vertex x="95.84" y="22.63"/>
<vertex x="95.84" y="20.87"/>
<vertex x="95.84" y="19.1"/>
<vertex x="95.84" y="17.33"/>
<vertex x="95.84" y="15.56"/>
<vertex x="95.84" y="13.8"/>
<vertex x="95.84" y="12.03"/>
<vertex x="95.84" y="10.26"/>
</polygon>
<polygon width="0.01" layer="21">
<vertex x="97.94" y="22.64"/>
<vertex x="98.4" y="22.64"/>
<vertex x="98.86" y="22.64"/>
<vertex x="99.33" y="22.64"/>
<vertex x="99.79" y="22.64"/>
<vertex x="100.25" y="22.64"/>
<vertex x="100.71" y="22.64"/>
<vertex x="101.17" y="22.64"/>
<vertex x="101.63" y="22.64"/>
<vertex x="101.63" y="22.39"/>
<vertex x="101.63" y="22.14"/>
<vertex x="101.63" y="21.9"/>
<vertex x="101.63" y="21.65"/>
<vertex x="101.63" y="21.41"/>
<vertex x="101.63" y="21.16"/>
<vertex x="101.63" y="20.92"/>
<vertex x="101.63" y="20.67"/>
<vertex x="101.64" y="20.67"/>
<vertex x="101.65" y="20.67"/>
<vertex x="101.66" y="20.67"/>
<vertex x="101.67" y="20.67"/>
<vertex x="101.68" y="20.67"/>
<vertex x="102.08" y="21.23"/>
<vertex x="102.54" y="21.72"/>
<vertex x="103.04" y="22.12"/>
<vertex x="103.59" y="22.45"/>
<vertex x="104.17" y="22.7"/>
<vertex x="104.77" y="22.88"/>
<vertex x="105.38" y="22.99"/>
<vertex x="106" y="23.02"/>
<vertex x="106.19" y="23.02"/>
<vertex x="107.41" y="22.92"/>
<vertex x="107.56" y="22.89"/>
<vertex x="108.55" y="22.6"/>
<vertex x="108.67" y="22.55"/>
<vertex x="109.45" y="22.1"/>
<vertex x="110.13" y="21.42"/>
<vertex x="110.62" y="20.58"/>
<vertex x="110.67" y="20.46"/>
<vertex x="110.94" y="19.58"/>
<vertex x="110.97" y="19.45"/>
<vertex x="111.11" y="18.45"/>
<vertex x="111.13" y="18.3"/>
<vertex x="111.17" y="17.2"/>
<vertex x="111.17" y="16.11"/>
<vertex x="111.17" y="15.02"/>
<vertex x="111.17" y="13.94"/>
<vertex x="111.17" y="12.85"/>
<vertex x="111.17" y="11.76"/>
<vertex x="111.17" y="10.68"/>
<vertex x="111.17" y="9.59"/>
<vertex x="111.17" y="8.5"/>
<vertex x="110.68" y="8.5"/>
<vertex x="110.2" y="8.5"/>
<vertex x="109.71" y="8.5"/>
<vertex x="109.22" y="8.5"/>
<vertex x="108.74" y="8.5"/>
<vertex x="108.25" y="8.5"/>
<vertex x="107.77" y="8.5"/>
<vertex x="107.28" y="8.5"/>
<vertex x="107.28" y="9.5"/>
<vertex x="107.28" y="10.5"/>
<vertex x="107.28" y="11.5"/>
<vertex x="107.28" y="12.49"/>
<vertex x="107.28" y="13.49"/>
<vertex x="107.28" y="14.49"/>
<vertex x="107.28" y="15.49"/>
<vertex x="107.28" y="16.49"/>
<vertex x="107.25" y="17.3"/>
<vertex x="107.15" y="18.01"/>
<vertex x="106.97" y="18.61"/>
<vertex x="106.72" y="19.09"/>
<vertex x="106.38" y="19.47"/>
<vertex x="105.95" y="19.74"/>
<vertex x="105.42" y="19.91"/>
<vertex x="104.79" y="19.96"/>
<vertex x="104.06" y="19.9"/>
<vertex x="103.43" y="19.73"/>
<vertex x="102.92" y="19.44"/>
<vertex x="102.5" y="19.01"/>
<vertex x="102.18" y="18.45"/>
<vertex x="101.96" y="17.76"/>
<vertex x="101.83" y="16.91"/>
<vertex x="101.79" y="15.91"/>
<vertex x="101.79" y="14.98"/>
<vertex x="101.79" y="14.06"/>
<vertex x="101.79" y="13.13"/>
<vertex x="101.79" y="12.21"/>
<vertex x="101.79" y="11.28"/>
<vertex x="101.79" y="10.35"/>
<vertex x="101.79" y="9.43"/>
<vertex x="101.79" y="8.5"/>
<vertex x="101.3" y="8.5"/>
<vertex x="100.81" y="8.5"/>
<vertex x="100.33" y="8.5"/>
<vertex x="99.84" y="8.5"/>
<vertex x="99.36" y="8.5"/>
<vertex x="98.87" y="8.5"/>
<vertex x="98.39" y="8.5"/>
<vertex x="97.9" y="8.5"/>
<vertex x="97.9" y="10.27"/>
<vertex x="97.9" y="12.04"/>
<vertex x="97.9" y="13.8"/>
<vertex x="97.9" y="15.57"/>
<vertex x="97.9" y="17.34"/>
<vertex x="97.9" y="19.11"/>
<vertex x="97.9" y="20.87"/>
</polygon>
<polygon width="0.01" layer="21">
<vertex x="80.39" y="46.9"/>
<vertex x="80.39" y="46.84"/>
<vertex x="80.42" y="46.66"/>
<vertex x="80.43" y="46.41"/>
<vertex x="80.41" y="46.12"/>
<vertex x="80.34" y="45.81"/>
<vertex x="80.19" y="45.53"/>
<vertex x="79.95" y="45.3"/>
<vertex x="79.59" y="45.17"/>
<vertex x="79.26" y="45.16"/>
<vertex x="78.91" y="45.23"/>
<vertex x="78.54" y="45.36"/>
<vertex x="78.16" y="45.54"/>
<vertex x="77.78" y="45.78"/>
<vertex x="77.43" y="46.04"/>
<vertex x="77.11" y="46.32"/>
<vertex x="76.84" y="46.62"/>
<vertex x="76.58" y="46.98"/>
<vertex x="76.4" y="47.31"/>
<vertex x="76.3" y="47.64"/>
<vertex x="76.26" y="47.94"/>
<vertex x="76.3" y="48.24"/>
<vertex x="76.4" y="48.52"/>
<vertex x="76.55" y="48.79"/>
<vertex x="76.76" y="49.05"/>
<vertex x="77.14" y="49.37"/>
<vertex x="77.55" y="49.58"/>
<vertex x="77.97" y="49.7"/>
<vertex x="78.38" y="49.75"/>
<vertex x="78.74" y="49.75"/>
<vertex x="79.03" y="49.72"/>
<vertex x="79.23" y="49.69"/>
<vertex x="79.3" y="49.68"/>
<vertex x="79.17" y="49.79"/>
<vertex x="78.79" y="50.05"/>
<vertex x="78.21" y="50.39"/>
<vertex x="77.45" y="50.71"/>
<vertex x="76.54" y="50.93"/>
<vertex x="76.42" y="50.95"/>
<vertex x="75.53" y="50.97"/>
<vertex x="75.39" y="50.96"/>
<vertex x="74.43" y="50.74"/>
<vertex x="74.29" y="50.69"/>
<vertex x="73.3" y="50.15"/>
<vertex x="73.17" y="50.06"/>
<vertex x="72.44" y="49.42"/>
<vertex x="71.88" y="48.63"/>
<vertex x="71.61" y="47.81"/>
<vertex x="71.61" y="46.95"/>
<vertex x="71.85" y="46.08"/>
<vertex x="72.31" y="45.2"/>
<vertex x="72.38" y="45.1"/>
<vertex x="72.97" y="44.34"/>
<vertex x="73.07" y="44.23"/>
<vertex x="73.81" y="43.49"/>
<vertex x="73.91" y="43.39"/>
<vertex x="74.47" y="42.72"/>
<vertex x="74.78" y="41.98"/>
<vertex x="74.82" y="41.27"/>
<vertex x="74.59" y="40.65"/>
<vertex x="74.16" y="40.13"/>
<vertex x="73.56" y="39.75"/>
<vertex x="72.84" y="39.55"/>
<vertex x="72.03" y="39.54"/>
<vertex x="71.5" y="39.66"/>
<vertex x="71.05" y="39.86"/>
<vertex x="70.69" y="40.12"/>
<vertex x="70.42" y="40.42"/>
<vertex x="70.24" y="40.75"/>
<vertex x="70.15" y="41.09"/>
<vertex x="70.15" y="41.42"/>
<vertex x="70.24" y="41.72"/>
<vertex x="70.39" y="41.95"/>
<vertex x="70.6" y="42.16"/>
<vertex x="70.83" y="42.33"/>
<vertex x="71.07" y="42.48"/>
<vertex x="71.29" y="42.6"/>
<vertex x="71.48" y="42.69"/>
<vertex x="71.61" y="42.74"/>
<vertex x="71.66" y="42.77"/>
<vertex x="71.6" y="42.79"/>
<vertex x="71.44" y="42.84"/>
<vertex x="71.18" y="42.9"/>
<vertex x="70.84" y="42.95"/>
<vertex x="70.43" y="42.98"/>
<vertex x="69.96" y="42.96"/>
<vertex x="69.45" y="42.88"/>
<vertex x="68.91" y="42.72"/>
<vertex x="68.42" y="42.5"/>
<vertex x="67.97" y="42.22"/>
<vertex x="67.56" y="41.85"/>
<vertex x="67.2" y="41.38"/>
<vertex x="66.91" y="40.82"/>
<vertex x="66.7" y="40.13"/>
<vertex x="66.58" y="39.31"/>
<vertex x="66.56" y="38.35"/>
<vertex x="66.56" y="36.75"/>
<vertex x="66.56" y="35.15"/>
<vertex x="66.56" y="33.55"/>
<vertex x="66.56" y="31.94"/>
<vertex x="66.56" y="30.34"/>
<vertex x="66.56" y="28.74"/>
<vertex x="66.56" y="27.14"/>
<vertex x="66.56" y="25.54"/>
<vertex x="66.62" y="25.61"/>
<vertex x="66.8" y="25.83"/>
<vertex x="67.08" y="26.17"/>
<vertex x="67.46" y="26.61"/>
<vertex x="67.9" y="27.12"/>
<vertex x="68.41" y="27.7"/>
<vertex x="68.97" y="28.33"/>
<vertex x="69.56" y="28.97"/>
<vertex x="70.2" y="29.67"/>
<vertex x="70.77" y="30.3"/>
<vertex x="71.3" y="30.86"/>
<vertex x="71.8" y="31.32"/>
<vertex x="72.31" y="31.68"/>
<vertex x="72.84" y="31.94"/>
<vertex x="73.42" y="32.08"/>
<vertex x="74.08" y="32.08"/>
<vertex x="74.24" y="32.07"/>
<vertex x="75.35" y="32.08"/>
<vertex x="75.51" y="32.1"/>
<vertex x="76.54" y="32.24"/>
<vertex x="76.68" y="32.27"/>
<vertex x="77.64" y="32.55"/>
<vertex x="77.77" y="32.6"/>
<vertex x="78.66" y="32.99"/>
<vertex x="78.78" y="33.06"/>
<vertex x="79.59" y="33.56"/>
<vertex x="79.7" y="33.64"/>
<vertex x="80.44" y="34.25"/>
<vertex x="80.54" y="34.35"/>
<vertex x="81.2" y="35.05"/>
<vertex x="81.29" y="35.16"/>
<vertex x="81.89" y="35.95"/>
<vertex x="82.04" y="36.17"/>
<vertex x="82.19" y="36.4"/>
<vertex x="82.88" y="37.78"/>
<vertex x="82.96" y="38.01"/>
<vertex x="83.38" y="39.6"/>
<vertex x="83.41" y="39.83"/>
<vertex x="83.47" y="41.35"/>
<vertex x="83.45" y="41.57"/>
<vertex x="83.22" y="42.98"/>
<vertex x="83.17" y="43.17"/>
<vertex x="82.72" y="44.4"/>
<vertex x="82.64" y="44.57"/>
<vertex x="82.03" y="45.58"/>
<vertex x="81.93" y="45.7"/>
<vertex x="81.22" y="46.44"/>
<vertex x="80.38" y="46.92"/>
</polygon>
</package>
<package name="SFE_LOGO_FLAME_.2">
<polygon width="0.0762" layer="21">
<vertex x="3.12" y="4.54"/>
<vertex x="3.12" y="4.53"/>
<vertex x="3.12" y="4.49"/>
<vertex x="3.13" y="4.44"/>
<vertex x="3.12" y="4.38"/>
<vertex x="3.11" y="4.32"/>
<vertex x="3.08" y="4.27"/>
<vertex x="3.03" y="4.22"/>
<vertex x="2.96" y="4.19"/>
<vertex x="2.89" y="4.19"/>
<vertex x="2.82" y="4.21"/>
<vertex x="2.75" y="4.23"/>
<vertex x="2.67" y="4.27"/>
<vertex x="2.6" y="4.32"/>
<vertex x="2.53" y="4.37"/>
<vertex x="2.46" y="4.43"/>
<vertex x="2.41" y="4.48"/>
<vertex x="2.36" y="4.56"/>
<vertex x="2.32" y="4.62"/>
<vertex x="2.3" y="4.69"/>
<vertex x="2.29" y="4.75"/>
<vertex x="2.3" y="4.81"/>
<vertex x="2.32" y="4.86"/>
<vertex x="2.35" y="4.92"/>
<vertex x="2.39" y="4.97"/>
<vertex x="2.47" y="5.04"/>
<vertex x="2.55" y="5.08"/>
<vertex x="2.63" y="5.1"/>
<vertex x="2.72" y="5.11"/>
<vertex x="2.79" y="5.11"/>
<vertex x="2.85" y="5.11"/>
<vertex x="2.89" y="5.1"/>
<vertex x="2.9" y="5.1"/>
<vertex x="2.87" y="5.12"/>
<vertex x="2.8" y="5.17"/>
<vertex x="2.68" y="5.24"/>
<vertex x="2.53" y="5.3"/>
<vertex x="2.35" y="5.35"/>
<vertex x="2.15" y="5.36"/>
<vertex x="1.93" y="5.31"/>
<vertex x="1.7" y="5.19"/>
<vertex x="1.53" y="5.05"/>
<vertex x="1.42" y="4.89"/>
<vertex x="1.36" y="4.72"/>
<vertex x="1.36" y="4.55"/>
<vertex x="1.41" y="4.38"/>
<vertex x="1.5" y="4.2"/>
<vertex x="1.63" y="4.03"/>
<vertex x="1.8" y="3.86"/>
<vertex x="1.93" y="3.71"/>
<vertex x="2" y="3.56"/>
<vertex x="2" y="3.42"/>
<vertex x="1.96" y="3.29"/>
<vertex x="1.87" y="3.19"/>
<vertex x="1.75" y="3.11"/>
<vertex x="1.61" y="3.07"/>
<vertex x="1.45" y="3.07"/>
<vertex x="1.34" y="3.1"/>
<vertex x="1.25" y="3.13"/>
<vertex x="1.18" y="3.19"/>
<vertex x="1.12" y="3.25"/>
<vertex x="1.09" y="3.31"/>
<vertex x="1.07" y="3.38"/>
<vertex x="1.07" y="3.45"/>
<vertex x="1.09" y="3.51"/>
<vertex x="1.12" y="3.55"/>
<vertex x="1.16" y="3.59"/>
<vertex x="1.21" y="3.63"/>
<vertex x="1.25" y="3.66"/>
<vertex x="1.3" y="3.68"/>
<vertex x="1.34" y="3.7"/>
<vertex x="1.36" y="3.71"/>
<vertex x="1.37" y="3.72"/>
<vertex x="1.36" y="3.72"/>
<vertex x="1.33" y="3.73"/>
<vertex x="1.28" y="3.75"/>
<vertex x="1.21" y="3.76"/>
<vertex x="1.13" y="3.76"/>
<vertex x="1.03" y="3.76"/>
<vertex x="0.93" y="3.74"/>
<vertex x="0.82" y="3.71"/>
<vertex x="0.72" y="3.67"/>
<vertex x="0.63" y="3.61"/>
<vertex x="0.55" y="3.53"/>
<vertex x="0.48" y="3.44"/>
<vertex x="0.42" y="3.33"/>
<vertex x="0.38" y="3.19"/>
<vertex x="0.36" y="3.03"/>
<vertex x="0.35" y="2.84"/>
<vertex x="0.35" y="2.51"/>
<vertex x="0.35" y="2.19"/>
<vertex x="0.35" y="1.87"/>
<vertex x="0.35" y="1.55"/>
<vertex x="0.35" y="1.23"/>
<vertex x="0.35" y="0.91"/>
<vertex x="0.35" y="0.59"/>
<vertex x="0.35" y="0.27"/>
<vertex x="0.36" y="0.29"/>
<vertex x="0.4" y="0.33"/>
<vertex x="0.46" y="0.4"/>
<vertex x="0.53" y="0.49"/>
<vertex x="0.62" y="0.59"/>
<vertex x="0.72" y="0.71"/>
<vertex x="0.83" y="0.83"/>
<vertex x="0.95" y="0.96"/>
<vertex x="1.08" y="1.1"/>
<vertex x="1.19" y="1.23"/>
<vertex x="1.3" y="1.34"/>
<vertex x="1.4" y="1.43"/>
<vertex x="1.5" y="1.5"/>
<vertex x="1.61" y="1.55"/>
<vertex x="1.72" y="1.58"/>
<vertex x="1.86" y="1.58"/>
<vertex x="2.11" y="1.58"/>
<vertex x="2.35" y="1.61"/>
<vertex x="2.57" y="1.67"/>
<vertex x="2.77" y="1.76"/>
<vertex x="2.96" y="1.88"/>
<vertex x="3.13" y="2.01"/>
<vertex x="3.28" y="2.17"/>
<vertex x="3.42" y="2.35"/>
<vertex x="3.61" y="2.72"/>
<vertex x="3.71" y="3.08"/>
<vertex x="3.73" y="3.43"/>
<vertex x="3.68" y="3.76"/>
<vertex x="3.58" y="4.04"/>
<vertex x="3.45" y="4.28"/>
<vertex x="3.28" y="4.45"/>
<vertex x="3.12" y="4.55"/>
</polygon>
</package>
<package name="SFE_LOGO_FLAME_.3">
<polygon width="0.01" layer="21">
<vertex x="4.65" y="6.54"/>
<vertex x="4.65" y="6.52"/>
<vertex x="4.66" y="6.47"/>
<vertex x="4.66" y="6.4"/>
<vertex x="4.66" y="6.31"/>
<vertex x="4.63" y="6.22"/>
<vertex x="4.59" y="6.13"/>
<vertex x="4.52" y="6.06"/>
<vertex x="4.41" y="6.02"/>
<vertex x="4.31" y="6.02"/>
<vertex x="4.2" y="6.04"/>
<vertex x="4.09" y="6.08"/>
<vertex x="3.98" y="6.14"/>
<vertex x="3.87" y="6.21"/>
<vertex x="3.76" y="6.28"/>
<vertex x="3.67" y="6.37"/>
<vertex x="3.58" y="6.46"/>
<vertex x="3.51" y="6.57"/>
<vertex x="3.45" y="6.67"/>
<vertex x="3.42" y="6.76"/>
<vertex x="3.41" y="6.86"/>
<vertex x="3.42" y="6.94"/>
<vertex x="3.45" y="7.03"/>
<vertex x="3.5" y="7.11"/>
<vertex x="3.56" y="7.19"/>
<vertex x="3.67" y="7.28"/>
<vertex x="3.8" y="7.35"/>
<vertex x="3.92" y="7.38"/>
<vertex x="4.05" y="7.4"/>
<vertex x="4.15" y="7.4"/>
<vertex x="4.24" y="7.39"/>
<vertex x="4.3" y="7.38"/>
<vertex x="4.32" y="7.38"/>
<vertex x="4.28" y="7.41"/>
<vertex x="4.17" y="7.49"/>
<vertex x="3.99" y="7.59"/>
<vertex x="3.77" y="7.69"/>
<vertex x="3.49" y="7.75"/>
<vertex x="3.19" y="7.77"/>
<vertex x="2.86" y="7.7"/>
<vertex x="2.52" y="7.52"/>
<vertex x="2.26" y="7.3"/>
<vertex x="2.1" y="7.06"/>
<vertex x="2.02" y="6.82"/>
<vertex x="2.02" y="6.56"/>
<vertex x="2.09" y="6.3"/>
<vertex x="2.23" y="6.04"/>
<vertex x="2.42" y="5.78"/>
<vertex x="2.68" y="5.52"/>
<vertex x="2.87" y="5.29"/>
<vertex x="2.97" y="5.07"/>
<vertex x="2.98" y="4.86"/>
<vertex x="2.91" y="4.67"/>
<vertex x="2.78" y="4.51"/>
<vertex x="2.6" y="4.4"/>
<vertex x="2.38" y="4.34"/>
<vertex x="2.14" y="4.34"/>
<vertex x="1.98" y="4.37"/>
<vertex x="1.85" y="4.43"/>
<vertex x="1.74" y="4.51"/>
<vertex x="1.66" y="4.6"/>
<vertex x="1.6" y="4.7"/>
<vertex x="1.58" y="4.8"/>
<vertex x="1.58" y="4.9"/>
<vertex x="1.6" y="4.99"/>
<vertex x="1.65" y="5.06"/>
<vertex x="1.71" y="5.12"/>
<vertex x="1.78" y="5.18"/>
<vertex x="1.85" y="5.22"/>
<vertex x="1.92" y="5.26"/>
<vertex x="1.98" y="5.28"/>
<vertex x="2.01" y="5.3"/>
<vertex x="2.03" y="5.31"/>
<vertex x="2.01" y="5.32"/>
<vertex x="1.96" y="5.33"/>
<vertex x="1.89" y="5.35"/>
<vertex x="1.78" y="5.37"/>
<vertex x="1.66" y="5.38"/>
<vertex x="1.52" y="5.37"/>
<vertex x="1.37" y="5.34"/>
<vertex x="1.2" y="5.29"/>
<vertex x="1.06" y="5.23"/>
<vertex x="0.92" y="5.14"/>
<vertex x="0.8" y="5.03"/>
<vertex x="0.69" y="4.89"/>
<vertex x="0.61" y="4.72"/>
<vertex x="0.54" y="4.52"/>
<vertex x="0.51" y="4.27"/>
<vertex x="0.5" y="3.98"/>
<vertex x="0.5" y="3.5"/>
<vertex x="0.5" y="3.02"/>
<vertex x="0.5" y="2.54"/>
<vertex x="0.5" y="2.06"/>
<vertex x="0.5" y="1.58"/>
<vertex x="0.5" y="1.1"/>
<vertex x="0.5" y="0.62"/>
<vertex x="0.5" y="0.14"/>
<vertex x="0.52" y="0.16"/>
<vertex x="0.57" y="0.23"/>
<vertex x="0.66" y="0.33"/>
<vertex x="0.77" y="0.46"/>
<vertex x="0.9" y="0.62"/>
<vertex x="1.05" y="0.79"/>
<vertex x="1.22" y="0.98"/>
<vertex x="1.4" y="1.17"/>
<vertex x="1.59" y="1.38"/>
<vertex x="1.76" y="1.57"/>
<vertex x="1.92" y="1.73"/>
<vertex x="2.07" y="1.87"/>
<vertex x="2.22" y="1.98"/>
<vertex x="2.38" y="2.06"/>
<vertex x="2.56" y="2.1"/>
<vertex x="2.75" y="2.1"/>
<vertex x="3.14" y="2.1"/>
<vertex x="3.49" y="2.15"/>
<vertex x="3.82" y="2.24"/>
<vertex x="4.13" y="2.37"/>
<vertex x="4.41" y="2.55"/>
<vertex x="4.66" y="2.75"/>
<vertex x="4.89" y="2.99"/>
<vertex x="5.1" y="3.26"/>
<vertex x="5.39" y="3.81"/>
<vertex x="5.54" y="4.36"/>
<vertex x="5.57" y="4.88"/>
<vertex x="5.5" y="5.37"/>
<vertex x="5.35" y="5.8"/>
<vertex x="5.14" y="6.15"/>
<vertex x="4.9" y="6.41"/>
<vertex x="4.64" y="6.55"/>
</polygon>
</package>
<package name="SFE_LOGO_FLAME_.4">
<polygon width="0.01" layer="21">
<vertex x="6.17" y="9.11"/>
<vertex x="6.18" y="9.09"/>
<vertex x="6.19" y="9.02"/>
<vertex x="6.19" y="8.92"/>
<vertex x="6.18" y="8.8"/>
<vertex x="6.16" y="8.68"/>
<vertex x="6.1" y="8.56"/>
<vertex x="6" y="8.47"/>
<vertex x="5.85" y="8.42"/>
<vertex x="5.72" y="8.42"/>
<vertex x="5.58" y="8.44"/>
<vertex x="5.43" y="8.5"/>
<vertex x="5.28" y="8.57"/>
<vertex x="5.13" y="8.66"/>
<vertex x="4.99" y="8.77"/>
<vertex x="4.86" y="8.88"/>
<vertex x="4.75" y="9"/>
<vertex x="4.65" y="9.14"/>
<vertex x="4.58" y="9.28"/>
<vertex x="4.54" y="9.41"/>
<vertex x="4.52" y="9.53"/>
<vertex x="4.54" y="9.65"/>
<vertex x="4.58" y="9.76"/>
<vertex x="4.64" y="9.87"/>
<vertex x="4.72" y="9.97"/>
<vertex x="4.87" y="10.1"/>
<vertex x="5.04" y="10.19"/>
<vertex x="5.21" y="10.23"/>
<vertex x="5.37" y="10.25"/>
<vertex x="5.52" y="10.25"/>
<vertex x="5.63" y="10.24"/>
<vertex x="5.71" y="10.23"/>
<vertex x="5.74" y="10.23"/>
<vertex x="5.69" y="10.27"/>
<vertex x="5.54" y="10.38"/>
<vertex x="5.3" y="10.51"/>
<vertex x="5" y="10.64"/>
<vertex x="4.64" y="10.73"/>
<vertex x="4.23" y="10.74"/>
<vertex x="3.79" y="10.65"/>
<vertex x="3.34" y="10.41"/>
<vertex x="2.99" y="10.12"/>
<vertex x="2.77" y="9.81"/>
<vertex x="2.66" y="9.48"/>
<vertex x="2.66" y="9.13"/>
<vertex x="2.76" y="8.79"/>
<vertex x="2.94" y="8.44"/>
<vertex x="3.21" y="8.09"/>
<vertex x="3.54" y="7.75"/>
<vertex x="3.81" y="7.44"/>
<vertex x="3.93" y="7.14"/>
<vertex x="3.95" y="6.86"/>
<vertex x="3.86" y="6.61"/>
<vertex x="3.68" y="6.41"/>
<vertex x="3.44" y="6.25"/>
<vertex x="3.15" y="6.17"/>
<vertex x="2.83" y="6.17"/>
<vertex x="2.62" y="6.22"/>
<vertex x="2.44" y="6.3"/>
<vertex x="2.3" y="6.4"/>
<vertex x="2.19" y="6.52"/>
<vertex x="2.12" y="6.66"/>
<vertex x="2.08" y="6.79"/>
<vertex x="2.08" y="6.92"/>
<vertex x="2.12" y="7.04"/>
<vertex x="2.18" y="7.14"/>
<vertex x="2.26" y="7.22"/>
<vertex x="2.35" y="7.29"/>
<vertex x="2.45" y="7.35"/>
<vertex x="2.54" y="7.4"/>
<vertex x="2.61" y="7.43"/>
<vertex x="2.66" y="7.45"/>
<vertex x="2.68" y="7.47"/>
<vertex x="2.66" y="7.48"/>
<vertex x="2.59" y="7.5"/>
<vertex x="2.49" y="7.52"/>
<vertex x="2.36" y="7.54"/>
<vertex x="2.19" y="7.56"/>
<vertex x="2" y="7.54"/>
<vertex x="1.8" y="7.51"/>
<vertex x="1.58" y="7.45"/>
<vertex x="1.39" y="7.36"/>
<vertex x="1.21" y="7.24"/>
<vertex x="1.04" y="7.1"/>
<vertex x="0.9" y="6.91"/>
<vertex x="0.78" y="6.69"/>
<vertex x="0.7" y="6.41"/>
<vertex x="0.65" y="6.08"/>
<vertex x="0.64" y="5.7"/>
<vertex x="0.64" y="5.06"/>
<vertex x="0.64" y="4.42"/>
<vertex x="0.64" y="3.78"/>
<vertex x="0.64" y="3.14"/>
<vertex x="0.64" y="2.5"/>
<vertex x="0.64" y="1.86"/>
<vertex x="0.64" y="1.21"/>
<vertex x="0.64" y="0.57"/>
<vertex x="0.67" y="0.6"/>
<vertex x="0.74" y="0.69"/>
<vertex x="0.85" y="0.83"/>
<vertex x="1" y="1"/>
<vertex x="1.18" y="1.21"/>
<vertex x="1.38" y="1.44"/>
<vertex x="1.61" y="1.69"/>
<vertex x="1.84" y="1.95"/>
<vertex x="2.1" y="2.23"/>
<vertex x="2.33" y="2.48"/>
<vertex x="2.54" y="2.7"/>
<vertex x="2.74" y="2.89"/>
<vertex x="2.94" y="3.03"/>
<vertex x="3.15" y="3.14"/>
<vertex x="3.39" y="3.19"/>
<vertex x="3.65" y="3.19"/>
<vertex x="4.16" y="3.19"/>
<vertex x="4.64" y="3.25"/>
<vertex x="5.08" y="3.38"/>
<vertex x="5.48" y="3.55"/>
<vertex x="5.85" y="3.78"/>
<vertex x="6.19" y="4.06"/>
<vertex x="6.5" y="4.38"/>
<vertex x="6.78" y="4.74"/>
<vertex x="7.17" y="5.47"/>
<vertex x="7.37" y="6.2"/>
<vertex x="7.41" y="6.9"/>
<vertex x="7.31" y="7.55"/>
<vertex x="7.11" y="8.12"/>
<vertex x="6.83" y="8.59"/>
<vertex x="6.51" y="8.93"/>
<vertex x="6.17" y="9.12"/>
</polygon>
</package>
<package name="SFE_LOGO_FLAME_.5">
<polygon width="0.01" layer="21">
<vertex x="7.41" y="10.77"/>
<vertex x="7.42" y="10.74"/>
<vertex x="7.43" y="10.65"/>
<vertex x="7.44" y="10.53"/>
<vertex x="7.43" y="10.38"/>
<vertex x="7.39" y="10.23"/>
<vertex x="7.32" y="10.09"/>
<vertex x="7.19" y="9.97"/>
<vertex x="7.01" y="9.9"/>
<vertex x="6.85" y="9.9"/>
<vertex x="6.67" y="9.94"/>
<vertex x="6.49" y="10"/>
<vertex x="6.3" y="10.09"/>
<vertex x="6.11" y="10.21"/>
<vertex x="5.93" y="10.34"/>
<vertex x="5.78" y="10.48"/>
<vertex x="5.64" y="10.63"/>
<vertex x="5.51" y="10.81"/>
<vertex x="5.42" y="10.98"/>
<vertex x="5.37" y="11.14"/>
<vertex x="5.35" y="11.3"/>
<vertex x="5.37" y="11.44"/>
<vertex x="5.42" y="11.58"/>
<vertex x="5.49" y="11.72"/>
<vertex x="5.6" y="11.85"/>
<vertex x="5.79" y="12.01"/>
<vertex x="5.99" y="12.11"/>
<vertex x="6.21" y="12.17"/>
<vertex x="6.41" y="12.2"/>
<vertex x="6.59" y="12.2"/>
<vertex x="6.74" y="12.18"/>
<vertex x="6.83" y="12.17"/>
<vertex x="6.87" y="12.17"/>
<vertex x="6.8" y="12.22"/>
<vertex x="6.61" y="12.35"/>
<vertex x="6.32" y="12.52"/>
<vertex x="5.94" y="12.68"/>
<vertex x="5.49" y="12.79"/>
<vertex x="4.98" y="12.81"/>
<vertex x="4.44" y="12.69"/>
<vertex x="3.87" y="12.4"/>
<vertex x="3.44" y="12.03"/>
<vertex x="3.16" y="11.64"/>
<vertex x="3.03" y="11.23"/>
<vertex x="3.02" y="10.8"/>
<vertex x="3.14" y="10.36"/>
<vertex x="3.38" y="9.93"/>
<vertex x="3.71" y="9.49"/>
<vertex x="4.13" y="9.07"/>
<vertex x="4.45" y="8.69"/>
<vertex x="4.61" y="8.31"/>
<vertex x="4.63" y="7.96"/>
<vertex x="4.52" y="7.65"/>
<vertex x="4.3" y="7.39"/>
<vertex x="4" y="7.2"/>
<vertex x="3.64" y="7.1"/>
<vertex x="3.23" y="7.1"/>
<vertex x="2.97" y="7.16"/>
<vertex x="2.75" y="7.26"/>
<vertex x="2.57" y="7.39"/>
<vertex x="2.43" y="7.54"/>
<vertex x="2.34" y="7.7"/>
<vertex x="2.29" y="7.87"/>
<vertex x="2.29" y="8.04"/>
<vertex x="2.34" y="8.19"/>
<vertex x="2.42" y="8.3"/>
<vertex x="2.52" y="8.41"/>
<vertex x="2.63" y="8.49"/>
<vertex x="2.75" y="8.57"/>
<vertex x="2.87" y="8.63"/>
<vertex x="2.96" y="8.67"/>
<vertex x="3.02" y="8.7"/>
<vertex x="3.05" y="8.71"/>
<vertex x="3.02" y="8.73"/>
<vertex x="2.94" y="8.75"/>
<vertex x="2.81" y="8.78"/>
<vertex x="2.64" y="8.81"/>
<vertex x="2.43" y="8.83"/>
<vertex x="2.2" y="8.81"/>
<vertex x="1.95" y="8.77"/>
<vertex x="1.67" y="8.69"/>
<vertex x="1.43" y="8.58"/>
<vertex x="1.2" y="8.44"/>
<vertex x="1" y="8.25"/>
<vertex x="0.82" y="8.02"/>
<vertex x="0.68" y="7.74"/>
<vertex x="0.57" y="7.4"/>
<vertex x="0.51" y="6.99"/>
<vertex x="0.5" y="6.51"/>
<vertex x="0.5" y="5.71"/>
<vertex x="0.5" y="4.91"/>
<vertex x="0.5" y="4.1"/>
<vertex x="0.5" y="3.3"/>
<vertex x="0.5" y="2.5"/>
<vertex x="0.5" y="1.7"/>
<vertex x="0.5" y="0.9"/>
<vertex x="0.5" y="0.1"/>
<vertex x="0.53" y="0.14"/>
<vertex x="0.62" y="0.25"/>
<vertex x="0.76" y="0.41"/>
<vertex x="0.95" y="0.63"/>
<vertex x="1.17" y="0.89"/>
<vertex x="1.42" y="1.18"/>
<vertex x="1.7" y="1.49"/>
<vertex x="2" y="1.82"/>
<vertex x="2.32" y="2.17"/>
<vertex x="2.61" y="2.48"/>
<vertex x="2.87" y="2.76"/>
<vertex x="3.12" y="2.99"/>
<vertex x="3.37" y="3.17"/>
<vertex x="3.64" y="3.3"/>
<vertex x="3.93" y="3.37"/>
<vertex x="4.26" y="3.37"/>
<vertex x="4.9" y="3.37"/>
<vertex x="5.49" y="3.45"/>
<vertex x="6.04" y="3.6"/>
<vertex x="6.55" y="3.82"/>
<vertex x="7.01" y="4.11"/>
<vertex x="7.44" y="4.46"/>
<vertex x="7.82" y="4.85"/>
<vertex x="8.17" y="5.3"/>
<vertex x="8.24" y="5.42"/>
<vertex x="8.66" y="6.22"/>
<vertex x="8.91" y="7.13"/>
<vertex x="8.95" y="8.01"/>
<vertex x="8.83" y="8.82"/>
<vertex x="8.58" y="9.53"/>
<vertex x="8.23" y="10.12"/>
<vertex x="7.83" y="10.55"/>
<vertex x="7.41" y="10.79"/>
</polygon>
</package>
<package name="SFE_LOGO_FLAME_.6">
<polygon width="0.01" layer="21">
<vertex x="8.85" y="13.12"/>
<vertex x="8.86" y="13.08"/>
<vertex x="8.87" y="12.98"/>
<vertex x="8.88" y="12.83"/>
<vertex x="8.87" y="12.65"/>
<vertex x="8.82" y="12.47"/>
<vertex x="8.74" y="12.3"/>
<vertex x="8.59" y="12.16"/>
<vertex x="8.37" y="12.08"/>
<vertex x="8.18" y="12.08"/>
<vertex x="7.96" y="12.12"/>
<vertex x="7.74" y="12.2"/>
<vertex x="7.51" y="12.31"/>
<vertex x="7.29" y="12.45"/>
<vertex x="7.08" y="12.61"/>
<vertex x="6.89" y="12.78"/>
<vertex x="6.72" y="12.95"/>
<vertex x="6.57" y="13.17"/>
<vertex x="6.46" y="13.37"/>
<vertex x="6.4" y="13.57"/>
<vertex x="6.38" y="13.75"/>
<vertex x="6.4" y="13.93"/>
<vertex x="6.46" y="14.09"/>
<vertex x="6.55" y="14.26"/>
<vertex x="6.67" y="14.41"/>
<vertex x="6.9" y="14.61"/>
<vertex x="7.15" y="14.73"/>
<vertex x="7.4" y="14.8"/>
<vertex x="7.65" y="14.83"/>
<vertex x="7.86" y="14.83"/>
<vertex x="8.04" y="14.82"/>
<vertex x="8.16" y="14.8"/>
<vertex x="8.2" y="14.8"/>
<vertex x="8.12" y="14.86"/>
<vertex x="7.89" y="15.02"/>
<vertex x="7.54" y="15.22"/>
<vertex x="7.09" y="15.41"/>
<vertex x="6.54" y="15.54"/>
<vertex x="5.94" y="15.57"/>
<vertex x="5.28" y="15.43"/>
<vertex x="4.6" y="15.08"/>
<vertex x="4.08" y="14.64"/>
<vertex x="3.75" y="14.17"/>
<vertex x="3.59" y="13.67"/>
<vertex x="3.59" y="13.16"/>
<vertex x="3.73" y="12.63"/>
<vertex x="4.01" y="12.11"/>
<vertex x="4.4" y="11.59"/>
<vertex x="4.91" y="11.08"/>
<vertex x="5.3" y="10.62"/>
<vertex x="5.49" y="10.17"/>
<vertex x="5.51" y="9.75"/>
<vertex x="5.38" y="9.37"/>
<vertex x="5.12" y="9.06"/>
<vertex x="4.76" y="8.84"/>
<vertex x="4.32" y="8.71"/>
<vertex x="3.84" y="8.71"/>
<vertex x="3.52" y="8.78"/>
<vertex x="3.25" y="8.9"/>
<vertex x="3.04" y="9.06"/>
<vertex x="2.87" y="9.24"/>
<vertex x="2.76" y="9.44"/>
<vertex x="2.71" y="9.64"/>
<vertex x="2.71" y="9.84"/>
<vertex x="2.76" y="10.02"/>
<vertex x="2.85" y="10.16"/>
<vertex x="2.98" y="10.28"/>
<vertex x="3.12" y="10.39"/>
<vertex x="3.26" y="10.48"/>
<vertex x="3.4" y="10.55"/>
<vertex x="3.51" y="10.6"/>
<vertex x="3.59" y="10.64"/>
<vertex x="3.61" y="10.65"/>
<vertex x="3.58" y="10.67"/>
<vertex x="3.48" y="10.7"/>
<vertex x="3.33" y="10.74"/>
<vertex x="3.12" y="10.77"/>
<vertex x="2.88" y="10.79"/>
<vertex x="2.6" y="10.77"/>
<vertex x="2.29" y="10.72"/>
<vertex x="1.96" y="10.63"/>
<vertex x="1.67" y="10.5"/>
<vertex x="1.4" y="10.32"/>
<vertex x="1.15" y="10.1"/>
<vertex x="0.94" y="9.82"/>
<vertex x="0.77" y="9.48"/>
<vertex x="0.64" y="9.07"/>
<vertex x="0.57" y="8.58"/>
<vertex x="0.56" y="8"/>
<vertex x="0.56" y="7.04"/>
<vertex x="0.56" y="6.08"/>
<vertex x="0.56" y="5.12"/>
<vertex x="0.56" y="4.16"/>
<vertex x="0.56" y="3.2"/>
<vertex x="0.56" y="2.24"/>
<vertex x="0.56" y="1.28"/>
<vertex x="0.56" y="0.32"/>
<vertex x="0.59" y="0.36"/>
<vertex x="0.7" y="0.49"/>
<vertex x="0.87" y="0.69"/>
<vertex x="1.09" y="0.96"/>
<vertex x="1.36" y="1.27"/>
<vertex x="1.67" y="1.62"/>
<vertex x="2" y="1.99"/>
<vertex x="2.36" y="2.38"/>
<vertex x="2.74" y="2.8"/>
<vertex x="3.08" y="3.18"/>
<vertex x="3.4" y="3.51"/>
<vertex x="3.7" y="3.78"/>
<vertex x="4" y="4"/>
<vertex x="4.32" y="4.16"/>
<vertex x="4.67" y="4.24"/>
<vertex x="5.06" y="4.24"/>
<vertex x="5.83" y="4.24"/>
<vertex x="6.54" y="4.34"/>
<vertex x="7.2" y="4.52"/>
<vertex x="7.81" y="4.79"/>
<vertex x="8.37" y="5.13"/>
<vertex x="8.88" y="5.54"/>
<vertex x="9.34" y="6.02"/>
<vertex x="9.75" y="6.56"/>
<vertex x="9.85" y="6.7"/>
<vertex x="10.34" y="7.66"/>
<vertex x="10.4" y="7.8"/>
<vertex x="10.64" y="8.75"/>
<vertex x="10.66" y="8.89"/>
<vertex x="10.7" y="9.8"/>
<vertex x="10.55" y="10.78"/>
<vertex x="10.25" y="11.63"/>
<vertex x="9.83" y="12.34"/>
<vertex x="9.35" y="12.85"/>
<vertex x="8.84" y="13.14"/>
</polygon>
</package>
<package name="SFE_LOGO_FLAME_.7">
<polygon width="0.01" layer="21">
<vertex x="10.18" y="15.58"/>
<vertex x="10.18" y="15.54"/>
<vertex x="10.2" y="15.41"/>
<vertex x="10.21" y="15.24"/>
<vertex x="10.2" y="15.03"/>
<vertex x="10.15" y="14.82"/>
<vertex x="10.04" y="14.62"/>
<vertex x="9.87" y="14.46"/>
<vertex x="9.62" y="14.37"/>
<vertex x="9.39" y="14.37"/>
<vertex x="9.14" y="14.41"/>
<vertex x="8.88" y="14.5"/>
<vertex x="8.62" y="14.63"/>
<vertex x="8.35" y="14.8"/>
<vertex x="8.11" y="14.98"/>
<vertex x="7.89" y="15.18"/>
<vertex x="7.69" y="15.39"/>
<vertex x="7.51" y="15.64"/>
<vertex x="7.39" y="15.87"/>
<vertex x="7.31" y="16.1"/>
<vertex x="7.29" y="16.31"/>
<vertex x="7.31" y="16.52"/>
<vertex x="7.38" y="16.71"/>
<vertex x="7.49" y="16.9"/>
<vertex x="7.64" y="17.08"/>
<vertex x="7.9" y="17.31"/>
<vertex x="8.19" y="17.46"/>
<vertex x="8.49" y="17.54"/>
<vertex x="8.77" y="17.58"/>
<vertex x="9.03" y="17.58"/>
<vertex x="9.23" y="17.56"/>
<vertex x="9.37" y="17.53"/>
<vertex x="9.42" y="17.53"/>
<vertex x="9.32" y="17.61"/>
<vertex x="9.06" y="17.79"/>
<vertex x="8.65" y="18.03"/>
<vertex x="8.12" y="18.25"/>
<vertex x="7.49" y="18.41"/>
<vertex x="6.78" y="18.43"/>
<vertex x="6.01" y="18.27"/>
<vertex x="5.22" y="17.86"/>
<vertex x="4.61" y="17.35"/>
<vertex x="4.22" y="16.8"/>
<vertex x="4.04" y="16.22"/>
<vertex x="4.03" y="15.62"/>
<vertex x="4.2" y="15.01"/>
<vertex x="4.53" y="14.4"/>
<vertex x="4.99" y="13.79"/>
<vertex x="5.58" y="13.19"/>
<vertex x="6.03" y="12.66"/>
<vertex x="6.26" y="12.14"/>
<vertex x="6.28" y="11.65"/>
<vertex x="6.12" y="11.21"/>
<vertex x="5.82" y="10.85"/>
<vertex x="5.4" y="10.58"/>
<vertex x="4.89" y="10.44"/>
<vertex x="4.33" y="10.44"/>
<vertex x="3.96" y="10.52"/>
<vertex x="3.64" y="10.66"/>
<vertex x="3.39" y="10.84"/>
<vertex x="3.2" y="11.05"/>
<vertex x="3.08" y="11.28"/>
<vertex x="3.01" y="11.52"/>
<vertex x="3.01" y="11.75"/>
<vertex x="3.07" y="11.96"/>
<vertex x="3.18" y="12.12"/>
<vertex x="3.32" y="12.27"/>
<vertex x="3.49" y="12.39"/>
<vertex x="3.66" y="12.5"/>
<vertex x="3.81" y="12.58"/>
<vertex x="3.94" y="12.64"/>
<vertex x="4.03" y="12.68"/>
<vertex x="4.07" y="12.7"/>
<vertex x="4.03" y="12.72"/>
<vertex x="3.91" y="12.76"/>
<vertex x="3.73" y="12.8"/>
<vertex x="3.49" y="12.84"/>
<vertex x="3.21" y="12.86"/>
<vertex x="2.88" y="12.84"/>
<vertex x="2.52" y="12.78"/>
<vertex x="2.14" y="12.67"/>
<vertex x="1.8" y="12.52"/>
<vertex x="1.48" y="12.31"/>
<vertex x="1.2" y="12.06"/>
<vertex x="0.95" y="11.73"/>
<vertex x="0.75" y="11.33"/>
<vertex x="0.6" y="10.85"/>
<vertex x="0.51" y="10.28"/>
<vertex x="0.5" y="9.61"/>
<vertex x="0.5" y="8.49"/>
<vertex x="0.5" y="7.37"/>
<vertex x="0.5" y="6.25"/>
<vertex x="0.5" y="5.13"/>
<vertex x="0.5" y="4"/>
<vertex x="0.5" y="2.88"/>
<vertex x="0.5" y="1.76"/>
<vertex x="0.5" y="0.64"/>
<vertex x="0.54" y="0.69"/>
<vertex x="0.67" y="0.85"/>
<vertex x="0.87" y="1.08"/>
<vertex x="1.13" y="1.39"/>
<vertex x="1.44" y="1.75"/>
<vertex x="1.79" y="2.16"/>
<vertex x="2.18" y="2.59"/>
<vertex x="2.6" y="3.04"/>
<vertex x="3.05" y="3.53"/>
<vertex x="3.45" y="3.98"/>
<vertex x="3.82" y="4.36"/>
<vertex x="4.17" y="4.69"/>
<vertex x="4.52" y="4.94"/>
<vertex x="4.89" y="5.12"/>
<vertex x="5.3" y="5.22"/>
<vertex x="5.76" y="5.22"/>
<vertex x="6.65" y="5.22"/>
<vertex x="7.49" y="5.33"/>
<vertex x="8.26" y="5.54"/>
<vertex x="8.97" y="5.85"/>
<vertex x="9.62" y="6.25"/>
<vertex x="10.21" y="6.74"/>
<vertex x="10.75" y="7.3"/>
<vertex x="11.23" y="7.92"/>
<vertex x="11.34" y="8.08"/>
<vertex x="11.92" y="9.21"/>
<vertex x="11.98" y="9.37"/>
<vertex x="12.27" y="10.48"/>
<vertex x="12.29" y="10.64"/>
<vertex x="12.33" y="11.71"/>
<vertex x="12.32" y="11.86"/>
<vertex x="12.16" y="12.84"/>
<vertex x="12.13" y="12.98"/>
<vertex x="11.81" y="13.84"/>
<vertex x="11.32" y="14.67"/>
<vertex x="10.76" y="15.27"/>
<vertex x="10.17" y="15.6"/>
</polygon>
</package>
<package name="SFE_LOGO_FLAME_.8">
<polygon width="0.01" layer="21">
<vertex x="11.06" y="17.02"/>
<vertex x="11.06" y="16.96"/>
<vertex x="11.09" y="16.82"/>
<vertex x="11.1" y="16.62"/>
<vertex x="11.08" y="16.39"/>
<vertex x="11.02" y="16.14"/>
<vertex x="10.91" y="15.92"/>
<vertex x="10.71" y="15.74"/>
<vertex x="10.42" y="15.63"/>
<vertex x="10.16" y="15.63"/>
<vertex x="9.88" y="15.68"/>
<vertex x="9.58" y="15.78"/>
<vertex x="9.27" y="15.93"/>
<vertex x="8.98" y="16.12"/>
<vertex x="8.69" y="16.33"/>
<vertex x="8.44" y="16.56"/>
<vertex x="8.22" y="16.79"/>
<vertex x="8.01" y="17.08"/>
<vertex x="7.87" y="17.35"/>
<vertex x="7.79" y="17.61"/>
<vertex x="7.76" y="17.85"/>
<vertex x="7.79" y="18.09"/>
<vertex x="7.87" y="18.31"/>
<vertex x="7.99" y="18.53"/>
<vertex x="8.16" y="18.73"/>
<vertex x="8.46" y="18.99"/>
<vertex x="8.79" y="19.16"/>
<vertex x="9.13" y="19.26"/>
<vertex x="9.45" y="19.3"/>
<vertex x="9.74" y="19.3"/>
<vertex x="9.98" y="19.27"/>
<vertex x="10.13" y="19.25"/>
<vertex x="10.19" y="19.25"/>
<vertex x="10.08" y="19.33"/>
<vertex x="9.78" y="19.54"/>
<vertex x="9.32" y="19.81"/>
<vertex x="8.71" y="20.07"/>
<vertex x="7.98" y="20.24"/>
<vertex x="7.17" y="20.28"/>
<vertex x="6.3" y="20.09"/>
<vertex x="6.19" y="20.05"/>
<vertex x="5.39" y="19.62"/>
<vertex x="4.7" y="19.03"/>
<vertex x="4.26" y="18.41"/>
<vertex x="4.04" y="17.74"/>
<vertex x="4.04" y="17.06"/>
<vertex x="4.23" y="16.36"/>
<vertex x="4.6" y="15.66"/>
<vertex x="5.13" y="14.97"/>
<vertex x="5.8" y="14.29"/>
<vertex x="6.32" y="13.68"/>
<vertex x="6.58" y="13.08"/>
<vertex x="6.6" y="12.52"/>
<vertex x="6.43" y="12.02"/>
<vertex x="6.08" y="11.6"/>
<vertex x="5.6" y="11.3"/>
<vertex x="5.02" y="11.14"/>
<vertex x="4.37" y="11.14"/>
<vertex x="3.95" y="11.23"/>
<vertex x="3.59" y="11.39"/>
<vertex x="3.31" y="11.6"/>
<vertex x="3.09" y="11.84"/>
<vertex x="2.94" y="12.1"/>
<vertex x="2.87" y="12.37"/>
<vertex x="2.87" y="12.64"/>
<vertex x="2.94" y="12.88"/>
<vertex x="3.06" y="13.06"/>
<vertex x="3.23" y="13.23"/>
<vertex x="3.41" y="13.37"/>
<vertex x="3.61" y="13.49"/>
<vertex x="3.79" y="13.59"/>
<vertex x="3.93" y="13.66"/>
<vertex x="4.04" y="13.7"/>
<vertex x="4.08" y="13.72"/>
<vertex x="4.03" y="13.74"/>
<vertex x="3.9" y="13.79"/>
<vertex x="3.69" y="13.84"/>
<vertex x="3.42" y="13.88"/>
<vertex x="3.1" y="13.9"/>
<vertex x="2.72" y="13.88"/>
<vertex x="2.31" y="13.81"/>
<vertex x="1.88" y="13.69"/>
<vertex x="1.49" y="13.51"/>
<vertex x="1.12" y="13.28"/>
<vertex x="0.79" y="12.99"/>
<vertex x="0.51" y="12.62"/>
<vertex x="0.28" y="12.16"/>
<vertex x="0.11" y="11.61"/>
<vertex x="0.02" y="10.96"/>
<vertex x="0" y="10.19"/>
<vertex x="0" y="8.91"/>
<vertex x="0" y="7.63"/>
<vertex x="0" y="6.35"/>
<vertex x="0" y="5.07"/>
<vertex x="0" y="3.78"/>
<vertex x="0" y="2.5"/>
<vertex x="0" y="1.22"/>
<vertex x="0" y="-0.06"/>
<vertex x="0.05" y="0"/>
<vertex x="0.19" y="0.17"/>
<vertex x="0.42" y="0.44"/>
<vertex x="0.71" y="0.79"/>
<vertex x="1.07" y="1.21"/>
<vertex x="1.48" y="1.67"/>
<vertex x="1.92" y="2.17"/>
<vertex x="2.4" y="2.69"/>
<vertex x="2.91" y="3.25"/>
<vertex x="3.37" y="3.75"/>
<vertex x="3.79" y="4.19"/>
<vertex x="4.19" y="4.56"/>
<vertex x="4.6" y="4.86"/>
<vertex x="5.02" y="5.06"/>
<vertex x="5.49" y="5.17"/>
<vertex x="6.01" y="5.17"/>
<vertex x="6.14" y="5.16"/>
<vertex x="7.03" y="5.17"/>
<vertex x="7.98" y="5.3"/>
<vertex x="8.86" y="5.54"/>
<vertex x="9.68" y="5.9"/>
<vertex x="10.42" y="6.36"/>
<vertex x="11.1" y="6.91"/>
<vertex x="11.71" y="7.55"/>
<vertex x="12.26" y="8.26"/>
<vertex x="12.38" y="8.45"/>
<vertex x="13.05" y="9.73"/>
<vertex x="13.12" y="9.91"/>
<vertex x="13.45" y="11.19"/>
<vertex x="13.48" y="11.37"/>
<vertex x="13.52" y="12.59"/>
<vertex x="13.51" y="12.76"/>
<vertex x="13.33" y="13.89"/>
<vertex x="13.29" y="14.04"/>
<vertex x="12.92" y="15.03"/>
<vertex x="12.86" y="15.16"/>
<vertex x="12.37" y="15.97"/>
<vertex x="11.73" y="16.66"/>
<vertex x="11.05" y="17.04"/>
</polygon>
</package>
<package name="SFE_LOGO_FLAME_.9">
<polygon width="0.01" layer="21">
<vertex x="12.72" y="19.45"/>
<vertex x="12.73" y="19.39"/>
<vertex x="12.76" y="19.23"/>
<vertex x="12.77" y="19"/>
<vertex x="12.75" y="18.74"/>
<vertex x="12.68" y="18.46"/>
<vertex x="12.55" y="18.21"/>
<vertex x="12.33" y="18.01"/>
<vertex x="12" y="17.88"/>
<vertex x="11.71" y="17.88"/>
<vertex x="11.4" y="17.94"/>
<vertex x="11.06" y="18.06"/>
<vertex x="10.72" y="18.23"/>
<vertex x="10.38" y="18.44"/>
<vertex x="10.06" y="18.67"/>
<vertex x="9.78" y="18.93"/>
<vertex x="9.53" y="19.19"/>
<vertex x="9.3" y="19.52"/>
<vertex x="9.14" y="19.82"/>
<vertex x="9.04" y="20.11"/>
<vertex x="9.01" y="20.39"/>
<vertex x="9.04" y="20.65"/>
<vertex x="9.13" y="20.9"/>
<vertex x="9.27" y="21.15"/>
<vertex x="9.46" y="21.38"/>
<vertex x="9.8" y="21.67"/>
<vertex x="10.17" y="21.86"/>
<vertex x="10.55" y="21.97"/>
<vertex x="10.92" y="22.01"/>
<vertex x="11.24" y="22.01"/>
<vertex x="11.51" y="21.99"/>
<vertex x="11.68" y="21.96"/>
<vertex x="11.75" y="21.96"/>
<vertex x="11.63" y="22.05"/>
<vertex x="11.29" y="22.29"/>
<vertex x="10.76" y="22.59"/>
<vertex x="10.08" y="22.88"/>
<vertex x="9.26" y="23.08"/>
<vertex x="8.35" y="23.11"/>
<vertex x="8.23" y="23.1"/>
<vertex x="7.37" y="22.91"/>
<vertex x="7.24" y="22.86"/>
<vertex x="6.34" y="22.38"/>
<vertex x="6.23" y="22.3"/>
<vertex x="5.57" y="21.72"/>
<vertex x="5.07" y="21.01"/>
<vertex x="4.83" y="20.27"/>
<vertex x="4.83" y="19.5"/>
<vertex x="5.04" y="18.71"/>
<vertex x="5.46" y="17.93"/>
<vertex x="6.05" y="17.14"/>
<vertex x="6.14" y="17.05"/>
<vertex x="6.81" y="16.38"/>
<vertex x="7.4" y="15.69"/>
<vertex x="7.68" y="15.02"/>
<vertex x="7.71" y="14.39"/>
<vertex x="7.51" y="13.82"/>
<vertex x="7.12" y="13.36"/>
<vertex x="6.59" y="13.02"/>
<vertex x="5.93" y="12.83"/>
<vertex x="5.2" y="12.83"/>
<vertex x="4.73" y="12.94"/>
<vertex x="4.33" y="13.12"/>
<vertex x="4" y="13.35"/>
<vertex x="3.76" y="13.62"/>
<vertex x="3.6" y="13.92"/>
<vertex x="3.51" y="14.22"/>
<vertex x="3.51" y="14.52"/>
<vertex x="3.59" y="14.79"/>
<vertex x="3.73" y="15"/>
<vertex x="3.91" y="15.19"/>
<vertex x="4.12" y="15.35"/>
<vertex x="4.34" y="15.48"/>
<vertex x="4.54" y="15.59"/>
<vertex x="4.71" y="15.67"/>
<vertex x="4.83" y="15.72"/>
<vertex x="4.87" y="15.74"/>
<vertex x="4.82" y="15.77"/>
<vertex x="4.67" y="15.81"/>
<vertex x="4.44" y="15.87"/>
<vertex x="4.13" y="15.92"/>
<vertex x="3.77" y="15.95"/>
<vertex x="3.35" y="15.92"/>
<vertex x="2.88" y="15.85"/>
<vertex x="2.39" y="15.7"/>
<vertex x="1.96" y="15.51"/>
<vertex x="1.55" y="15.25"/>
<vertex x="1.18" y="14.91"/>
<vertex x="0.86" y="14.5"/>
<vertex x="0.6" y="13.99"/>
<vertex x="0.41" y="13.37"/>
<vertex x="0.3" y="12.63"/>
<vertex x="0.28" y="11.77"/>
<vertex x="0.28" y="10.33"/>
<vertex x="0.28" y="8.89"/>
<vertex x="0.28" y="7.44"/>
<vertex x="0.28" y="6"/>
<vertex x="0.28" y="4.56"/>
<vertex x="0.28" y="3.12"/>
<vertex x="0.28" y="1.68"/>
<vertex x="0.28" y="0.24"/>
<vertex x="0.34" y="0.3"/>
<vertex x="0.5" y="0.5"/>
<vertex x="0.75" y="0.8"/>
<vertex x="1.09" y="1.2"/>
<vertex x="1.49" y="1.66"/>
<vertex x="1.95" y="2.19"/>
<vertex x="2.45" y="2.75"/>
<vertex x="2.98" y="3.33"/>
<vertex x="3.56" y="3.96"/>
<vertex x="4.07" y="4.53"/>
<vertex x="4.55" y="5.02"/>
<vertex x="5" y="5.44"/>
<vertex x="5.45" y="5.77"/>
<vertex x="5.93" y="6"/>
<vertex x="6.46" y="6.12"/>
<vertex x="7.05" y="6.12"/>
<vertex x="7.19" y="6.11"/>
<vertex x="8.2" y="6.12"/>
<vertex x="8.33" y="6.14"/>
<vertex x="9.26" y="6.27"/>
<vertex x="9.39" y="6.29"/>
<vertex x="10.26" y="6.54"/>
<vertex x="11.17" y="6.94"/>
<vertex x="12.01" y="7.46"/>
<vertex x="12.77" y="8.08"/>
<vertex x="13.46" y="8.79"/>
<vertex x="13.54" y="8.89"/>
<vertex x="14.08" y="9.6"/>
<vertex x="14.22" y="9.81"/>
<vertex x="14.96" y="11.25"/>
<vertex x="15.04" y="11.46"/>
<vertex x="15.41" y="12.89"/>
<vertex x="15.44" y="13.09"/>
<vertex x="15.5" y="14.47"/>
<vertex x="15.48" y="14.66"/>
<vertex x="15.28" y="15.93"/>
<vertex x="15.23" y="16.1"/>
<vertex x="14.82" y="17.21"/>
<vertex x="14.75" y="17.36"/>
<vertex x="14.2" y="18.27"/>
<vertex x="14.11" y="18.38"/>
<vertex x="13.48" y="19.04"/>
<vertex x="12.72" y="19.47"/>
</polygon>
</package>
<package name="SFE_LOGO_FLAME_COPPER_.1">
<polygon width="0.0762" layer="1">
<vertex x="1.7" y="2.49"/>
<vertex x="1.7" y="2.4"/>
<vertex x="1.69" y="2.37"/>
<vertex x="1.68" y="2.35"/>
<vertex x="1.65" y="2.32"/>
<vertex x="1.62" y="2.31"/>
<vertex x="1.59" y="2.31"/>
<vertex x="1.51" y="2.33"/>
<vertex x="1.47" y="2.35"/>
<vertex x="1.44" y="2.37"/>
<vertex x="1.4" y="2.4"/>
<vertex x="1.34" y="2.46"/>
<vertex x="1.3" y="2.52"/>
<vertex x="1.29" y="2.56"/>
<vertex x="1.29" y="2.62"/>
<vertex x="1.3" y="2.65"/>
<vertex x="1.31" y="2.67"/>
<vertex x="1.33" y="2.7"/>
<vertex x="1.37" y="2.73"/>
<vertex x="1.41" y="2.75"/>
<vertex x="1.46" y="2.76"/>
<vertex x="1.5" y="2.77"/>
<vertex x="1.56" y="2.77"/>
<vertex x="1.58" y="2.76"/>
<vertex x="1.59" y="2.76"/>
<vertex x="1.58" y="2.77"/>
<vertex x="1.54" y="2.8"/>
<vertex x="1.4" y="2.87"/>
<vertex x="1.31" y="2.89"/>
<vertex x="1.21" y="2.89"/>
<vertex x="1.1" y="2.87"/>
<vertex x="0.99" y="2.81"/>
<vertex x="0.9" y="2.74"/>
<vertex x="0.85" y="2.66"/>
<vertex x="0.82" y="2.57"/>
<vertex x="0.82" y="2.49"/>
<vertex x="0.84" y="2.4"/>
<vertex x="0.89" y="2.31"/>
<vertex x="0.96" y="2.23"/>
<vertex x="1.04" y="2.14"/>
<vertex x="1.11" y="2.07"/>
<vertex x="1.14" y="1.99"/>
<vertex x="1.14" y="1.92"/>
<vertex x="1.12" y="1.86"/>
<vertex x="1.08" y="1.81"/>
<vertex x="1.02" y="1.77"/>
<vertex x="0.94" y="1.75"/>
<vertex x="0.86" y="1.75"/>
<vertex x="0.81" y="1.76"/>
<vertex x="0.76" y="1.78"/>
<vertex x="0.7" y="1.84"/>
<vertex x="0.68" y="1.87"/>
<vertex x="0.67" y="1.9"/>
<vertex x="0.67" y="1.94"/>
<vertex x="0.68" y="1.97"/>
<vertex x="0.74" y="2.03"/>
<vertex x="0.77" y="2.04"/>
<vertex x="0.81" y="2.06"/>
<vertex x="0.82" y="2.07"/>
<vertex x="0.78" y="2.09"/>
<vertex x="0.66" y="2.09"/>
<vertex x="0.6" y="2.08"/>
<vertex x="0.55" y="2.07"/>
<vertex x="0.5" y="2.05"/>
<vertex x="0.46" y="2.02"/>
<vertex x="0.41" y="1.98"/>
<vertex x="0.35" y="1.88"/>
<vertex x="0.33" y="1.81"/>
<vertex x="0.32" y="1.73"/>
<vertex x="0.32" y="0.36"/>
<vertex x="0.37" y="0.41"/>
<vertex x="0.4" y="0.46"/>
<vertex x="0.45" y="0.51"/>
<vertex x="0.5" y="0.57"/>
<vertex x="0.62" y="0.69"/>
<vertex x="0.74" y="0.83"/>
<vertex x="0.84" y="0.93"/>
<vertex x="0.94" y="0.99"/>
<vertex x="1" y="1"/>
<vertex x="1.19" y="1"/>
<vertex x="1.31" y="1.02"/>
<vertex x="1.42" y="1.05"/>
<vertex x="1.52" y="1.09"/>
<vertex x="1.62" y="1.15"/>
<vertex x="1.7" y="1.22"/>
<vertex x="1.78" y="1.3"/>
<vertex x="1.85" y="1.39"/>
<vertex x="1.95" y="1.57"/>
<vertex x="2" y="1.76"/>
<vertex x="2.01" y="1.93"/>
<vertex x="1.98" y="2.09"/>
<vertex x="1.93" y="2.24"/>
<vertex x="1.86" y="2.35"/>
<vertex x="1.78" y="2.44"/>
</polygon>
</package>
<package name="SFE_LOGO_FLAME_COPPER_.2">
<polygon width="0.0762" layer="1">
<vertex x="3.12" y="4.54"/>
<vertex x="3.12" y="4.53"/>
<vertex x="3.12" y="4.49"/>
<vertex x="3.13" y="4.44"/>
<vertex x="3.12" y="4.38"/>
<vertex x="3.11" y="4.32"/>
<vertex x="3.08" y="4.27"/>
<vertex x="3.03" y="4.22"/>
<vertex x="2.96" y="4.19"/>
<vertex x="2.89" y="4.19"/>
<vertex x="2.82" y="4.21"/>
<vertex x="2.75" y="4.23"/>
<vertex x="2.67" y="4.27"/>
<vertex x="2.6" y="4.32"/>
<vertex x="2.53" y="4.37"/>
<vertex x="2.46" y="4.43"/>
<vertex x="2.41" y="4.48"/>
<vertex x="2.36" y="4.56"/>
<vertex x="2.32" y="4.62"/>
<vertex x="2.3" y="4.69"/>
<vertex x="2.29" y="4.75"/>
<vertex x="2.3" y="4.81"/>
<vertex x="2.32" y="4.86"/>
<vertex x="2.35" y="4.92"/>
<vertex x="2.39" y="4.97"/>
<vertex x="2.47" y="5.04"/>
<vertex x="2.55" y="5.08"/>
<vertex x="2.63" y="5.1"/>
<vertex x="2.72" y="5.11"/>
<vertex x="2.79" y="5.11"/>
<vertex x="2.85" y="5.11"/>
<vertex x="2.89" y="5.1"/>
<vertex x="2.9" y="5.1"/>
<vertex x="2.87" y="5.12"/>
<vertex x="2.8" y="5.17"/>
<vertex x="2.68" y="5.24"/>
<vertex x="2.53" y="5.3"/>
<vertex x="2.35" y="5.35"/>
<vertex x="2.15" y="5.36"/>
<vertex x="1.93" y="5.31"/>
<vertex x="1.7" y="5.19"/>
<vertex x="1.53" y="5.05"/>
<vertex x="1.42" y="4.89"/>
<vertex x="1.36" y="4.72"/>
<vertex x="1.36" y="4.55"/>
<vertex x="1.41" y="4.38"/>
<vertex x="1.5" y="4.2"/>
<vertex x="1.63" y="4.03"/>
<vertex x="1.8" y="3.86"/>
<vertex x="1.93" y="3.71"/>
<vertex x="2" y="3.56"/>
<vertex x="2" y="3.42"/>
<vertex x="1.96" y="3.29"/>
<vertex x="1.87" y="3.19"/>
<vertex x="1.75" y="3.11"/>
<vertex x="1.61" y="3.07"/>
<vertex x="1.45" y="3.07"/>
<vertex x="1.34" y="3.1"/>
<vertex x="1.25" y="3.13"/>
<vertex x="1.18" y="3.19"/>
<vertex x="1.12" y="3.25"/>
<vertex x="1.09" y="3.31"/>
<vertex x="1.07" y="3.38"/>
<vertex x="1.07" y="3.45"/>
<vertex x="1.09" y="3.51"/>
<vertex x="1.12" y="3.55"/>
<vertex x="1.16" y="3.59"/>
<vertex x="1.21" y="3.63"/>
<vertex x="1.25" y="3.66"/>
<vertex x="1.3" y="3.68"/>
<vertex x="1.34" y="3.7"/>
<vertex x="1.36" y="3.71"/>
<vertex x="1.37" y="3.72"/>
<vertex x="1.36" y="3.72"/>
<vertex x="1.33" y="3.73"/>
<vertex x="1.28" y="3.75"/>
<vertex x="1.21" y="3.76"/>
<vertex x="1.13" y="3.76"/>
<vertex x="1.03" y="3.76"/>
<vertex x="0.93" y="3.74"/>
<vertex x="0.82" y="3.71"/>
<vertex x="0.72" y="3.67"/>
<vertex x="0.63" y="3.61"/>
<vertex x="0.55" y="3.53"/>
<vertex x="0.48" y="3.44"/>
<vertex x="0.42" y="3.33"/>
<vertex x="0.38" y="3.19"/>
<vertex x="0.36" y="3.03"/>
<vertex x="0.35" y="2.84"/>
<vertex x="0.35" y="2.51"/>
<vertex x="0.35" y="2.19"/>
<vertex x="0.35" y="1.87"/>
<vertex x="0.35" y="1.55"/>
<vertex x="0.35" y="1.23"/>
<vertex x="0.35" y="0.91"/>
<vertex x="0.35" y="0.59"/>
<vertex x="0.35" y="0.27"/>
<vertex x="0.36" y="0.29"/>
<vertex x="0.4" y="0.33"/>
<vertex x="0.46" y="0.4"/>
<vertex x="0.53" y="0.49"/>
<vertex x="0.62" y="0.59"/>
<vertex x="0.72" y="0.71"/>
<vertex x="0.83" y="0.83"/>
<vertex x="0.95" y="0.96"/>
<vertex x="1.08" y="1.1"/>
<vertex x="1.19" y="1.23"/>
<vertex x="1.3" y="1.34"/>
<vertex x="1.4" y="1.43"/>
<vertex x="1.5" y="1.5"/>
<vertex x="1.61" y="1.55"/>
<vertex x="1.72" y="1.58"/>
<vertex x="1.86" y="1.58"/>
<vertex x="2.11" y="1.58"/>
<vertex x="2.35" y="1.61"/>
<vertex x="2.57" y="1.67"/>
<vertex x="2.77" y="1.76"/>
<vertex x="2.96" y="1.88"/>
<vertex x="3.13" y="2.01"/>
<vertex x="3.28" y="2.17"/>
<vertex x="3.42" y="2.35"/>
<vertex x="3.61" y="2.72"/>
<vertex x="3.71" y="3.08"/>
<vertex x="3.73" y="3.43"/>
<vertex x="3.68" y="3.76"/>
<vertex x="3.58" y="4.04"/>
<vertex x="3.45" y="4.28"/>
<vertex x="3.28" y="4.45"/>
<vertex x="3.12" y="4.55"/>
</polygon>
</package>
<package name="SFE_LOGO_FLAME_COPPER_.3">
<polygon width="0.0762" layer="1">
<vertex x="4.65" y="6.54"/>
<vertex x="4.65" y="6.52"/>
<vertex x="4.66" y="6.47"/>
<vertex x="4.66" y="6.4"/>
<vertex x="4.66" y="6.31"/>
<vertex x="4.63" y="6.22"/>
<vertex x="4.59" y="6.13"/>
<vertex x="4.52" y="6.06"/>
<vertex x="4.41" y="6.02"/>
<vertex x="4.31" y="6.02"/>
<vertex x="4.2" y="6.04"/>
<vertex x="4.09" y="6.08"/>
<vertex x="3.98" y="6.14"/>
<vertex x="3.87" y="6.21"/>
<vertex x="3.76" y="6.28"/>
<vertex x="3.67" y="6.37"/>
<vertex x="3.58" y="6.46"/>
<vertex x="3.51" y="6.57"/>
<vertex x="3.45" y="6.67"/>
<vertex x="3.42" y="6.76"/>
<vertex x="3.41" y="6.86"/>
<vertex x="3.42" y="6.94"/>
<vertex x="3.45" y="7.03"/>
<vertex x="3.5" y="7.11"/>
<vertex x="3.56" y="7.19"/>
<vertex x="3.67" y="7.28"/>
<vertex x="3.8" y="7.35"/>
<vertex x="3.92" y="7.38"/>
<vertex x="4.05" y="7.4"/>
<vertex x="4.15" y="7.4"/>
<vertex x="4.24" y="7.39"/>
<vertex x="4.3" y="7.38"/>
<vertex x="4.32" y="7.38"/>
<vertex x="4.28" y="7.41"/>
<vertex x="4.17" y="7.49"/>
<vertex x="3.99" y="7.59"/>
<vertex x="3.77" y="7.69"/>
<vertex x="3.49" y="7.75"/>
<vertex x="3.19" y="7.77"/>
<vertex x="2.86" y="7.7"/>
<vertex x="2.52" y="7.52"/>
<vertex x="2.26" y="7.3"/>
<vertex x="2.1" y="7.06"/>
<vertex x="2.02" y="6.82"/>
<vertex x="2.02" y="6.56"/>
<vertex x="2.09" y="6.3"/>
<vertex x="2.23" y="6.04"/>
<vertex x="2.42" y="5.78"/>
<vertex x="2.68" y="5.52"/>
<vertex x="2.87" y="5.29"/>
<vertex x="2.97" y="5.07"/>
<vertex x="2.98" y="4.86"/>
<vertex x="2.91" y="4.67"/>
<vertex x="2.78" y="4.51"/>
<vertex x="2.6" y="4.4"/>
<vertex x="2.38" y="4.34"/>
<vertex x="2.14" y="4.34"/>
<vertex x="1.98" y="4.37"/>
<vertex x="1.85" y="4.43"/>
<vertex x="1.74" y="4.51"/>
<vertex x="1.66" y="4.6"/>
<vertex x="1.6" y="4.7"/>
<vertex x="1.58" y="4.8"/>
<vertex x="1.58" y="4.9"/>
<vertex x="1.6" y="4.99"/>
<vertex x="1.65" y="5.06"/>
<vertex x="1.71" y="5.12"/>
<vertex x="1.78" y="5.18"/>
<vertex x="1.85" y="5.22"/>
<vertex x="1.92" y="5.26"/>
<vertex x="1.98" y="5.28"/>
<vertex x="2.01" y="5.3"/>
<vertex x="2.03" y="5.31"/>
<vertex x="2.01" y="5.32"/>
<vertex x="1.96" y="5.33"/>
<vertex x="1.89" y="5.35"/>
<vertex x="1.78" y="5.37"/>
<vertex x="1.66" y="5.38"/>
<vertex x="1.52" y="5.37"/>
<vertex x="1.37" y="5.34"/>
<vertex x="1.2" y="5.29"/>
<vertex x="1.06" y="5.23"/>
<vertex x="0.92" y="5.14"/>
<vertex x="0.8" y="5.03"/>
<vertex x="0.69" y="4.89"/>
<vertex x="0.61" y="4.72"/>
<vertex x="0.54" y="4.52"/>
<vertex x="0.51" y="4.27"/>
<vertex x="0.5" y="3.98"/>
<vertex x="0.5" y="3.5"/>
<vertex x="0.5" y="3.02"/>
<vertex x="0.5" y="2.54"/>
<vertex x="0.5" y="2.06"/>
<vertex x="0.5" y="1.58"/>
<vertex x="0.5" y="1.1"/>
<vertex x="0.5" y="0.62"/>
<vertex x="0.5" y="0.14"/>
<vertex x="0.52" y="0.16"/>
<vertex x="0.57" y="0.23"/>
<vertex x="0.66" y="0.33"/>
<vertex x="0.77" y="0.46"/>
<vertex x="0.9" y="0.62"/>
<vertex x="1.05" y="0.79"/>
<vertex x="1.22" y="0.98"/>
<vertex x="1.4" y="1.17"/>
<vertex x="1.59" y="1.38"/>
<vertex x="1.76" y="1.57"/>
<vertex x="1.92" y="1.73"/>
<vertex x="2.07" y="1.87"/>
<vertex x="2.22" y="1.98"/>
<vertex x="2.38" y="2.06"/>
<vertex x="2.56" y="2.1"/>
<vertex x="2.75" y="2.1"/>
<vertex x="3.14" y="2.1"/>
<vertex x="3.49" y="2.15"/>
<vertex x="3.82" y="2.24"/>
<vertex x="4.13" y="2.37"/>
<vertex x="4.41" y="2.55"/>
<vertex x="4.66" y="2.75"/>
<vertex x="4.89" y="2.99"/>
<vertex x="5.1" y="3.26"/>
<vertex x="5.39" y="3.81"/>
<vertex x="5.54" y="4.36"/>
<vertex x="5.57" y="4.88"/>
<vertex x="5.5" y="5.37"/>
<vertex x="5.35" y="5.8"/>
<vertex x="5.14" y="6.15"/>
<vertex x="4.9" y="6.41"/>
<vertex x="4.64" y="6.55"/>
</polygon>
</package>
<package name="SFE_LOGO_FLAME_COPPER_EXPOSED_.1">
<polygon width="0.0762" layer="1">
<vertex x="1.7" y="2.49"/>
<vertex x="1.7" y="2.4"/>
<vertex x="1.69" y="2.37"/>
<vertex x="1.68" y="2.35"/>
<vertex x="1.65" y="2.32"/>
<vertex x="1.62" y="2.31"/>
<vertex x="1.59" y="2.31"/>
<vertex x="1.51" y="2.33"/>
<vertex x="1.47" y="2.35"/>
<vertex x="1.44" y="2.37"/>
<vertex x="1.4" y="2.4"/>
<vertex x="1.34" y="2.46"/>
<vertex x="1.3" y="2.52"/>
<vertex x="1.29" y="2.56"/>
<vertex x="1.29" y="2.62"/>
<vertex x="1.3" y="2.65"/>
<vertex x="1.31" y="2.67"/>
<vertex x="1.33" y="2.7"/>
<vertex x="1.37" y="2.73"/>
<vertex x="1.41" y="2.75"/>
<vertex x="1.46" y="2.76"/>
<vertex x="1.5" y="2.77"/>
<vertex x="1.56" y="2.77"/>
<vertex x="1.58" y="2.76"/>
<vertex x="1.59" y="2.76"/>
<vertex x="1.58" y="2.77"/>
<vertex x="1.54" y="2.8"/>
<vertex x="1.4" y="2.87"/>
<vertex x="1.31" y="2.89"/>
<vertex x="1.21" y="2.89"/>
<vertex x="1.1" y="2.87"/>
<vertex x="0.99" y="2.81"/>
<vertex x="0.9" y="2.74"/>
<vertex x="0.85" y="2.66"/>
<vertex x="0.82" y="2.57"/>
<vertex x="0.82" y="2.49"/>
<vertex x="0.84" y="2.4"/>
<vertex x="0.89" y="2.31"/>
<vertex x="0.96" y="2.23"/>
<vertex x="1.04" y="2.14"/>
<vertex x="1.11" y="2.07"/>
<vertex x="1.14" y="1.99"/>
<vertex x="1.14" y="1.92"/>
<vertex x="1.12" y="1.86"/>
<vertex x="1.08" y="1.81"/>
<vertex x="1.02" y="1.77"/>
<vertex x="0.94" y="1.75"/>
<vertex x="0.86" y="1.75"/>
<vertex x="0.81" y="1.76"/>
<vertex x="0.76" y="1.78"/>
<vertex x="0.7" y="1.84"/>
<vertex x="0.68" y="1.87"/>
<vertex x="0.67" y="1.9"/>
<vertex x="0.67" y="1.94"/>
<vertex x="0.68" y="1.97"/>
<vertex x="0.74" y="2.03"/>
<vertex x="0.77" y="2.04"/>
<vertex x="0.81" y="2.06"/>
<vertex x="0.82" y="2.07"/>
<vertex x="0.78" y="2.09"/>
<vertex x="0.66" y="2.09"/>
<vertex x="0.6" y="2.08"/>
<vertex x="0.55" y="2.07"/>
<vertex x="0.5" y="2.05"/>
<vertex x="0.46" y="2.02"/>
<vertex x="0.41" y="1.98"/>
<vertex x="0.35" y="1.88"/>
<vertex x="0.33" y="1.81"/>
<vertex x="0.32" y="1.73"/>
<vertex x="0.32" y="0.36"/>
<vertex x="0.37" y="0.41"/>
<vertex x="0.4" y="0.46"/>
<vertex x="0.45" y="0.51"/>
<vertex x="0.5" y="0.57"/>
<vertex x="0.62" y="0.69"/>
<vertex x="0.74" y="0.83"/>
<vertex x="0.84" y="0.93"/>
<vertex x="0.94" y="0.99"/>
<vertex x="1" y="1"/>
<vertex x="1.19" y="1"/>
<vertex x="1.31" y="1.02"/>
<vertex x="1.42" y="1.05"/>
<vertex x="1.52" y="1.09"/>
<vertex x="1.62" y="1.15"/>
<vertex x="1.7" y="1.22"/>
<vertex x="1.78" y="1.3"/>
<vertex x="1.85" y="1.39"/>
<vertex x="1.95" y="1.57"/>
<vertex x="2" y="1.76"/>
<vertex x="2.01" y="1.93"/>
<vertex x="1.98" y="2.09"/>
<vertex x="1.93" y="2.24"/>
<vertex x="1.86" y="2.35"/>
<vertex x="1.78" y="2.44"/>
</polygon>
<polygon width="0.0762" layer="29">
<vertex x="1.7" y="2.49"/>
<vertex x="1.7" y="2.4"/>
<vertex x="1.69" y="2.37"/>
<vertex x="1.68" y="2.35"/>
<vertex x="1.65" y="2.32"/>
<vertex x="1.62" y="2.31"/>
<vertex x="1.59" y="2.31"/>
<vertex x="1.51" y="2.33"/>
<vertex x="1.47" y="2.35"/>
<vertex x="1.44" y="2.37"/>
<vertex x="1.4" y="2.4"/>
<vertex x="1.34" y="2.46"/>
<vertex x="1.3" y="2.52"/>
<vertex x="1.29" y="2.56"/>
<vertex x="1.29" y="2.62"/>
<vertex x="1.3" y="2.65"/>
<vertex x="1.31" y="2.67"/>
<vertex x="1.33" y="2.7"/>
<vertex x="1.37" y="2.73"/>
<vertex x="1.41" y="2.75"/>
<vertex x="1.46" y="2.76"/>
<vertex x="1.5" y="2.77"/>
<vertex x="1.56" y="2.77"/>
<vertex x="1.58" y="2.76"/>
<vertex x="1.59" y="2.76"/>
<vertex x="1.58" y="2.77"/>
<vertex x="1.54" y="2.8"/>
<vertex x="1.4" y="2.87"/>
<vertex x="1.31" y="2.89"/>
<vertex x="1.21" y="2.89"/>
<vertex x="1.1" y="2.87"/>
<vertex x="0.99" y="2.81"/>
<vertex x="0.9" y="2.74"/>
<vertex x="0.85" y="2.66"/>
<vertex x="0.82" y="2.57"/>
<vertex x="0.82" y="2.49"/>
<vertex x="0.84" y="2.4"/>
<vertex x="0.89" y="2.31"/>
<vertex x="0.96" y="2.23"/>
<vertex x="1.04" y="2.14"/>
<vertex x="1.11" y="2.07"/>
<vertex x="1.14" y="1.99"/>
<vertex x="1.14" y="1.92"/>
<vertex x="1.12" y="1.86"/>
<vertex x="1.08" y="1.81"/>
<vertex x="1.02" y="1.77"/>
<vertex x="0.94" y="1.75"/>
<vertex x="0.86" y="1.75"/>
<vertex x="0.81" y="1.76"/>
<vertex x="0.76" y="1.78"/>
<vertex x="0.7" y="1.84"/>
<vertex x="0.68" y="1.87"/>
<vertex x="0.67" y="1.9"/>
<vertex x="0.67" y="1.94"/>
<vertex x="0.68" y="1.97"/>
<vertex x="0.74" y="2.03"/>
<vertex x="0.77" y="2.04"/>
<vertex x="0.81" y="2.06"/>
<vertex x="0.82" y="2.07"/>
<vertex x="0.78" y="2.09"/>
<vertex x="0.66" y="2.09"/>
<vertex x="0.6" y="2.08"/>
<vertex x="0.55" y="2.07"/>
<vertex x="0.5" y="2.05"/>
<vertex x="0.46" y="2.02"/>
<vertex x="0.41" y="1.98"/>
<vertex x="0.35" y="1.88"/>
<vertex x="0.33" y="1.81"/>
<vertex x="0.32" y="1.73"/>
<vertex x="0.32" y="0.36"/>
<vertex x="0.37" y="0.41"/>
<vertex x="0.4" y="0.46"/>
<vertex x="0.45" y="0.51"/>
<vertex x="0.5" y="0.57"/>
<vertex x="0.62" y="0.69"/>
<vertex x="0.74" y="0.83"/>
<vertex x="0.84" y="0.93"/>
<vertex x="0.94" y="0.99"/>
<vertex x="1" y="1"/>
<vertex x="1.19" y="1"/>
<vertex x="1.31" y="1.02"/>
<vertex x="1.42" y="1.05"/>
<vertex x="1.52" y="1.09"/>
<vertex x="1.62" y="1.15"/>
<vertex x="1.7" y="1.22"/>
<vertex x="1.78" y="1.3"/>
<vertex x="1.85" y="1.39"/>
<vertex x="1.95" y="1.57"/>
<vertex x="2" y="1.76"/>
<vertex x="2.01" y="1.93"/>
<vertex x="1.98" y="2.09"/>
<vertex x="1.93" y="2.24"/>
<vertex x="1.86" y="2.35"/>
<vertex x="1.78" y="2.44"/>
</polygon>
</package>
<package name="SFE_LOGO_FLAME_COPPER_EXPOSED_.2">
<polygon width="0.0762" layer="1">
<vertex x="3.12" y="4.54"/>
<vertex x="3.12" y="4.53"/>
<vertex x="3.12" y="4.49"/>
<vertex x="3.13" y="4.44"/>
<vertex x="3.12" y="4.38"/>
<vertex x="3.11" y="4.32"/>
<vertex x="3.08" y="4.27"/>
<vertex x="3.03" y="4.22"/>
<vertex x="2.96" y="4.19"/>
<vertex x="2.89" y="4.19"/>
<vertex x="2.82" y="4.21"/>
<vertex x="2.75" y="4.23"/>
<vertex x="2.67" y="4.27"/>
<vertex x="2.6" y="4.32"/>
<vertex x="2.53" y="4.37"/>
<vertex x="2.46" y="4.43"/>
<vertex x="2.41" y="4.48"/>
<vertex x="2.36" y="4.56"/>
<vertex x="2.32" y="4.62"/>
<vertex x="2.3" y="4.69"/>
<vertex x="2.29" y="4.75"/>
<vertex x="2.3" y="4.81"/>
<vertex x="2.32" y="4.86"/>
<vertex x="2.35" y="4.92"/>
<vertex x="2.39" y="4.97"/>
<vertex x="2.47" y="5.04"/>
<vertex x="2.55" y="5.08"/>
<vertex x="2.63" y="5.1"/>
<vertex x="2.72" y="5.11"/>
<vertex x="2.79" y="5.11"/>
<vertex x="2.85" y="5.11"/>
<vertex x="2.89" y="5.1"/>
<vertex x="2.9" y="5.1"/>
<vertex x="2.87" y="5.12"/>
<vertex x="2.8" y="5.17"/>
<vertex x="2.68" y="5.24"/>
<vertex x="2.53" y="5.3"/>
<vertex x="2.35" y="5.35"/>
<vertex x="2.15" y="5.36"/>
<vertex x="1.93" y="5.31"/>
<vertex x="1.7" y="5.19"/>
<vertex x="1.53" y="5.05"/>
<vertex x="1.42" y="4.89"/>
<vertex x="1.36" y="4.72"/>
<vertex x="1.36" y="4.55"/>
<vertex x="1.41" y="4.38"/>
<vertex x="1.5" y="4.2"/>
<vertex x="1.63" y="4.03"/>
<vertex x="1.8" y="3.86"/>
<vertex x="1.93" y="3.71"/>
<vertex x="2" y="3.56"/>
<vertex x="2" y="3.42"/>
<vertex x="1.96" y="3.29"/>
<vertex x="1.87" y="3.19"/>
<vertex x="1.75" y="3.11"/>
<vertex x="1.61" y="3.07"/>
<vertex x="1.45" y="3.07"/>
<vertex x="1.34" y="3.1"/>
<vertex x="1.25" y="3.13"/>
<vertex x="1.18" y="3.19"/>
<vertex x="1.12" y="3.25"/>
<vertex x="1.09" y="3.31"/>
<vertex x="1.07" y="3.38"/>
<vertex x="1.07" y="3.45"/>
<vertex x="1.09" y="3.51"/>
<vertex x="1.12" y="3.55"/>
<vertex x="1.16" y="3.59"/>
<vertex x="1.21" y="3.63"/>
<vertex x="1.25" y="3.66"/>
<vertex x="1.3" y="3.68"/>
<vertex x="1.34" y="3.7"/>
<vertex x="1.36" y="3.71"/>
<vertex x="1.37" y="3.72"/>
<vertex x="1.36" y="3.72"/>
<vertex x="1.33" y="3.73"/>
<vertex x="1.28" y="3.75"/>
<vertex x="1.21" y="3.76"/>
<vertex x="1.13" y="3.76"/>
<vertex x="1.03" y="3.76"/>
<vertex x="0.93" y="3.74"/>
<vertex x="0.82" y="3.71"/>
<vertex x="0.72" y="3.67"/>
<vertex x="0.63" y="3.61"/>
<vertex x="0.55" y="3.53"/>
<vertex x="0.48" y="3.44"/>
<vertex x="0.42" y="3.33"/>
<vertex x="0.38" y="3.19"/>
<vertex x="0.36" y="3.03"/>
<vertex x="0.35" y="2.84"/>
<vertex x="0.35" y="2.51"/>
<vertex x="0.35" y="2.19"/>
<vertex x="0.35" y="1.87"/>
<vertex x="0.35" y="1.55"/>
<vertex x="0.35" y="1.23"/>
<vertex x="0.35" y="0.91"/>
<vertex x="0.35" y="0.59"/>
<vertex x="0.35" y="0.27"/>
<vertex x="0.36" y="0.29"/>
<vertex x="0.4" y="0.33"/>
<vertex x="0.46" y="0.4"/>
<vertex x="0.53" y="0.49"/>
<vertex x="0.62" y="0.59"/>
<vertex x="0.72" y="0.71"/>
<vertex x="0.83" y="0.83"/>
<vertex x="0.95" y="0.96"/>
<vertex x="1.08" y="1.1"/>
<vertex x="1.19" y="1.23"/>
<vertex x="1.3" y="1.34"/>
<vertex x="1.4" y="1.43"/>
<vertex x="1.5" y="1.5"/>
<vertex x="1.61" y="1.55"/>
<vertex x="1.72" y="1.58"/>
<vertex x="1.86" y="1.58"/>
<vertex x="2.11" y="1.58"/>
<vertex x="2.35" y="1.61"/>
<vertex x="2.57" y="1.67"/>
<vertex x="2.77" y="1.76"/>
<vertex x="2.96" y="1.88"/>
<vertex x="3.13" y="2.01"/>
<vertex x="3.28" y="2.17"/>
<vertex x="3.42" y="2.35"/>
<vertex x="3.61" y="2.72"/>
<vertex x="3.71" y="3.08"/>
<vertex x="3.73" y="3.43"/>
<vertex x="3.68" y="3.76"/>
<vertex x="3.58" y="4.04"/>
<vertex x="3.45" y="4.28"/>
<vertex x="3.28" y="4.45"/>
<vertex x="3.12" y="4.55"/>
</polygon>
<polygon width="0.0762" layer="29">
<vertex x="3.12" y="4.55"/>
<vertex x="3.12" y="4.49"/>
<vertex x="3.13" y="4.44"/>
<vertex x="3.11" y="4.32"/>
<vertex x="3.08" y="4.27"/>
<vertex x="3.03" y="4.22"/>
<vertex x="2.96" y="4.19"/>
<vertex x="2.89" y="4.19"/>
<vertex x="2.75" y="4.23"/>
<vertex x="2.67" y="4.27"/>
<vertex x="2.53" y="4.37"/>
<vertex x="2.46" y="4.43"/>
<vertex x="2.41" y="4.48"/>
<vertex x="2.36" y="4.56"/>
<vertex x="2.32" y="4.62"/>
<vertex x="2.3" y="4.69"/>
<vertex x="2.29" y="4.75"/>
<vertex x="2.3" y="4.81"/>
<vertex x="2.32" y="4.86"/>
<vertex x="2.35" y="4.92"/>
<vertex x="2.39" y="4.97"/>
<vertex x="2.47" y="5.04"/>
<vertex x="2.55" y="5.08"/>
<vertex x="2.63" y="5.1"/>
<vertex x="2.72" y="5.11"/>
<vertex x="2.85" y="5.11"/>
<vertex x="2.89" y="5.1"/>
<vertex x="2.9" y="5.1"/>
<vertex x="2.87" y="5.12"/>
<vertex x="2.8" y="5.17"/>
<vertex x="2.68" y="5.24"/>
<vertex x="2.53" y="5.3"/>
<vertex x="2.35" y="5.35"/>
<vertex x="2.15" y="5.36"/>
<vertex x="1.93" y="5.31"/>
<vertex x="1.7" y="5.19"/>
<vertex x="1.53" y="5.05"/>
<vertex x="1.42" y="4.89"/>
<vertex x="1.36" y="4.72"/>
<vertex x="1.36" y="4.55"/>
<vertex x="1.41" y="4.38"/>
<vertex x="1.5" y="4.2"/>
<vertex x="1.63" y="4.03"/>
<vertex x="1.8" y="3.86"/>
<vertex x="1.93" y="3.71"/>
<vertex x="2" y="3.56"/>
<vertex x="2" y="3.42"/>
<vertex x="1.96" y="3.29"/>
<vertex x="1.87" y="3.19"/>
<vertex x="1.75" y="3.11"/>
<vertex x="1.61" y="3.07"/>
<vertex x="1.45" y="3.07"/>
<vertex x="1.34" y="3.1"/>
<vertex x="1.25" y="3.13"/>
<vertex x="1.18" y="3.19"/>
<vertex x="1.12" y="3.25"/>
<vertex x="1.09" y="3.31"/>
<vertex x="1.07" y="3.38"/>
<vertex x="1.07" y="3.45"/>
<vertex x="1.09" y="3.51"/>
<vertex x="1.12" y="3.55"/>
<vertex x="1.16" y="3.59"/>
<vertex x="1.21" y="3.63"/>
<vertex x="1.25" y="3.66"/>
<vertex x="1.3" y="3.68"/>
<vertex x="1.36" y="3.71"/>
<vertex x="1.37" y="3.72"/>
<vertex x="1.36" y="3.72"/>
<vertex x="1.33" y="3.73"/>
<vertex x="1.28" y="3.75"/>
<vertex x="1.21" y="3.76"/>
<vertex x="1.03" y="3.76"/>
<vertex x="0.93" y="3.74"/>
<vertex x="0.82" y="3.71"/>
<vertex x="0.72" y="3.67"/>
<vertex x="0.63" y="3.61"/>
<vertex x="0.55" y="3.53"/>
<vertex x="0.48" y="3.44"/>
<vertex x="0.42" y="3.33"/>
<vertex x="0.38" y="3.19"/>
<vertex x="0.36" y="3.03"/>
<vertex x="0.35" y="2.84"/>
<vertex x="0.35" y="0.27"/>
<vertex x="0.36" y="0.29"/>
<vertex x="0.4" y="0.33"/>
<vertex x="0.46" y="0.4"/>
<vertex x="0.53" y="0.49"/>
<vertex x="0.62" y="0.59"/>
<vertex x="0.72" y="0.71"/>
<vertex x="0.83" y="0.83"/>
<vertex x="0.95" y="0.96"/>
<vertex x="1.08" y="1.1"/>
<vertex x="1.19" y="1.23"/>
<vertex x="1.3" y="1.34"/>
<vertex x="1.4" y="1.43"/>
<vertex x="1.5" y="1.5"/>
<vertex x="1.61" y="1.55"/>
<vertex x="1.72" y="1.58"/>
<vertex x="2.11" y="1.58"/>
<vertex x="2.35" y="1.61"/>
<vertex x="2.57" y="1.67"/>
<vertex x="2.77" y="1.76"/>
<vertex x="2.96" y="1.88"/>
<vertex x="3.13" y="2.01"/>
<vertex x="3.28" y="2.17"/>
<vertex x="3.42" y="2.35"/>
<vertex x="3.61" y="2.72"/>
<vertex x="3.71" y="3.08"/>
<vertex x="3.73" y="3.43"/>
<vertex x="3.68" y="3.76"/>
<vertex x="3.58" y="4.04"/>
<vertex x="3.45" y="4.28"/>
<vertex x="3.28" y="4.45"/>
</polygon>
</package>
<package name="SFE_LOGO_FLAME_COPPER_EXPOSED_.3">
<polygon width="0.0762" layer="1">
<vertex x="4.65" y="6.54"/>
<vertex x="4.65" y="6.52"/>
<vertex x="4.66" y="6.47"/>
<vertex x="4.66" y="6.4"/>
<vertex x="4.66" y="6.31"/>
<vertex x="4.63" y="6.22"/>
<vertex x="4.59" y="6.13"/>
<vertex x="4.52" y="6.06"/>
<vertex x="4.41" y="6.02"/>
<vertex x="4.31" y="6.02"/>
<vertex x="4.2" y="6.04"/>
<vertex x="4.09" y="6.08"/>
<vertex x="3.98" y="6.14"/>
<vertex x="3.87" y="6.21"/>
<vertex x="3.76" y="6.28"/>
<vertex x="3.67" y="6.37"/>
<vertex x="3.58" y="6.46"/>
<vertex x="3.51" y="6.57"/>
<vertex x="3.45" y="6.67"/>
<vertex x="3.42" y="6.76"/>
<vertex x="3.41" y="6.86"/>
<vertex x="3.42" y="6.94"/>
<vertex x="3.45" y="7.03"/>
<vertex x="3.5" y="7.11"/>
<vertex x="3.56" y="7.19"/>
<vertex x="3.67" y="7.28"/>
<vertex x="3.8" y="7.35"/>
<vertex x="3.92" y="7.38"/>
<vertex x="4.05" y="7.4"/>
<vertex x="4.15" y="7.4"/>
<vertex x="4.24" y="7.39"/>
<vertex x="4.3" y="7.38"/>
<vertex x="4.32" y="7.38"/>
<vertex x="4.28" y="7.41"/>
<vertex x="4.17" y="7.49"/>
<vertex x="3.99" y="7.59"/>
<vertex x="3.77" y="7.69"/>
<vertex x="3.49" y="7.75"/>
<vertex x="3.19" y="7.77"/>
<vertex x="2.86" y="7.7"/>
<vertex x="2.52" y="7.52"/>
<vertex x="2.26" y="7.3"/>
<vertex x="2.1" y="7.06"/>
<vertex x="2.02" y="6.82"/>
<vertex x="2.02" y="6.56"/>
<vertex x="2.09" y="6.3"/>
<vertex x="2.23" y="6.04"/>
<vertex x="2.42" y="5.78"/>
<vertex x="2.68" y="5.52"/>
<vertex x="2.87" y="5.29"/>
<vertex x="2.97" y="5.07"/>
<vertex x="2.98" y="4.86"/>
<vertex x="2.91" y="4.67"/>
<vertex x="2.78" y="4.51"/>
<vertex x="2.6" y="4.4"/>
[truncated: 484,689 more chars]
