# Supplementary material for: A low-cost, open-source device to evaluate limb stiffness in a rabbit model of cerebral palsy
Source: Front Bioeng Biotechnol. 2025 Jun 5;13:1554775. doi: 10.3389/fbioe.2025.1554775 (PMC12177462; doi:10.3389/fbioe.2025.1554775)
Supplement: Supplementary file 2 [file DataSheet1.zip › MarinManuel-TorqueMeter-772995c/TorquePlotter/MainWindow.ui]

<?xml version="1.0" encoding="UTF-8"?>
<ui version="4.0">
 <class>MainWindow</class>
 <widget class="QMainWindow" name="MainWindow">
  <property name="geometry">
   <rect>
    <x>0</x>
    <y>0</y>
    <width>987</width>
    <height>609</height>
   </rect>
  </property>
  <property name="windowTitle">
   <string>MainWindow</string>
  </property>
  <widget class="QWidget" name="centralwidget">
   <layout class="QHBoxLayout" name="horizontalLayout">
    <item>
     <widget class="QSplitter" name="splitter">
      <property name="sizePolicy">
       <sizepolicy hsizetype="Expanding" vsizetype="Expanding">
        <horstretch>0</horstretch>
        <verstretch>0</verstretch>
       </sizepolicy>
      </property>
      <property name="orientation">
       <enum>Qt::Horizontal</enum>
      </property>
      <property name="childrenCollapsible">
       <bool>false</bool>
      </property>
      <widget class="QWidget" name="">
       <layout class="QVBoxLayout" name="verticalLayout" stretch="0,0,0,0,0">
        <item>
         <widget class="QGroupBox" name="serialGroupBox">
          <property name="title">
           <string>Serial Port</string>
          </property>
          <layout class="QGridLayout" name="gridLayout_2" rowstretch="0,0,0,0">
           <property name="leftMargin">
            <number>9</number>
           </property>
           <item row="0" column="2">
            <widget class="QPushButton" name="refreshSerialButton">
             <property name="text">
              <string>Refresh...</string>
             </property>
            </widget>
           </item>
           <item row="0" column="0">
            <widget class="QLabel" name="label_3">
             <property name="text">
              <string>Serial port</string>
             </property>
             <property name="alignment">
              <set>Qt::AlignRight|Qt::AlignTrailing|Qt::AlignVCenter</set>
             </property>
            </widget>
           </item>
           <item row="2" column="0">
            <widget class="QLabel" name="label_4">
             <property name="text">
              <string>Baud rate</string>
             </property>
             <property name="alignment">
              <set>Qt::AlignRight|Qt::AlignTrailing|Qt::AlignVCenter</set>
             </property>
            </widget>
           </item>
           <item row="0" column="1">
            <widget class="QComboBox" name="serialPortsComboBox">
             <property name="editable">
              <bool>true</bool>
             </property>
            </widget>
           </item>
           <item row="2" column="1">
            <widget class="QComboBox" name="baudRateComboBox">
             <property name="editable">
              <bool>true</bool>
             </property>
             <item>
              <property name="text">
               <string>9600</string>
              </property>
             </item>
             <item>
              <property name="text">
               <string>14400</string>
              </property>
             </item>
             <item>
              <property name="text">
               <string>19200</string>
              </property>
             </item>
             <item>
              <property name="text">
               <string>38400</string>
              </property>
             </item>
             <item>
              <property name="text">
               <string>57600</string>
              </property>
             </item>
             <item>
              <property name="text">
               <string>115200</string>
              </property>
             </item>
            </widget>
           </item>
           <item row="3" column="0" colspan="3">
            <widget class="QPushButton" name="serialConnectButton">
             <property name="text">
              <string>Connect</string>
             </property>
             <property name="checkable">
              <bool>true</bool>
             </property>
            </widget>
           </item>
          </layout>
         </widget>
        </item>
        <item>
         <widget class="QGroupBox" name="infoGroupBox">
          <property name="enabled">
           <bool>false</bool>
          </property>
          <property name="title">
           <string>Subject infos</string>
          </property>
          <layout class="QGridLayout" name="gridLayout">
           <item row="1" column="0">
            <widget class="QLabel" name="label_2">
             <property name="toolTip">
              <string>Folder in which the data will be saved</string>
             </property>
             <property name="text">
              <string>Save to</string>
             </property>
             <property name="alignment">
              <set>Qt::AlignRight|Qt::AlignTrailing|Qt::AlignVCenter</set>
             </property>
            </widget>
           </item>
           <item row="2" column="1" colspan="2">
            <widget class="QLineEdit" name="subjectIDEdit">
             <property name="toolTip">
              <string>File will be create in target folder using the name &lt;YYYYMMDD&gt;_&lt;Subject Id&gt;.csv</string>
             </property>
            </widget>
           </item>
           <item row="1" column="1">
            <widget class="QLineEdit" name="rootPathEdit">
             <property name="enabled">
              <bool>false</bool>
             </property>
             <property name="toolTip">
              <string>Folder in which the data will be saved</string>
             </property>
             <property name="readOnly">
              <bool>true</bool>
             </property>
            </widget>
           </item>
           <item row="2" column="0">
            <widget class="QLabel" name="label">
             <property name="toolTip">
              <string>File will be create in target folder using the name &lt;YYYYMMDD&gt;_&lt;Subject Id&gt;.csv</string>
             </property>
             <property name="text">
              <string>Subject ID</string>
             </property>
             <property name="alignment">
              <set>Qt::AlignRight|Qt::AlignTrailing|Qt::AlignVCenter</set>
             </property>
            </widget>
           </item>
           <item row="1" column="2">
            <widget class="QPushButton" name="browseButton">
             <property name="toolTip">
              <string>Click to choose the folder in which the data will be saved</string>
             </property>
             <property name="text">
              <string>Browse...</string>
             </property>
            </widget>
           </item>
          </layout>
         </widget>
        </item>
        <item>
         <widget class="QPushButton" name="startButton">
          <property name="enabled">
           <bool>false</bool>
          </property>
          <property name="text">
           <string>Ready!</string>
          </property>
         </widget>
        </item>
        <item>
         <widget class="QPushButton" name="stopButton">
          <property name="enabled">
           <bool>false</bool>
          </property>
          <property name="text">
           <string>Stop</string>
          </property>
         </widget>
        </item>
        <item>
         <widget class="QPlainTextEdit" name="serialOutputWidget">
          <property name="enabled">
           <bool>true</bool>
          </property>
          <property name="sizePolicy">
           <sizepolicy hsizetype="Expanding" vsizetype="Expanding">
            <horstretch>0</horstretch>
            <verstretch>0</verstretch>
           </sizepolicy>
          </property>
          <property name="readOnly">
           <bool>true</bool>
          </property>
         </widget>
        </item>
       </layout>
      </widget>
      <widget class="PlotWidget" name="plotView">
       <property name="sizePolicy">
        <sizepolicy hsizetype="Expanding" vsizetype="Expanding">
         <horstretch>1</horstretch>
         <verstretch>0</verstretch>
        </sizepolicy>
       </property>
      </widget>
     </widget>
    </item>
   </layout>
  </widget>
  <widget class="QStatusBar" name="statusbar"/>
  <widget class="QMenuBar" name="menuBar">
   <property name="geometry">
    <rect>
     <x>0</x>
     <y>0</y>
     <width>987</width>
     <height>22</height>
    </rect>
   </property>
   <widget class="QMenu" name="menu_File">
    <property name="title">
     <string>&amp;File</string>
    </property>
    <addaction name="action_Open"/>
    <addaction name="separator"/>
    <addaction name="action_Quit"/>
   </widget>
   <addaction name="menu_File"/>
  </widget>
  <action name="action_Open">
   <property name="text">
    <string>&amp;Open...</string>
   </property>
  </action>
  <action name="action_Quit">
   <property name="text">
    <string>&amp;Quit</string>
   </property>
  </action>
 </widget>
 <customwidgets>
  <customwidget>
   <class>PlotWidget</class>
   <extends>QGraphicsView</extends>
   <header>pyqtgraph</header>
  </customwidget>
 </customwidgets>
 <tabstops>
  <tabstop>browseButton</tabstop>
  <tabstop>subjectIDEdit</tabstop>
  <tabstop>startButton</tabstop>
  <tabstop>serialOutputWidget</tabstop>
  <tabstop>rootPathEdit</tabstop>
  <tabstop>plotView</tabstop>
 </tabstops>
 <resources/>
 <connections/>
</ui>
