# Supplementary material for: A low-cost, open-source device to evaluate limb stiffness in a rabbit model of cerebral palsy
Source: Front Bioeng Biotechnol. 2025 Jun 5;13:1554775. doi: 10.3389/fbioe.2025.1554775 (PMC12177462; doi:10.3389/fbioe.2025.1554775)
Supplement: Supplementary file 2 [file DataSheet1.zip › MarinManuel-TorqueMeter-772995c/TorquePlotter/README.md]

TorquePlotter is a minimal software allowing to record and plot in real-time
the data generated by the Torque Meter.

# Installation

# Usage

# Installation from source
 - create a python environment
   - Install miniconda (python 3.9)
   - open miniconda shell
   - run:
```
$ conda env create --file environment.yml
$ conda activate torque
```
   - cd to the `TorquePlotter` directory
   - run
```
$ python TorquePlotter.py
```
