# Supplementary material for: A low-cost, open-source device to evaluate limb stiffness in a rabbit model of cerebral palsy
Source: Front Bioeng Biotechnol. 2025 Jun 5;13:1554775. doi: 10.3389/fbioe.2025.1554775 (PMC12177462; doi:10.3389/fbioe.2025.1554775)
Supplement: Supplementary file 2 [file DataSheet1.zip › MarinManuel-TorqueMeter-772995c/TorquePlotter/environment.yml]

name: torque
channels:
  - defaults
dependencies:
  - pyqt=5
  - pyqtgraph
  - pyserial
  - python=3.9
  - numpy~=1.23
